# Supplementary material for: Pervasive Games for Sexual Health Promotion: Scoping Literature Review
Source: JMIR Serious Games. 2025 Jan 15;13:e58912. doi: 10.2196/58912 (PMC11780293; doi:10.2196/58912)
Supplement: Multimedia Appendix 3 [file games_v13i1e58912_app3.zip]

Archive with 2 entries (2 files):
- articles.ris
- __MACOSX/._articles.ris
