# Supplementary material for: Pervasive Games for Sexual Health Promotion: Scoping Literature Review
Source: JMIR Serious Games. 2025 Jan 15;13:e58912. doi: 10.2196/58912 (PMC11780293; doi:10.2196/58912)
Supplement: Multimedia Appendix 3 [file games_v13i1e58912_app3.zip › articles.ris]

1.
TY  - JOUR
ID  - Ashokka2020724
DO  - 10.1080/0142159X.2020.1763286
UR  - https://www.scopus.com/inward/record.uri?eid=2-s2.0-85086882057&doi=10.1080%2f0142159X.2020.1763286&partnerID=40&md5=04665507a79ecc258a18571246311997
M1  - Cited by: 8
PY  - 2020
TI  - A BEME systematic review of teaching interventions to equip medical students and residents in early recognition and prompt escalation of acute clinical deteriorations: BEME Guide No. 62
IS  - 7
VL  - 42
AB  - Background: Current educational interventions and teaching for acute deteriorations seem to address acute care learning in discreet segments. Technology enhanced and team training methodologies are in vogue though well studied in the nursing profession, teaching avenues for junior ‘doctors in training’ seem to be a lacuna. Aims: The BEME systematic review was designed to (1) appraise the existing published evidence on educational interventions that are intended for ‘doctors in training’ to teach early recognition and prompt escalation in acute clinical deteriorations (2) to synthesise evidence & to evaluate educational effectiveness. Methodology: The method applied was a descriptive, justification & clarification review. Databases searched included PubMed, PsycINFO, Science Direct and Scopus for original research and grey literature with no restrictions to year or language. Abstract review, full text decisions and data extraction were completed by two primary coders with final consensus by a third reviewer. Results: 5592 titles and abstracts were chosen after removal of 905 duplications. After exclusion of 5555 studies, 37 full text articles were chosen for coding. 22 studies met final criteria of educational effectiveness, relevance to acute care. Educational platforms varied from didactics to blended learning approaches, small group teaching sessions, simulations, live & cadaveric tissue training, virtual environments and insitu team-based training. Translational outcomes with reduction in long term (up to 3–6 years) morbidity & mortality with financial savings were reported by 18% (4/22) studies. Interprofessional training were reported in 41% (9/22) of studies. Recent evidence demonstrated effectiveness of virtual environment and mobile game-based learning. Conclusions: There were significant improvements in teaching initiatives with focus on observable behaviours and translational real patient outcomes. Serious game-based learning and virtual multi-user collaborative environments might enhance individual learners’ cognitive deliberate practice. Acute care learning continuum with programmatic acute care portfolios could be a promise of the future. © 2020 AMEE.
KW  - C
KW  - l
KW  - i
KW  - n
KW  - i
KW  - c
KW  - a
KW  - l
KW  -  
KW  - C
KW  - o
KW  - m
KW  - p
KW  - e
KW  - t
KW  - e
KW  - n
KW  - c
KW  - e
KW  - ;
KW  -  
KW  - C
KW  - l
KW  - i
KW  - n
KW  - i
KW  - c
KW  - a
KW  - l
KW  -  
KW  - D
KW  - e
KW  - t
KW  - e
KW  - r
KW  - i
KW  - o
KW  - r
KW  - a
KW  - t
KW  - i
KW  - o
KW  - n
KW  - ;
KW  -  
KW  - C
KW  - r
KW  - i
KW  - t
KW  - i
KW  - c
KW  - a
KW  - l
KW  -  
KW  - C
KW  - a
KW  - r
KW  - e
KW  - ;
KW  -  
KW  - E
KW  - d
KW  - u
KW  - c
KW  - a
KW  - t
KW  - i
KW  - o
KW  - n
KW  - ,
KW  -  
KW  - M
KW  - e
KW  - d
KW  - i
KW  - c
KW  - a
KW  - l
KW  - ;
KW  -  
KW  - F
KW  - a
KW  - c
KW  - u
KW  - l
KW  - t
KW  - y
KW  - ,
KW  -  
KW  - M
KW  - e
KW  - d
KW  - i
KW  - c
KW  - a
KW  - l
KW  - ;
KW  -  
KW  - H
KW  - u
KW  - m
KW  - a
KW  - n
KW  - s
KW  - ;
KW  -  
KW  - I
KW  - n
KW  - t
KW  - e
KW  - r
KW  - n
KW  - s
KW  - h
KW  - i
KW  - p
KW  -  
KW  - a
KW  - n
KW  - d
KW  -  
KW  - R
KW  - e
KW  - s
KW  - i
KW  - d
KW  - e
KW  - n
KW  - c
KW  - y
KW  - ;
KW  -  
KW  - M
KW  - o
KW  - b
KW  - i
KW  - l
KW  - e
KW  -  
KW  - A
KW  - p
KW  - p
KW  - l
KW  - i
KW  - c
KW  - a
KW  - t
KW  - i
KW  - o
KW  - n
KW  - s
KW  - ;
KW  -  
KW  - S
KW  - t
KW  - u
KW  - d
KW  - e
KW  - n
KW  - t
KW  - s
KW  - ,
KW  -  
KW  - M
KW  - e
KW  - d
KW  - i
KW  - c
KW  - a
KW  - l
KW  - ;
KW  -  
KW  - T
KW  - e
KW  - a
KW  - c
KW  - h
KW  - i
KW  - n
KW  - g
KW  - ;
KW  -  
KW  - V
KW  - i
KW  - d
KW  - e
KW  - o
KW  -  
KW  - G
KW  - a
KW  - m
KW  - e
KW  - s
KW  - ;
KW  -  
KW  - a
KW  - d
KW  - u
KW  - l
KW  - t
KW  - ;
KW  -  
KW  - c
KW  - o
KW  - m
KW  - p
KW  - a
KW  - r
KW  - a
KW  - t
KW  - i
KW  - v
KW  - e
KW  -  
KW  - e
KW  - f
KW  - f
KW  - e
KW  - c
KW  - t
KW  - i
KW  - v
KW  - e
KW  - n
KW  - e
KW  - s
KW  - s
KW  - ;
KW  -  
KW  - c
KW  - o
KW  - n
KW  - s
KW  - e
KW  - n
KW  - s
KW  - u
KW  - s
KW  - ;
KW  -  
KW  - d
KW  - a
KW  - t
KW  - a
KW  -  
KW  - e
KW  - x
KW  - t
KW  - r
KW  - a
KW  - c
KW  - t
KW  - i
KW  - o
KW  - n
KW  - ;
KW  -  
KW  - d
KW  - e
KW  - t
KW  - e
KW  - r
KW  - i
KW  - o
KW  - r
KW  - a
KW  - t
KW  - i
KW  - o
KW  - n
KW  - ;
KW  -  
KW  - e
KW  - m
KW  - e
KW  - r
KW  - g
KW  - e
KW  - n
KW  - c
KW  - y
KW  -  
KW  - c
KW  - a
KW  - r
KW  - e
KW  - ;
KW  -  
KW  - f
KW  - e
KW  - m
KW  - a
KW  - l
KW  - e
KW  - ;
KW  -  
KW  - g
KW  - r
KW  - e
KW  - y
KW  -  
KW  - l
KW  - i
KW  - t
KW  - e
KW  - r
KW  - a
KW  - t
KW  - u
KW  - r
KW  - e
KW  - ;
KW  -  
KW  - h
KW  - u
KW  - m
KW  - a
KW  - n
KW  - ;
KW  -  
KW  - h
KW  - u
KW  - m
KW  - a
KW  - n
KW  -  
KW  - e
KW  - x
KW  - p
KW  - e
KW  - r
KW  - i
KW  - m
KW  - e
KW  - n
KW  - t
KW  - ;
KW  -  
KW  - i
KW  - n
KW  - t
KW  - e
KW  - n
KW  - s
KW  - i
KW  - v
KW  - e
KW  -  
KW  - c
KW  - a
KW  - r
KW  - e
KW  - ;
KW  -  
KW  - l
KW  - a
KW  - n
KW  - g
KW  - u
KW  - a
KW  - g
KW  - e
KW  - ;
KW  -  
KW  - l
KW  - e
KW  - a
KW  - r
KW  - n
KW  - i
KW  - n
KW  - g
KW  - ;
KW  -  
KW  - m
KW  - a
KW  - l
KW  - e
KW  - ;
KW  -  
KW  - m
KW  - e
KW  - d
KW  - i
KW  - c
KW  - a
KW  - l
KW  -  
KW  - s
KW  - t
KW  - u
KW  - d
KW  - e
KW  - n
KW  - t
KW  - ;
KW  -  
KW  - M
KW  - e
KW  - d
KW  - l
KW  - i
KW  - n
KW  - e
KW  - ;
KW  -  
KW  - m
KW  - o
KW  - r
KW  - b
KW  - i
KW  - d
KW  - i
KW  - t
KW  - y
KW  - ;
KW  -  
KW  - m
KW  - o
KW  - r
KW  - t
KW  - a
KW  - l
KW  - i
KW  - t
KW  - y
KW  - ;
KW  -  
KW  - o
KW  - c
KW  - c
KW  - u
KW  - p
KW  - a
KW  - t
KW  - i
KW  - o
KW  - n
KW  - ;
KW  -  
KW  - p
KW  - o
KW  - s
KW  - t
KW  - g
KW  - r
KW  - a
KW  - d
KW  - u
KW  - a
KW  - t
KW  - e
KW  -  
KW  - e
KW  - d
KW  - u
KW  - c
KW  - a
KW  - t
KW  - i
KW  - o
KW  - n
KW  - ;
KW  -  
KW  - P
KW  - s
KW  - y
KW  - c
KW  - I
KW  - N
KW  - F
KW  - O
KW  - ;
KW  -  
KW  - r
KW  - e
KW  - s
KW  - i
KW  - d
KW  - e
KW  - n
KW  - t
KW  - ;
KW  -  
KW  - r
KW  - e
KW  - v
KW  - i
KW  - e
KW  - w
KW  - ;
KW  -  
KW  - S
KW  - c
KW  - i
KW  - e
KW  - n
KW  - c
KW  - e
KW  - D
KW  - i
KW  - r
KW  - e
KW  - c
KW  - t
KW  - ;
KW  -  
KW  - S
KW  - c
KW  - o
KW  - p
KW  - u
KW  - s
KW  - ;
KW  -  
KW  - s
KW  - i
KW  - m
KW  - u
KW  - l
KW  - a
KW  - t
KW  - i
KW  - o
KW  - n
KW  - ;
KW  -  
KW  - s
KW  - y
KW  - s
KW  - t
KW  - e
KW  - m
KW  - a
KW  - t
KW  - i
KW  - c
KW  -  
KW  - r
KW  - e
KW  - v
KW  - i
KW  - e
KW  - w
KW  - ;
KW  -  
KW  - c
KW  - l
KW  - i
KW  - n
KW  - i
KW  - c
KW  - a
KW  - l
KW  -  
KW  - c
KW  - o
KW  - m
KW  - p
KW  - e
KW  - t
KW  - e
KW  - n
KW  - c
KW  - e
KW  - ;
KW  -  
KW  - i
KW  - n
KW  - t
KW  - e
KW  - n
KW  - s
KW  - i
KW  - v
KW  - e
KW  -  
KW  - c
KW  - a
KW  - r
KW  - e
KW  - ;
KW  -  
KW  - m
KW  - e
KW  - d
KW  - i
KW  - c
KW  - a
KW  - l
KW  -  
KW  - e
KW  - d
KW  - u
KW  - c
KW  - a
KW  - t
KW  - i
KW  - o
KW  - n
KW  - ;
KW  -  
KW  - m
KW  - e
KW  - d
KW  - i
KW  - c
KW  - a
KW  - l
KW  -  
KW  - s
KW  - c
KW  - h
KW  - o
KW  - o
KW  - l
KW  - ;
KW  -  
KW  - m
KW  - e
KW  - d
KW  - i
KW  - c
KW  - a
KW  - l
KW  -  
KW  - s
KW  - t
KW  - u
KW  - d
KW  - e
KW  - n
KW  - t
KW  - ;
KW  -  
KW  - m
KW  - o
KW  - b
KW  - i
KW  - l
KW  - e
KW  -  
KW  - a
KW  - p
KW  - p
KW  - l
KW  - i
KW  - c
KW  - a
KW  - t
KW  - i
KW  - o
KW  - n
KW  - ;
KW  -  
KW  - p
KW  - s
KW  - y
KW  - c
KW  - h
KW  - o
KW  - l
KW  - o
KW  - g
KW  - y
KW  - ;
KW  -  
KW  - t
KW  - e
KW  - a
KW  - c
KW  - h
KW  - i
KW  - n
KW  - g
KW  - ;
KW  -  
KW  - v
KW  - i
KW  - d
KW  - e
KW  - o
KW  -  
KW  - g
KW  - a
KW  - m
KW  - e
ER  - 

2.
TY  - JOUR
ID  - Yáñez-Gómez20175755
DO  - 10.1007/s11042-016-3845-9
UR  - https://www.scopus.com/inward/record.uri?eid=2-s2.0-84988411929&doi=10.1007%2fs11042-016-3845-9&partnerID=40&md5=0ae2af3a531c617e5f6304de046c2b1d
M1  - Cited by: 51
PY  - 2017
TI  - Academic methods for usability evaluation of serious games: a systematic review
IS  - 4
VL  - 76
AB  - In the last years, there has been an increasing interest in the design of video games as a tool for education, training, health promotion, socialization, etc. Usability, which is a key factor in any video game, becomes even more important in these so-called “serious games”, where the users’ special characteristics should be considered, and the game efficacy depends on the users’ adherence and engagement. However, evaluation of the usability of this kind of games requires a redefinition of techniques, methods and even terminology. In this paper, we elicit six research questions and conduct a systematic review of the scientific literature, which resulted in the selection of 187 papers that contained the most relevant responses. The conclusions of this systematic review illustrate the general status of current academic usability evaluations of these games and the main trends in the selection of methodologies and how are they applied. This view may be a very valuable foundation for future research. © 2016, Springer Science+Business Media New York.
KW  - C
KW  - o
KW  - m
KW  - p
KW  - u
KW  - t
KW  - e
KW  - r
KW  -  
KW  - g
KW  - a
KW  - m
KW  - e
KW  - s
KW  - ;
KW  -  
KW  - I
KW  - n
KW  - t
KW  - e
KW  - r
KW  - a
KW  - c
KW  - t
KW  - i
KW  - v
KW  - e
KW  -  
KW  - c
KW  - o
KW  - m
KW  - p
KW  - u
KW  - t
KW  - e
KW  - r
KW  -  
KW  - g
KW  - r
KW  - a
KW  - p
KW  - h
KW  - i
KW  - c
KW  - s
KW  - ;
KW  -  
KW  - U
KW  - s
KW  - a
KW  - b
KW  - i
KW  - l
KW  - i
KW  - t
KW  - y
KW  -  
KW  - e
KW  - n
KW  - g
KW  - i
KW  - n
KW  - e
KW  - e
KW  - r
KW  - i
KW  - n
KW  - g
KW  - ;
KW  -  
KW  - I
KW  - n
KW  - t
KW  - e
KW  - r
KW  - a
KW  - c
KW  - t
KW  - i
KW  - v
KW  - e
KW  -  
KW  - m
KW  - e
KW  - d
KW  - i
KW  - a
KW  - ;
KW  -  
KW  - S
KW  - e
KW  - r
KW  - i
KW  - o
KW  - u
KW  - s
KW  -  
KW  - g
KW  - a
KW  - m
KW  - e
KW  - s
KW  - ;
KW  -  
KW  - S
KW  - y
KW  - s
KW  - t
KW  - e
KW  - m
KW  - a
KW  - t
KW  - i
KW  - c
KW  -  
KW  - R
KW  - e
KW  - v
KW  - i
KW  - e
KW  - w
KW  - ;
KW  -  
KW  - U
KW  - s
KW  - a
KW  - b
KW  - i
KW  - l
KW  - i
KW  - t
KW  - y
KW  - ;
KW  -  
KW  - U
KW  - s
KW  - a
KW  - b
KW  - i
KW  - l
KW  - i
KW  - t
KW  - y
KW  -  
KW  - e
KW  - v
KW  - a
KW  - l
KW  - u
KW  - a
KW  - t
KW  - i
KW  - o
KW  - n
KW  - ;
KW  -  
KW  - H
KW  - u
KW  - m
KW  - a
KW  - n
KW  -  
KW  - c
KW  - o
KW  - m
KW  - p
KW  - u
KW  - t
KW  - e
KW  - r
KW  -  
KW  - i
KW  - n
KW  - t
KW  - e
KW  - r
KW  - a
KW  - c
KW  - t
KW  - i
KW  - o
KW  - n
ER  - 

3.
TY  - JOUR
ID  - WOS:000697204500001
DO  - 10.1080/15546128.2021.1971128
SN  - 1554-6128
PY  - 2022
TI  - A Case Study Evaluating Youth Acceptability of <i>Using the Connect</i>
- a Sexuality Education Game-Based Learning Program
IS  - 1
VL  - 17
AB  - Game-based learning offers an interactive and effective way to teach
health content and skills. This article discusses feasibility testing of
Using the Connect (UTC), an innovative, game-based sexuality education
program to evaluate its acceptability among youth. Utilizing mixed
methods in a single case study design, qualitative and quantitative data
was collected from youth (surveys, facilitated discussions, and
observations). Qualitative data triangulated quantitative findings that
youth liked the program design, felt the games and content were
relatable, and learned knowledge and skills around adolescent
development, accessing information, communication, and making healthy
decisions through playing the games. Overall, UTC was highly acceptable
to the youth; they had fun and learned information and skills. Not only
would most participants recommend the program to friends, all reported
they would participate in the program again and use the information they
learned in the future.
ER  - 

4.
TY  - JOUR
ID  - Supian2019363
UR  - https://www.scopus.com/inward/record.uri?eid=2-s2.0-85068479694&partnerID=40&md5=632b8c0dffcbd96c667114ba865ba4d8
M1  - Cited by: 4
PY  - 2019
TI  - A case study on vocabulary learning strategies in Malaysia: implications for teaching and learning
IS  - 1
VL  - 15
AB  - Within the context of learning English for specific purposes (ESP), vocabulary acquisition plays a crucial role in the development of written and spoken communication in both technical and non-technical industries. Thus, the use of vocabulary learning strategies would determine both learners fluency as well as confidence in communicating. This paper analyzes the factor structure of the most frequently used vocabulary learning strategies by Malaysian ESL learners studying at a higher learning institution. A confirmatory factor analysis identified vocabulary learning strategy use as a 3-factor structure, with Dictionary Use, Memory Rehearsal and Activation strategies as the underlying constructs, based on the responses of 201 undergraduates. The instrument used was a 27-item questionnaire, adapted from Gu Johnsons Vocabulary Learning Strategies Questionnaire (VSLQ). Results indicate a good model fit model fit with a chi-square statistic (? = 64.3, df= 32) with p .001 and CMIN/df = 2.010, CFI = .946 and GFI = .939. The implications of the findings are discussed, and suggested practices for implementing vocabulary learning strategies in the language classroom, such as mobile-assisted language learning and game-based language learning; are presented. © 2019 Asian EFL Journal Press. All rights reserved.
ER  - 

5.
TY  - JOUR
ID  - Knight201386
DO  - 10.4018/ijgcms.2013100105
UR  - https://www.scopus.com/inward/record.uri?eid=2-s2.0-84903141139&doi=10.4018%2fijgcms.2013100105&partnerID=40&md5=54c99175676e4039fe533f8db51b5064
M1  - Cited by: 1
PY  - 2013
TI  - Acceptability of video games technology for medical emergency training
IS  - 4
VL  - 5
AB  - Using the technology acceptance model (TAM), this study aimed to investigate the acceptability of video game technologies (serious games) for medical emergency procedure and decision making training. Using the Triage Trainer, a prototype serious game for the triage sieve process, differences between gamers and non-gamers, males and females, and the effects of ratings of computer self efficacy (i.e. computer skill and gaming skill) and attitudes towards computers (i.e. enthusiasm and anxiety) on the acceptance model were also investigated. The results show significant correlations for computer self-efficacy and attitude variables with the perceived ease of use (PEOU), perceived usefulness (PU) and attitudes towards use (ATU) of the game. Multiple regression showed that 52% of the variance in ATU was explained by the PU and PEOU. However, none of the secondary variables (self efficacy or emotions) had a significant effect on the ATU, PU and PEOU over and above each other. Copyright © 2013, IGI Global.
KW  - A
KW  - c
KW  - c
KW  - i
KW  - d
KW  - e
KW  - n
KW  - t
KW  - s
KW  - ;
KW  -  
KW  - D
KW  - i
KW  - s
KW  - e
KW  - a
KW  - s
KW  - e
KW  - s
KW  - ;
KW  -  
KW  - H
KW  - u
KW  - m
KW  - a
KW  - n
KW  -  
KW  - c
KW  - o
KW  - m
KW  - p
KW  - u
KW  - t
KW  - e
KW  - r
KW  -  
KW  - i
KW  - n
KW  - t
KW  - e
KW  - r
KW  - a
KW  - c
KW  - t
KW  - i
KW  - o
KW  - n
KW  - ;
KW  -  
KW  - I
KW  - n
KW  - t
KW  - e
KW  - r
KW  - a
KW  - c
KW  - t
KW  - i
KW  - v
KW  - e
KW  -  
KW  - c
KW  - o
KW  - m
KW  - p
KW  - u
KW  - t
KW  - e
KW  - r
KW  -  
KW  - g
KW  - r
KW  - a
KW  - p
KW  - h
KW  - i
KW  - c
KW  - s
KW  - ;
KW  -  
KW  - C
KW  - o
KW  - m
KW  - p
KW  - u
KW  - t
KW  - e
KW  - r
KW  -  
KW  - s
KW  - e
KW  - l
KW  - f
KW  - -
KW  - e
KW  - f
KW  - f
KW  - i
KW  - c
KW  - a
KW  - c
KW  - y
KW  - ;
KW  -  
KW  - G
KW  - a
KW  - m
KW  - i
KW  - n
KW  - g
KW  -  
KW  - e
KW  - x
KW  - p
KW  - e
KW  - r
KW  - i
KW  - e
KW  - n
KW  - c
KW  - e
KW  - s
KW  - ;
KW  -  
KW  - S
KW  - e
KW  - r
KW  - i
KW  - o
KW  - u
KW  - s
KW  -  
KW  - g
KW  - a
KW  - m
KW  - e
KW  - s
KW  - ;
KW  -  
KW  - T
KW  - e
KW  - c
KW  - h
KW  - n
KW  - o
KW  - l
KW  - o
KW  - g
KW  - y
KW  -  
KW  - a
KW  - c
KW  - c
KW  - e
KW  - p
KW  - t
KW  - a
KW  - n
KW  - c
KW  - e
KW  -  
KW  - m
KW  - o
KW  - d
KW  - e
KW  - l
KW  - ;
KW  -  
KW  - T
KW  - r
KW  - i
KW  - a
KW  - g
KW  - e
KW  - ;
KW  -  
KW  - C
KW  - o
KW  - m
KW  - p
KW  - u
KW  - t
KW  - e
KW  - r
KW  -  
KW  - g
KW  - a
KW  - m
KW  - e
KW  - s
ER  - 

6.
TY  - JOUR
ID  - Barrett2005313
DO  - 10.1016/j.evolhumbehav.2004.08.015
UR  - https://www.scopus.com/inward/record.uri?eid=2-s2.0-21344438870&doi=10.1016%2fj.evolhumbehav.2004.08.015&partnerID=40&md5=1bf280f117859992d483ef4dda460429
M1  - Cited by: 157; All Open Access, Green Open Access
PY  - 2005
TI  - Accurate judgments of intention from motion cues alone: A cross-cultural study
IS  - 4
VL  - 26
AB  - One of our most fundamental cognitive adaptations is the ability to infer the intentions of others. Whole-body motion is a reliable, valid, easily perceived source of information about intentions because different kinds of intentional action have different motion signatures. In this study, we report four experiments that examined the ability of German adults, German children, and Shuar adults from Amazonian Ecuador to distinguish, on the basis of motion cues alone, between six categories of intentional interaction: Chasing, fighting, courting, following, guarding, and playing. Naturalistic motion trajectories were elicited from untutored participants in a game-like situation with performance-based monetary payoffs and were categorized by other participants in a forced-choice design. On a six-category task, German adults correctly categorized intention 75% of the time (where 17% represents chance performance). On a four-category judgment task, children's performance was above chance by age 4, with a mean of 64% correct. A final study compared the judgments of German adults with those of Shuar hunter-horticulturalists. Performance was identical and well above chance in both populations, suggesting that cognitive adaptations for inferring intention from motion deserve further research as possible universal components of human psychology. © 2005 Elsevier Inc. All rights reserved.
ER  - 

7.
TY  - JOUR
ID  - Tobarra20211
DO  - 10.3390/app11020807
UR  - https://www.scopus.com/inward/record.uri?eid=2-s2.0-85099809051&doi=10.3390%2fapp11020807&partnerID=40&md5=56413f954062646e64e16a4d90e0dc5a
M1  - Cited by: 10; All Open Access, Gold Open Access
PY  - 2021
TI  - A cloud game-based educative platform architecture: The cyberscratch project
IS  - 2
VL  - 11
AB  - The employment of modern technologies is widespread in our society, so the inclusion of practical activities for education has become essential and useful at the same time. These activities are more noticeable in Engineering, in areas such as cybersecurity, data science, artificial intelligence, etc. Additionally, these activities acquire even more relevance with a distance education methodology, as our case is. The inclusion of these practical activities has clear advantages, such as (1) promoting critical thinking and (2) improving students’ abilities and skills for their professional careers. There are several options, such as the use of remote and virtual laboratories, virtual reality and gamebased platforms, among others. This work addresses the development of a new cloud game-based educational platform, which defines a modular and flexible architecture (using light containers). This architecture provides interactive and monitoring services and data storage in a transparent way. The platform uses gamification to integrate the game as part of the instructional process. The CyberScratch project is a particular implementation of this architecture focused on cybersecurity game-based activities. The data privacy management is a critical issue for these kinds of platforms, so the architecture is designed with this feature integrated in the platform components. To achieve this goal, we first focus on all the privacy aspects for the data generated by our cloud game-based platform, by considering the European legal context for data privacy following GDPR and ISO/IEC TR 20748-1:2016 recommendations for Learning Analytics (LA). Our second objective is to provide implementation guidelines for efficient data privacy management for our cloud game-based educative platform. All these contributions are not found in current related works. The CyberScratch project, which was approved by UNED for the year 2020, considers using the xAPI standard for data handling and services for the game editor, game engine and game monitor modules of CyberScratch. Therefore, apart from considering GDPR privacy and LA recommendations, our cloud game-based architecture covers all phases from game creation to the final users’ interactions with the game. © 2021 by the authors.
ER  - 

8.
TY  - JOUR
ID  - Karakose2023
DO  - 10.3389/fpsyg.2023.1126815
UR  - https://www.scopus.com/inward/record.uri?eid=2-s2.0-85148659382&doi=10.3389%2ffpsyg.2023.1126815&partnerID=40&md5=8dc4d05b4530c5f4b3918996ace68261
M1  - Cited by: 7; All Open Access, Gold Open Access
PY  - 2023
TI  - A comprehensive review on emerging trends in the dynamic evolution of digital addiction and depression
VL  - 14
AB  - Introduction: Using digital addiction as an umbrella term to cover any type of addictions to digital technologies such as the internet, smartphones, social media, or video games, the current study aimed to reveal the intellectual structure and evolution of research addressing digital addiction-depression relationship. Methods: The study combined bibliometric and science mapping analysis methods for this purpose. Data for the study was gathered from Web of Science Core Collection after a comprehensive process of data search/extraction, and 241 articles were included in the final data set. A period-based, comparative science mapping analysis was performed using the SciMAT software. Results: The analysis of data over three periods, Period 1 (1983-2016), Period 2 (2017-2019), and Period 3 (2020-2022) showed that internet addiction was the most significant theme across all three periods, which was followed by social media addiction. Depression, which emerged as a significant theme during Period 1, was later covered under anxiety disorder theme. Research interest was mostly on factors related to both addiction and depression such as cognitive distortion, insomnia, loneliness, self-esteem, social support, alexithymia, as well as cybervictimization or academic performance. Discussion: The results suggested that much research is warranted on the digital addiction-depression relationship in different age cohorts, especially children and elderly. Similarly, the current analysis showed that this line of research particularly focused on internet, gaming and social media addiction, and evidence with regard to other types of digital addiction or related compulsive behaviors was almost absent. In addition, research was mostly inclined to understanding cause-effect relationships, which is significant, but preventive strategies seemed to be barely addressed. Likewise, the smartphone addiction-depression relationship arguably garnered less research interest, so future research would contribute to the field in this respect. Copyright © 2023 Karakose, Yıldırım, Tülübaş and Kardas.
ER  - 

9.
TY  - JOUR
ID  - Comeras-Chueca2022
DO  - 10.3390/ijerph19052642
UR  - https://www.scopus.com/inward/record.uri?eid=2-s2.0-85125041303&doi=10.3390%2fijerph19052642&partnerID=40&md5=277f221a14fcea1eaf9bdbf13561159b
M1  - Cited by: 14; All Open Access, Gold Open Access, Green Open Access
PY  - 2022
TI  - Active Video Games Improve Muscular Fitness and Motor Skills in Children with Overweight or Obesity
IS  - 5
VL  - 19
AB  - (1) Background: Childhood obesity is an important public health problem. Children with overweight or obesity often tend to show the pediatric inactivity triad components; these involve exercise deficit disorder, pediatric dynapenia, and physical illiteracy. The aim of the study was to examine the influence of an active video games (AVG) intervention combined with multicomponent exercise on muscular fitness, physical activity (PA), and motor skills in children with overweight or obesity. (2) Methods: A total of 29 (13 girls) children (10.07 ± 0.84 years) with overweight or obesity were randomly allocated in the intervention group (AVG group; n = 21) or in the control group (CG; n = 8). The intervention group performed a 5-month AVG training using the Xbox 360® with the Kinect, the Nintendo Wii®, dance mats, and the BKOOL® interactive cycling simulator, combined with multicomponent exercise, performing three sessions per week. The control group continued their daily activities without modification. Weight, PA using accelerometers, and motor competence using the Test of Gross Motor Development 3rd edition were measured. Muscular fitness was evaluated through the Counter Movement Jump height, maximal isometric strength of knee extension and handgrip strength, and lean mass using Dual-energy X-ray Absorptiometry. Mann–Whitney U and Wilcoxon signed rank tests were performed. The biserial correlation coefficients (r) were calculated. Spearman’s correlation coefficients among PA, muscular fitness, and motor competence variables were also calculated. (3) Results: The AVG group significantly increased their knee extension maximal isometric strength (4.22 kg; p < 0.01), handgrip strength (1.93 kg; p < 0.01), and jump height (1.60 cm; p < 0.01), while the control group only increased the knee extension maximal isometric strength (3.15 kg; p < 0.01). The AVG group improved motor competence and light physical activity (p < 0.05) and decreased sedentary time (p < 0.05). Lean mass improved in both AVG group and CG (p < 0.05). Lastly, the percentage of improvement of motor skills positively correlated with the percentage of improvement in vigorous PA (r = 0.673; p = 0.003) and the percentage of improvement in CMJ (r = 0.466; p = 0.039). (4) Conclusions: A 5-month intervention combining AVG with multicomponent training seems to have positive effects on muscle fitness, motor competence, and PA in children with overweight or obesity. © 2022 by the authors. Licensee MDPI, Basel, Switzerland.
KW  - B
KW  - o
KW  - d
KW  - y
KW  -  
KW  - M
KW  - a
KW  - s
KW  - s
KW  -  
KW  - I
KW  - n
KW  - d
KW  - e
KW  - x
KW  - ;
KW  -  
KW  - C
KW  - h
KW  - i
KW  - l
KW  - d
KW  - ;
KW  -  
KW  - E
KW  - x
KW  - e
KW  - r
KW  - c
KW  - i
KW  - s
KW  - e
KW  - ;
KW  -  
KW  - F
KW  - e
KW  - m
KW  - a
KW  - l
KW  - e
KW  - ;
KW  -  
KW  - H
KW  - a
KW  - n
KW  - d
KW  -  
KW  - S
KW  - t
KW  - r
KW  - e
KW  - n
KW  - g
KW  - t
KW  - h
KW  - ;
KW  -  
KW  - H
KW  - u
KW  - m
KW  - a
KW  - n
KW  - s
KW  - ;
KW  -  
KW  - M
KW  - o
KW  - t
KW  - o
KW  - r
KW  -  
KW  - S
KW  - k
KW  - i
KW  - l
KW  - l
KW  - s
KW  - ;
KW  -  
KW  - O
KW  - v
KW  - e
KW  - r
KW  - w
KW  - e
KW  - i
KW  - g
KW  - h
KW  - t
KW  - ;
KW  -  
KW  - P
KW  - e
KW  - d
KW  - i
KW  - a
KW  - t
KW  - r
KW  - i
KW  - c
KW  -  
KW  - O
KW  - b
KW  - e
KW  - s
KW  - i
KW  - t
KW  - y
KW  - ;
KW  -  
KW  - P
KW  - h
KW  - y
KW  - s
KW  - i
KW  - c
KW  - a
KW  - l
KW  -  
KW  - F
KW  - i
KW  - t
KW  - n
KW  - e
KW  - s
KW  - s
KW  - ;
KW  -  
KW  - V
KW  - i
KW  - d
KW  - e
KW  - o
KW  -  
KW  - G
KW  - a
KW  - m
KW  - e
KW  - s
KW  - ;
KW  -  
KW  - c
KW  - h
KW  - i
KW  - l
KW  - d
KW  -  
KW  - h
KW  - e
KW  - a
KW  - l
KW  - t
KW  - h
KW  - ;
KW  -  
KW  - f
KW  - i
KW  - t
KW  - n
KW  - e
KW  - s
KW  - s
KW  - ;
KW  -  
KW  - m
KW  - u
KW  - s
KW  - c
KW  - l
KW  - e
KW  - ;
KW  -  
KW  - o
KW  - b
KW  - e
KW  - s
KW  - i
KW  - t
KW  - y
KW  - ;
KW  -  
KW  - p
KW  - h
KW  - y
KW  - s
KW  - i
KW  - c
KW  - a
KW  - l
KW  -  
KW  - a
KW  - c
KW  - t
KW  - i
KW  - v
KW  - i
KW  - t
KW  - y
KW  - ;
KW  -  
KW  - p
KW  - u
KW  - b
KW  - l
KW  - i
KW  - c
KW  -  
KW  - h
KW  - e
KW  - a
KW  - l
KW  - t
KW  - h
KW  - ;
KW  -  
KW  - A
KW  - r
KW  - t
KW  - i
KW  - c
KW  - l
KW  - e
KW  - ;
KW  -  
KW  - b
KW  - o
KW  - d
KW  - y
KW  -  
KW  - w
KW  - e
KW  - i
KW  - g
KW  - h
KW  - t
KW  - ;
KW  -  
KW  - c
KW  - h
KW  - i
KW  - l
KW  - d
KW  - ;
KW  -  
KW  - c
KW  - h
KW  - i
KW  - l
KW  - d
KW  - h
KW  - o
KW  - o
KW  - d
KW  -  
KW  - o
KW  - b
KW  - e
KW  - s
KW  - i
KW  - t
KW  - y
KW  - ;
KW  -  
KW  - c
KW  - h
KW  - i
KW  - l
KW  - d
KW  - h
KW  - o
KW  - o
KW  - d
KW  -  
KW  - o
KW  - b
KW  - e
KW  - s
KW  - i
KW  - t
KW  - y
KW  -  
KW  - i
KW  - n
KW  - t
KW  - e
KW  - r
KW  - v
KW  - e
KW  - n
KW  - t
KW  - i
KW  - o
KW  - n
KW  - ;
KW  -  
KW  - c
KW  - l
KW  - i
KW  - n
KW  - i
KW  - c
KW  - a
KW  - l
KW  -  
KW  - a
KW  - r
KW  - t
KW  - i
KW  - c
KW  - l
KW  - e
KW  - ;
KW  -  
KW  - c
KW  - o
KW  - n
KW  - t
KW  - r
KW  - o
KW  - l
KW  - l
KW  - e
KW  - d
KW  -  
KW  - s
KW  - t
KW  - u
KW  - d
KW  - y
KW  - ;
KW  -  
KW  - c
KW  - o
KW  - r
KW  - r
KW  - e
KW  - l
KW  - a
KW  - t
KW  - i
KW  - o
KW  - n
KW  -  
KW  - c
KW  - o
KW  - e
KW  - f
KW  - f
KW  - i
KW  - c
KW  - i
KW  - e
KW  - n
KW  - t
KW  - ;
KW  -  
KW  - c
KW  - o
KW  - u
KW  - n
KW  - t
KW  - e
KW  - r
KW  -  
KW  - m
KW  - o
KW  - v
KW  - e
KW  - m
KW  - e
KW  - n
KW  - t
KW  -  
KW  - j
KW  - u
KW  - m
KW  - p
KW  -  
KW  - h
KW  - e
KW  - i
KW  - g
KW  - h
KW  - t
KW  - ;
KW  -  
KW  - d
KW  - a
KW  - i
KW  - l
KW  - y
KW  -  
KW  - l
KW  - i
KW  - f
KW  - e
KW  -  
KW  - a
KW  - c
KW  - t
KW  - i
KW  - v
KW  - i
KW  - t
KW  - y
KW  - ;
KW  -  
KW  - d
KW  - u
KW  - a
KW  - l
KW  -  
KW  - e
KW  - n
KW  - e
KW  - r
KW  - g
KW  - y
KW  -  
KW  - X
KW  -  
KW  - r
KW  - a
KW  - y
KW  -  
KW  - a
KW  - b
KW  - s
KW  - o
KW  - r
KW  - p
KW  - t
KW  - i
KW  - o
KW  - m
KW  - e
KW  - t
KW  - r
KW  - y
KW  - ;
KW  -  
KW  - e
KW  - x
KW  - e
KW  - r
KW  - c
KW  - i
KW  - s
KW  - e
KW  - ;
KW  -  
KW  - e
KW  - x
KW  - e
KW  - r
KW  - g
KW  - a
KW  - m
KW  - i
KW  - n
KW  - g
KW  - ;
KW  -  
KW  - f
KW  - e
KW  - m
KW  - a
KW  - l
KW  - e
KW  - ;
KW  -  
KW  - f
KW  - i
KW  - t
KW  - n
KW  - e
KW  - s
KW  - s
KW  - ;
KW  -  
KW  - g
KW  - r
KW  - i
KW  - p
KW  -  
KW  - s
KW  - t
KW  - r
KW  - e
KW  - n
KW  - g
KW  - t
KW  - h
KW  - ;
KW  -  
KW  - h
KW  - u
KW  - m
KW  - a
KW  - n
KW  - ;
KW  -  
KW  - i
KW  - s
KW  - o
KW  - m
KW  - e
KW  - t
KW  - r
KW  - i
KW  - c
KW  -  
KW  - s
KW  - t
KW  - r
KW  - e
KW  - n
KW  - g
KW  - t
KW  - h
KW  - ;
KW  -  
KW  - j
KW  - o
KW  - i
KW  - n
KW  - t
KW  -  
KW  - f
KW  - u
KW  - n
KW  - c
KW  - t
KW  - i
KW  - o
KW  - n
KW  - ;
KW  -  
KW  - k
KW  - n
KW  - e
KW  - e
KW  -  
KW  - e
KW  - x
KW  - t
KW  - e
KW  - n
KW  - s
KW  - i
KW  - o
KW  - n
KW  - ;
KW  -  
KW  - l
KW  - e
KW  - a
KW  - n
KW  -  
KW  - b
KW  - o
KW  - d
KW  - y
KW  -  
KW  - w
KW  - e
KW  - i
KW  - g
KW  - h
KW  - t
KW  - ;
KW  -  
KW  - m
KW  - a
KW  - l
KW  - e
KW  - ;
KW  -  
KW  - m
KW  - o
KW  - t
KW  - o
KW  - r
KW  -  
KW  - p
KW  - e
KW  - r
KW  - f
KW  - o
KW  - r
KW  - m
KW  - a
KW  - n
KW  - c
KW  - e
KW  - ;
KW  -  
KW  - m
KW  - u
KW  - s
KW  - c
KW  - u
KW  - l
KW  - a
KW  - r
KW  -  
KW  - f
KW  - i
KW  - t
KW  - n
KW  - e
KW  - s
KW  - s
KW  - ;
KW  -  
KW  - m
KW  - u
KW  - s
KW  - c
KW  - u
KW  - l
KW  - o
KW  - s
KW  - k
KW  - e
KW  - l
KW  - e
KW  - t
KW  - a
KW  - l
KW  -  
KW  - s
KW  - y
KW  - s
KW  - t
KW  - e
KW  - m
KW  -  
KW  - p
KW  - a
KW  - r
KW  - a
KW  - m
KW  - e
KW  - t
KW  - e
KW  - r
KW  - s
KW  - ;
KW  -  
KW  - p
KW  - h
KW  - y
KW  - s
KW  - i
KW  - c
KW  - a
KW  - l
KW  -  
KW  - a
KW  - c
KW  - t
KW  - i
KW  - v
KW  - i
KW  - t
KW  - y
KW  - ;
KW  -  
KW  - r
KW  - a
KW  - n
KW  - d
KW  - o
KW  - m
KW  - i
KW  - z
KW  - e
KW  - d
KW  -  
KW  - c
KW  - o
KW  - n
KW  - t
KW  - r
KW  - o
KW  - l
KW  - l
KW  - e
KW  - d
KW  -  
KW  - t
KW  - r
KW  - i
KW  - a
KW  - l
KW  - ;
KW  -  
KW  - r
KW  - a
KW  - n
KW  - k
KW  -  
KW  - s
KW  - u
KW  - m
KW  -  
KW  - t
KW  - e
KW  - s
KW  - t
KW  - ;
KW  -  
KW  - s
KW  - c
KW  - h
KW  - o
KW  - o
KW  - l
KW  -  
KW  - c
KW  - h
KW  - i
KW  - l
KW  - d
KW  - ;
KW  -  
KW  - s
KW  - e
KW  - d
KW  - e
KW  - n
KW  - t
KW  - a
KW  - r
KW  - y
KW  -  
KW  - t
KW  - i
KW  - m
KW  - e
KW  - ;
KW  -  
KW  - t
KW  - e
KW  - s
KW  - t
KW  -  
KW  - o
KW  - f
KW  -  
KW  - g
KW  - r
KW  - o
KW  - s
KW  - s
KW  -  
KW  - m
KW  - o
KW  - t
KW  - o
KW  - r
KW  -  
KW  - d
KW  - e
KW  - v
KW  - e
KW  - l
KW  - o
KW  - p
KW  - m
KW  - e
KW  - n
KW  - t
KW  - ;
KW  -  
KW  - v
KW  - i
KW  - d
KW  - e
KW  - o
KW  -  
KW  - g
KW  - a
KW  - m
KW  - e
KW  - ;
KW  -  
KW  - W
KW  - i
KW  - l
KW  - c
KW  - o
KW  - x
KW  - o
KW  - n
KW  -  
KW  - s
KW  - i
KW  - g
KW  - n
KW  - e
KW  - d
KW  -  
KW  - r
KW  - a
KW  - n
KW  - k
KW  - s
KW  -  
KW  - t
KW  - e
KW  - s
KW  - t
KW  - ;
KW  -  
KW  - b
KW  - o
KW  - d
KW  - y
KW  -  
KW  - m
KW  - a
KW  - s
KW  - s
KW  - ;
KW  -  
KW  - f
KW  - i
KW  - t
KW  - n
KW  - e
KW  - s
KW  - s
KW  - ;
KW  -  
KW  - h
KW  - a
KW  - n
KW  - d
KW  -  
KW  - s
KW  - t
KW  - r
KW  - e
KW  - n
KW  - g
KW  - t
KW  - h
KW  - ;
KW  -  
KW  - m
KW  - o
KW  - t
KW  - o
KW  - r
KW  -  
KW  - p
KW  - e
KW  - r
KW  - f
KW  - o
KW  - r
KW  - m
KW  - a
KW  - n
KW  - c
KW  - e
KW  - ;
KW  -  
KW  - o
KW  - b
KW  - e
KW  - s
KW  - i
KW  - t
KW  - y
KW  - ;
KW  -  
KW  - p
KW  - h
KW  - y
KW  - s
KW  - i
KW  - o
KW  - l
KW  - o
KW  - g
KW  - y
KW  - ;
KW  -  
KW  - v
KW  - i
KW  - d
KW  - e
KW  - o
KW  -  
KW  - g
KW  - a
KW  - m
KW  - e
ER  - 

10.
TY  - JOUR
ID  - WOS:000263610600006
DO  - 10.1521/aeap.2009.21.1.67
SN  - 0899-9546
PY  - 2009
TI  - ADAPTING A MULTIFACETED US HIV PREVENTION EDUCATION PROGRAM FOR GIRLS IN
GHANA
IS  - 1
VL  - 21
AB  - We adapted a U.S. HIV prevention program to address knowledge gaps and
cultural pressures that increase the risk of infection in adolescent
Ghanaian girls. The theory-based nine-module HIV prevention program
combines didactics and games, an interactive computer program about
sugar daddies, and tie-and-dye training to demonstrate an economic
alternative to transactional sex. The abstinence-based study was
conducted in a church-affiliated junior secondary school in Nsawam,
Ghana. Of 61 subjects aged 10-1.4 in the prevention program, over two
thirds were very worried about becoming HIV infected. A pre-post
evaluation of the intervention showed significant gains in three
domains; HIV knowledge (p =.001) and self efficacy to discuss HIV and
sex with men (p <.001) and with boys (p <.001). Responses to items about
social norms of HIV risk behavior were also somewhat improved (p =.09).
Subjects rated most program features highly. Although short-term
knowledge and self-efficacy to address HIV improved significantly,
longer term research is needed to address cultural and economic factors
placing young women at risk of HIV infection.
ER  - 

11.
TY  - JOUR
ID  - Shankar2023
DO  - 10.2196/43085
UR  - https://www.scopus.com/inward/record.uri?eid=2-s2.0-85154569770&doi=10.2196%2f43085&partnerID=40&md5=9c451f6f9e7dea473c5ac5850091043b
M1  - Cited by: 1; All Open Access, Gold Open Access, Green Open Access
PY  - 2023
TI  - A Design-Led Theory of Change for a Mobile Game App (Go Nisha Go) for Adolescent Girls in India: Multimix Methodology Study
VL  - 7
AB  - Background: India has one of the largest adolescent populations in the world. Yet adolescents, particularly adolescent girls, have limited access to correct sexual and reproductive health information and services. The context in which adolescent girls live is one of gender inequity where they contend with early marriage and early pregnancy and have few opportunities for quality education and labor force participation. The digital revolution has expanded the penetration of mobile phones across India, increasingly being used by adolescent girls. Health interventions are also moving onto digital platforms. Evidence has shown that applications of game elements and game-based learning can be powerful tools in behavior change and health interventions. This provides a unique opportunity, particularly for the private sector, to reach and empower adolescent girls directly with information, products, and services in a private and fun manner. Objective: The objective of this paper is to describe how a design-led Theory of Change (ToC) was formulated for a mobile game app that is not only underpinned by theories of various behavior change models but also identifies variables and triggers for in-game behavioral intentions that can be tracked and measured within the game and validated through a rigorous post-gameplay outcome evaluation. Methods: We describe the use of a multimix methodology to formulate a ToC informing behavioral frameworks and co-design approaches in our proof-of-concept product development journey. This process created a statement of hypothesis and “pathways to impact” with a continuous, cumulative, and iterative design process that included key stakeholders in the production of a smartphone app. With theoretical underpinnings of social behavior and modeling frameworks, systematic research, and other creative methods, we developed a design-led ToC pathway that can delineate complex and multidisciplinary outputs for measuring impact. Results: The statement of hypothesis that emerged posits that “If girls virtually experience the outcomes of choices that they make for their avatar in the mobile game, then they can make informed decisions that direct the course of their own life.” Four learning pathways (DISCOVER, PLAY, DECIDE, and ACT) are scaffolded on 3 pillars of evidence, engagement, and evaluation to support the ToC-led framework. It informs decision-making and life outcomes through game-based objectives and in-game triggers that offer direct access to information, products, and services. Conclusions: This approach of using a multimix methodology for identifying varied and multidisciplinary pathways to change is of particular interest to measuring the impact of innovations, especially digital products, that do not necessarily conform with traditional behavioral change models or standard co-design approaches. We also explain the benefits of using iterative and cumulative inputs to integrate ongoing user feedback, while identifying pathways to various impacts, and not limiting it to only the design and development phase. © Lalita Shankar, Anvita Dixit, Susan Howard.
ER  - 

12.
TY  - JOUR
ID  - WOS:000669565700017
DO  - 10.2196/29792
SN  - 1929-0748
PY  - 2021
TI  - A Digital Gaming Intervention to Improve HIV Testing for Adolescents and
Young Adults: Protocol for Development and a Pilot Randomized Controlled
Trial
IS  - 6
VL  - 10
AB  - Background: Two strategies of the US Ending the HIV Epidemic initiative
are early diagnosis of infections via widespread testing and prevention
of new infections using pre-exposure prophylaxis (PrEP). These
strategies are particularly important for adolescents and young adults
(AYAs) who are disproportionately affected by HIV, particularly if they
identify as Black and/or lesbian, gay, bisexual, transgender, queer or
questioning, and others (LGBTQ+). This study will develop and test an
interactive life-simulation game in which players can enact real-life
behaviors and receive their HIV risk profile to improve HIV testing and
PrEP access among AYAs aged 13-24 years in Washington, DC.
Objective: This mixed methods study aims to determine the acceptability
of an interactive, enhanced life-simulation game prototype among AYAs,
conduct a pilot test of the gaming intervention among a small cohort of
AYAs to ensure game usability and acceptability, and evaluate the
efficacy of the game in a randomized controlled study with AYAs at risk
for HIV in Washington, DC.
Methods: This research protocol will be conducted in 3 phases. A
formative phase will involve surveys and focus groups (n=64) with AYAs
living in the DC area. These focus groups will allow researchers to
understand youth preferences for game enhancement. The second phase will
consist of a pilot test (n=10) of the gaming intervention. This pilot
test will allow researchers to modify the game based on formative
results and test the planned recruitment and data collection strategy
with intended end users. The third phase will consist of a randomized
controlled study among 300 AYAs to examine the efficacy of the
life-simulation game compared with app-based HIV educational materials
on HIV and PrEP in changing HIV testing, knowledge, risk behaviors, and
PrEP access. Participants will have unlimited access to either the
life-simulation game or the educational app for 3 months from the time
of enrollment. Study assessments will occur at enrollment and at 1, 3,
and 6 months post enrollment via e-surveys. At 6 months, a subset of
intervention participants (n=25) will participate in in-depth exit
interviews regarding their experience being in the study.
Results: Institutional review board approval was received on February 5,
2020. This project is currently recruiting participants for the
formative phase.
Conclusions: This interactive life-simulation intervention aims to
increase HIV testing and PrEP access among AYAs in the DC area. In this
intervention, players can enact real-life behaviors and receive their
HIV risk profile to promote HIV testing and PrEP seeking. Such an
intervention has great potential to improve knowledge of HIV and PrEP
among AYAs, increase motivation and self-efficacy related to HIV testing
and PrEP use, and decrease individual and structural barriers that often
preclude engagement in HIV prevention services.
ER  - 

13.
TY  - JOUR
ID  - Sim202190
DO  - 10.1111/fare.12474
UR  - https://www.scopus.com/inward/record.uri?eid=2-s2.0-85088101444&doi=10.1111%2ffare.12474&partnerID=40&md5=59bd54519cf8baa22cca6b5f46272203
M1  - Cited by: 10
PY  - 2021
TI  - Adolescents' and Parents' Perspectives: A Gaming Disorder Intervention in Singapore
IS  - 1
VL  - 70
AB  - Objective: This study aimed to understand useful components and mechanisms in treating adolescent gaming disorder. Background: Although video gaming has become a pervasive part of adolescents' daily life that can lead to educational, physical, psychological, and social problems, there is ongoing debate as to whether this is an addiction, and there is little evidence about treatment effectiveness. Method: This process research used a case study design and conducted individual semistructured interviews with 10 male adolescents and 11 parents after they had completed a treatment program. Results: Four treatment components (individual counseling, family counseling, group mentoring and social support, and alternative activities) were generally found to be useful. Counselors were able to engage the adolescents and serve as role models in gaming through creative use of technology. Conclusion: Practitioners working with adolescents with gaming disorder should attend to their developmental needs pertaining to gaming, health, psychosocial, and educational aspects relevant to the Asian context. Implications: Practitioners should go beyond counseling rooms and adopt different strategies to reach out and work with adolescents who are struggling with excessive gaming in different therapeutic settings via engaging and working with them in individual, family, and group contexts using technology, particularly video games. © 2020 National Council on Family Relations
ER  - 

14.
TY  - JOUR
ID  - Wright2020
DO  - 10.3390/ijerph17041293
UR  - https://www.scopus.com/inward/record.uri?eid=2-s2.0-85079640573&doi=10.3390%2fijerph17041293&partnerID=40&md5=23056844410bcc73268c1667997d0a30
M1  - Cited by: 15; All Open Access, Gold Open Access
PY  - 2020
TI  - Adolescents’ cyber victimization: The influence of technologies, gender, and gender stereotype traits
IS  - 4
VL  - 17
AB  - The purpose of the present study was to investigate the role of gender and gender stereotype traits (masculinity, femininity) in cyber victimization behaviors (cyber relational victimization, cyber verbal victimization, hacking) through different technologies (mobile phones, gaming consoles, social networking sites). There were 456 8th graders (226 females; M age = 13.66, SD = 0.41) from two midwestern middle schools in the United States included in this study. They completed questionnaires on their endorsement of masculine and feminine traits, and self-reported cyber victimization through different technologies. The findings revealed main effects of types of cyber victimization for boys and of technology for girls. In particular, boys with feminine traits experienced the most victimization by cyber verbal aggression, cyber relational aggression, and hacking when compared to the other groups of boys. Girls with feminine traits experienced the most cyber victimization through social networking sites, gaming consoles, and mobile phones in comparison to the other groups of girls. For girls with feminine traits, they reported more cyber relational victimization and cyber verbal victimization through mobile phones and social networking sites, as well as more hacking via social networking sites. Such findings underscore the importance of considering gender stereotype traits, types of victimization, and technologies when examining cyber victimization. © 2020 by the authors. Licensee MDPI, Basel, Switzerland.
KW  - A
KW  - d
KW  - o
KW  - l
KW  - e
KW  - s
KW  - c
KW  - e
KW  - n
KW  - t
KW  - ;
KW  -  
KW  - A
KW  - d
KW  - o
KW  - l
KW  - e
KW  - s
KW  - c
KW  - e
KW  - n
KW  - t
KW  -  
KW  - B
KW  - e
KW  - h
KW  - a
KW  - v
KW  - i
KW  - o
KW  - r
KW  - ;
KW  -  
KW  - A
KW  - g
KW  - g
KW  - r
KW  - e
KW  - s
KW  - s
KW  - i
KW  - o
KW  - n
KW  - ;
KW  -  
KW  - B
KW  - u
KW  - l
KW  - l
KW  - y
KW  - i
KW  - n
KW  - g
KW  - ;
KW  -  
KW  - C
KW  - r
KW  - i
KW  - m
KW  - e
KW  -  
KW  - V
KW  - i
KW  - c
KW  - t
KW  - i
KW  - m
KW  - s
KW  - ;
KW  -  
KW  - C
KW  - y
KW  - b
KW  - e
KW  - r
KW  - b
KW  - u
KW  - l
KW  - l
KW  - y
KW  - i
KW  - n
KW  - g
KW  - ;
KW  -  
KW  - F
KW  - e
KW  - m
KW  - a
KW  - l
KW  - e
KW  - ;
KW  -  
KW  - G
KW  - e
KW  - n
KW  - d
KW  - e
KW  - r
KW  -  
KW  - I
KW  - d
KW  - e
KW  - n
KW  - t
KW  - i
KW  - t
KW  - y
KW  - ;
KW  -  
KW  - H
KW  - u
KW  - m
KW  - a
KW  - n
KW  - s
KW  - ;
KW  -  
KW  - M
KW  - a
KW  - l
KW  - e
KW  - ;
KW  -  
KW  - M
KW  - a
KW  - s
KW  - c
KW  - u
KW  - l
KW  - i
KW  - n
KW  - i
KW  - t
KW  - y
KW  - ;
KW  -  
KW  - S
KW  - c
KW  - h
KW  - o
KW  - o
KW  - l
KW  - s
KW  - ;
KW  -  
KW  - S
KW  - e
KW  - l
KW  - f
KW  -  
KW  - R
KW  - e
KW  - p
KW  - o
KW  - r
KW  - t
KW  - ;
KW  -  
KW  - S
KW  - o
KW  - c
KW  - i
KW  - a
KW  - l
KW  -  
KW  - M
KW  - e
KW  - d
KW  - i
KW  - a
KW  - ;
KW  -  
KW  - S
KW  - t
KW  - e
KW  - r
KW  - e
KW  - o
KW  - t
KW  - y
KW  - p
KW  - i
KW  - n
KW  - g
KW  - ;
KW  -  
KW  - S
KW  - u
KW  - r
KW  - v
KW  - e
KW  - y
KW  - s
KW  -  
KW  - a
KW  - n
KW  - d
KW  -  
KW  - Q
KW  - u
KW  - e
KW  - s
KW  - t
KW  - i
KW  - o
KW  - n
KW  - n
KW  - a
KW  - i
KW  - r
KW  - e
KW  - s
KW  - ;
KW  -  
KW  - T
KW  - e
KW  - x
KW  - t
KW  -  
KW  - M
KW  - e
KW  - s
KW  - s
KW  - a
KW  - g
KW  - i
KW  - n
KW  - g
KW  - ;
KW  -  
KW  - V
KW  - i
KW  - d
KW  - e
KW  - o
KW  -  
KW  - G
KW  - a
KW  - m
KW  - e
KW  - s
KW  - ;
KW  -  
KW  - g
KW  - e
KW  - n
KW  - d
KW  - e
KW  - r
KW  -  
KW  - i
KW  - d
KW  - e
KW  - n
KW  - t
KW  - i
KW  - t
KW  - y
KW  - ;
KW  -  
KW  - g
KW  - e
KW  - n
KW  - d
KW  - e
KW  - r
KW  -  
KW  - i
KW  - s
KW  - s
KW  - u
KW  - e
KW  - ;
KW  -  
KW  - g
KW  - e
KW  - n
KW  - d
KW  - e
KW  - r
KW  -  
KW  - r
KW  - e
KW  - l
KW  - a
KW  - t
KW  - i
KW  - o
KW  - n
KW  - s
KW  - ;
KW  -  
KW  - g
KW  - e
KW  - n
KW  - d
KW  - e
KW  - r
KW  -  
KW  - r
KW  - o
KW  - l
KW  - e
KW  - ;
KW  -  
KW  - I
KW  - n
KW  - t
KW  - e
KW  - r
KW  - n
KW  - e
KW  - t
KW  - ;
KW  -  
KW  - s
KW  - o
KW  - c
KW  - i
KW  - a
KW  - l
KW  -  
KW  - b
KW  - e
KW  - h
KW  - a
KW  - v
KW  - i
KW  - o
KW  - r
KW  - ;
KW  -  
KW  - s
KW  - o
KW  - c
KW  - i
KW  - a
KW  - l
KW  -  
KW  - n
KW  - e
KW  - t
KW  - w
KW  - o
KW  - r
KW  - k
KW  - ;
KW  -  
KW  - y
KW  - o
KW  - u
KW  - n
KW  - g
KW  -  
KW  - p
KW  - o
KW  - p
KW  - u
KW  - l
KW  - a
KW  - t
KW  - i
KW  - o
KW  - n
KW  - ;
KW  -  
KW  - a
KW  - d
KW  - o
KW  - l
KW  - e
KW  - s
KW  - c
KW  - e
KW  - n
KW  - t
KW  - ;
KW  -  
KW  - a
KW  - d
KW  - o
KW  - l
KW  - e
KW  - s
KW  - c
KW  - e
KW  - n
KW  - t
KW  -  
KW  - b
KW  - e
KW  - h
KW  - a
KW  - v
KW  - i
KW  - o
KW  - r
KW  - ;
KW  -  
KW  - a
KW  - g
KW  - g
KW  - r
KW  - e
KW  - s
KW  - s
KW  - i
KW  - o
KW  - n
KW  - ;
KW  -  
KW  - A
KW  - r
KW  - t
KW  - i
KW  - c
KW  - l
KW  - e
KW  - ;
KW  -  
KW  - c
KW  - o
KW  - n
KW  - t
KW  - r
KW  - o
KW  - l
KW  - l
KW  - e
KW  - d
KW  -  
KW  - s
KW  - t
KW  - u
KW  - d
KW  - y
KW  - ;
KW  -  
KW  - c
KW  - r
KW  - i
KW  - m
KW  - e
KW  -  
KW  - v
KW  - i
KW  - c
KW  - t
KW  - i
KW  - m
KW  - ;
KW  -  
KW  - c
KW  - y
KW  - b
KW  - e
KW  - r
KW  -  
KW  - r
KW  - e
KW  - l
KW  - a
KW  - t
KW  - i
KW  - o
KW  - n
KW  - a
KW  - l
KW  -  
KW  - a
KW  - g
KW  - g
KW  - r
KW  - e
KW  - s
KW  - s
KW  - i
KW  - o
KW  - n
KW  - ;
KW  -  
KW  - c
KW  - y
KW  - b
KW  - e
KW  - r
KW  -  
KW  - r
KW  - e
KW  - l
KW  - a
KW  - t
KW  - i
KW  - o
KW  - n
KW  - a
KW  - l
KW  -  
KW  - v
KW  - i
KW  - c
KW  - t
KW  - i
KW  - m
KW  - i
KW  - z
KW  - a
KW  - t
KW  - i
KW  - o
KW  - n
KW  - ;
KW  -  
KW  - c
KW  - y
KW  - b
KW  - e
KW  - r
KW  -  
KW  - v
KW  - e
KW  - r
KW  - b
KW  - a
KW  - l
KW  -  
KW  - a
KW  - g
KW  - g
KW  - r
KW  - e
KW  - s
KW  - s
KW  - i
KW  - o
KW  - n
KW  - ;
KW  -  
KW  - c
KW  - y
KW  - b
KW  - e
KW  - r
KW  -  
KW  - v
KW  - e
KW  - r
KW  - b
KW  - a
KW  - l
KW  -  
KW  - v
KW  - i
KW  - c
KW  - t
KW  - i
KW  - m
KW  - i
KW  - z
KW  - a
KW  - t
KW  - i
KW  - o
KW  - n
KW  - ;
KW  -  
KW  - f
KW  - e
KW  - m
KW  - a
KW  - l
KW  - e
KW  - ;
KW  -  
KW  - f
KW  - e
KW  - m
KW  - i
KW  - n
KW  - i
KW  - n
KW  - i
KW  - t
KW  - y
KW  - ;
KW  -  
KW  - g
KW  - a
KW  - m
KW  - e
KW  - ;
KW  -  
KW  - h
KW  - a
KW  - c
KW  - k
KW  - i
KW  - n
KW  - g
KW  - ;
KW  -  
KW  - h
KW  - u
KW  - m
KW  - a
KW  - n
KW  - ;
KW  -  
KW  - L
KW  - i
KW  - k
KW  - e
KW  - r
KW  - t
KW  -  
KW  - s
KW  - c
KW  - a
KW  - l
KW  - e
KW  - ;
KW  -  
KW  - m
KW  - a
KW  - l
KW  - e
KW  - ;
KW  -  
KW  - m
KW  - a
KW  - s
KW  - c
KW  - u
KW  - l
KW  - i
KW  - n
KW  - i
KW  - t
KW  - y
KW  - ;
KW  -  
KW  - q
KW  - u
KW  - e
KW  - s
KW  - t
KW  - i
KW  - o
KW  - n
KW  - n
KW  - a
KW  - i
KW  - r
KW  - e
KW  - ;
KW  -  
KW  - s
KW  - e
KW  - l
KW  - f
KW  -  
KW  - r
KW  - e
KW  - p
KW  - o
KW  - r
KW  - t
KW  - ;
KW  -  
KW  - s
KW  - e
KW  - x
KW  -  
KW  - d
KW  - i
KW  - f
KW  - f
KW  - e
KW  - r
KW  - e
KW  - n
KW  - c
KW  - e
KW  - ;
KW  -  
KW  - s
KW  - o
KW  - c
KW  - i
KW  - a
KW  - l
KW  -  
KW  - n
KW  - e
KW  - t
KW  - w
KW  - o
KW  - r
KW  - k
KW  - ;
KW  -  
KW  - s
KW  - u
KW  - b
KW  - u
KW  - r
KW  - b
KW  - a
KW  - n
KW  -  
KW  - a
KW  - r
KW  - e
KW  - a
KW  - ;
KW  -  
KW  - U
KW  - n
KW  - i
KW  - t
KW  - e
KW  - d
KW  -  
KW  - S
KW  - t
KW  - a
KW  - t
KW  - e
KW  - s
KW  - ;
KW  -  
KW  - b
KW  - u
KW  - l
KW  - l
KW  - y
KW  - i
KW  - n
KW  - g
KW  - ;
KW  -  
KW  - c
KW  - r
KW  - i
KW  - m
KW  - e
KW  -  
KW  - v
KW  - i
KW  - c
KW  - t
KW  - i
KW  - m
KW  - ;
KW  -  
KW  - g
KW  - e
KW  - n
KW  - d
KW  - e
KW  - r
KW  -  
KW  - i
KW  - d
KW  - e
KW  - n
KW  - t
KW  - i
KW  - t
KW  - y
KW  - ;
KW  -  
KW  - m
KW  - a
KW  - s
KW  - c
KW  - u
KW  - l
KW  - i
KW  - n
KW  - i
KW  - t
KW  - y
KW  - ;
KW  -  
KW  - p
KW  - s
KW  - y
KW  - c
KW  - h
KW  - o
KW  - l
KW  - o
KW  - g
KW  - y
KW  - ;
KW  -  
KW  - s
KW  - c
KW  - h
KW  - o
KW  - o
KW  - l
KW  - ;
KW  -  
KW  - s
KW  - o
KW  - c
KW  - i
KW  - a
KW  - l
KW  -  
KW  - m
KW  - e
KW  - d
KW  - i
KW  - a
KW  - ;
KW  -  
KW  - s
KW  - t
KW  - e
KW  - r
KW  - e
KW  - o
KW  - t
KW  - y
KW  - p
KW  - i
KW  - n
KW  - g
KW  - ;
KW  -  
KW  - t
KW  - e
KW  - x
KW  - t
KW  -  
KW  - m
KW  - e
KW  - s
KW  - s
KW  - a
KW  - g
KW  - i
KW  - n
KW  - g
KW  - ;
KW  -  
KW  - v
KW  - i
KW  - d
KW  - e
KW  - o
KW  -  
KW  - g
KW  - a
KW  - m
KW  - e
ER  - 

15.
TY  - JOUR
ID  - Touitou2013323
DO  - 10.1016/j.jphysparis.2013.03.008
UR  - https://www.scopus.com/inward/record.uri?eid=2-s2.0-84883140048&doi=10.1016%2fj.jphysparis.2013.03.008&partnerID=40&md5=5d082fc2a41e6ae847fde4a6e4321896
M1  - Cited by: 113
PY  - 2013
TI  - Adolescent sleep misalignment: A chronic jet lag and a matter of public health
IS  - 4
VL  - 107
AB  - Sleep is a key element, both physiologically and psychologically, in adolescent development. The prevalence of sleep disorders in western countries is important, as with age the sleep-wake cycle of adolescents becomes irregular and delayed in relation with later sleep onset and waking time resulting in rhythm desynchronization. A large number of adolescents sleep for 7-8. h instead of 9-10. h per night, which can lead to a cumulative sleep debt with fatigue, behavioral problems and poor academic achievement. The effect of electronic media use (such as television, mobile phone, computer, and electronic gaming) on sleep has been the object of several international studies, though pubertal changes may also impact adolescent sleep. Adolescents and their parents should be educated by professionals, including physicians and nurses, on the key role of sleep in adolescent well being and quality of life. A number of basic rules are proposed to improve sleep in adolescents. The permanent social jet lag experienced by a number of adolescents should be considered as a matter of public health. © 2013 Elsevier Ltd.
KW  - A
KW  - d
KW  - o
KW  - l
KW  - e
KW  - s
KW  - c
KW  - e
KW  - n
KW  - t
KW  - ;
KW  -  
KW  - A
KW  - d
KW  - o
KW  - l
KW  - e
KW  - s
KW  - c
KW  - e
KW  - n
KW  - t
KW  -  
KW  - B
KW  - e
KW  - h
KW  - a
KW  - v
KW  - i
KW  - o
KW  - r
KW  - ;
KW  -  
KW  - A
KW  - g
KW  - e
KW  -  
KW  - F
KW  - a
KW  - c
KW  - t
KW  - o
KW  - r
KW  - s
KW  - ;
KW  -  
KW  - C
KW  - i
KW  - r
KW  - c
KW  - a
KW  - d
KW  - i
KW  - a
KW  - n
KW  -  
KW  - R
KW  - h
KW  - y
KW  - t
KW  - h
KW  - m
KW  - ;
KW  -  
KW  - H
KW  - u
KW  - m
KW  - a
KW  - n
KW  - s
KW  - ;
KW  -  
KW  - J
KW  - e
KW  - t
KW  -  
KW  - L
KW  - a
KW  - g
KW  -  
KW  - S
KW  - y
KW  - n
KW  - d
KW  - r
KW  - o
KW  - m
KW  - e
KW  - ;
KW  -  
KW  - P
KW  - u
KW  - b
KW  - l
KW  - i
KW  - c
KW  -  
KW  - H
KW  - e
KW  - a
KW  - l
KW  - t
KW  - h
KW  - ;
KW  -  
KW  - S
KW  - l
KW  - e
KW  - e
KW  - p
KW  - ;
KW  -  
KW  - S
KW  - l
KW  - e
KW  - e
KW  - p
KW  -  
KW  - D
KW  - e
KW  - p
KW  - r
KW  - i
KW  - v
KW  - a
KW  - t
KW  - i
KW  - o
KW  - n
KW  - ;
KW  -  
KW  - Y
KW  - o
KW  - u
KW  - n
KW  - g
KW  -  
KW  - A
KW  - d
KW  - u
KW  - l
KW  - t
KW  - ;
KW  -  
KW  - A
KW  - d
KW  - o
KW  - l
KW  - e
KW  - s
KW  - c
KW  - e
KW  - n
KW  - t
KW  -  
KW  - s
KW  - l
KW  - e
KW  - e
KW  - p
KW  - ;
KW  -  
KW  - C
KW  - h
KW  - r
KW  - o
KW  - n
KW  - o
KW  - t
KW  - y
KW  - p
KW  - e
KW  - ;
KW  -  
KW  - E
KW  - l
KW  - e
KW  - c
KW  - t
KW  - r
KW  - o
KW  - n
KW  - i
KW  - c
KW  -  
KW  - m
KW  - e
KW  - d
KW  - i
KW  - a
KW  -  
KW  - a
KW  - n
KW  - d
KW  -  
KW  - s
KW  - l
KW  - e
KW  - e
KW  - p
KW  - ;
KW  -  
KW  - F
KW  - a
KW  - t
KW  - i
KW  - g
KW  - u
KW  - e
KW  - ;
KW  -  
KW  - R
KW  - h
KW  - y
KW  - t
KW  - h
KW  - m
KW  -  
KW  - d
KW  - e
KW  - s
KW  - y
KW  - n
KW  - c
KW  - h
KW  - r
KW  - o
KW  - n
KW  - i
KW  - z
KW  - a
KW  - t
KW  - i
KW  - o
KW  - n
KW  - ;
KW  -  
KW  - S
KW  - l
KW  - e
KW  - e
KW  - p
KW  - i
KW  - n
KW  - e
KW  - s
KW  - s
KW  - ;
KW  -  
KW  - S
KW  - o
KW  - c
KW  - i
KW  - a
KW  - l
KW  -  
KW  - j
KW  - e
KW  - t
KW  -  
KW  - l
KW  - a
KW  - g
KW  - ;
KW  -  
KW  - '
KW  - i
KW  - n
KW  - t
KW  - r
KW  - o
KW  - n
KW  - '
KW  - ;
KW  -  
KW  - r
KW  - e
KW  - c
KW  - o
KW  - m
KW  - b
KW  - i
KW  - n
KW  - a
KW  - n
KW  - t
KW  -  
KW  - a
KW  - l
KW  - p
KW  - h
KW  - a
KW  - 2
KW  - b
KW  -  
KW  - i
KW  - n
KW  - t
KW  - e
KW  - r
KW  - f
KW  - e
KW  - r
KW  - o
KW  - n
KW  - ;
KW  -  
KW  - u
KW  - n
KW  - c
KW  - l
KW  - a
KW  - s
KW  - s
KW  - i
KW  - f
KW  - i
KW  - e
KW  - d
KW  -  
KW  - d
KW  - r
KW  - u
KW  - g
KW  - ;
KW  -  
KW  - a
KW  - c
KW  - a
KW  - d
KW  - e
KW  - m
KW  - i
KW  - c
KW  -  
KW  - a
KW  - c
KW  - h
KW  - i
KW  - e
KW  - v
KW  - e
KW  - m
KW  - e
KW  - n
KW  - t
KW  - ;
KW  -  
KW  - a
KW  - d
KW  - o
KW  - l
KW  - e
KW  - s
KW  - c
KW  - e
KW  - n
KW  - t
KW  - ;
KW  -  
KW  - a
KW  - d
KW  - o
KW  - l
KW  - e
KW  - s
KW  - c
KW  - e
KW  - n
KW  - t
KW  -  
KW  - h
KW  - e
KW  - a
KW  - l
KW  - t
KW  - h
KW  - ;
KW  -  
KW  - a
KW  - g
KW  - e
KW  - ;
KW  -  
KW  - a
KW  - r
KW  - t
KW  - i
KW  - c
KW  - l
KW  - e
KW  - ;
KW  -  
KW  - b
KW  - e
KW  - h
KW  - a
KW  - v
KW  - i
KW  - o
KW  - r
KW  -  
KW  - d
KW  - i
KW  - s
KW  - o
KW  - r
KW  - d
KW  - e
KW  - r
KW  - ;
KW  -  
KW  - c
KW  - o
KW  - m
KW  - p
KW  - u
KW  - t
KW  - e
KW  - r
KW  -  
KW  - s
KW  - y
KW  - s
KW  - t
KW  - e
KW  - m
KW  - ;
KW  -  
KW  - e
KW  - l
KW  - e
KW  - c
KW  - t
KW  - r
KW  - o
KW  - n
KW  - i
KW  - c
KW  -  
KW  - g
KW  - a
KW  - m
KW  - e
KW  - ;
KW  -  
KW  - f
KW  - a
KW  - t
KW  - i
KW  - g
KW  - u
KW  - e
KW  - ;
KW  -  
KW  - h
KW  - e
KW  - a
KW  - l
KW  - t
KW  - h
KW  -  
KW  - e
KW  - d
KW  - u
KW  - c
KW  - a
KW  - t
KW  - i
KW  - o
KW  - n
KW  - ;
KW  -  
KW  - h
KW  - u
KW  - m
KW  - a
KW  - n
KW  - ;
KW  -  
KW  - j
KW  - e
KW  - t
KW  -  
KW  - l
KW  - a
KW  - g
KW  - ;
KW  -  
KW  - m
KW  - o
KW  - b
KW  - i
KW  - l
KW  - e
KW  -  
KW  - p
KW  - h
KW  - o
KW  - n
KW  - e
KW  - ;
KW  -  
KW  - p
KW  - r
KW  - e
KW  - v
KW  - a
KW  - l
KW  - e
KW  - n
KW  - c
KW  - e
KW  - ;
KW  -  
KW  - p
KW  - u
KW  - b
KW  - e
KW  - r
KW  - t
KW  - y
KW  - ;
KW  -  
KW  - p
KW  - u
KW  - b
KW  - l
KW  - i
KW  - c
KW  -  
KW  - h
KW  - e
KW  - a
KW  - l
KW  - t
KW  - h
KW  - ;
KW  -  
KW  - q
KW  - u
KW  - a
KW  - l
KW  - i
KW  - t
KW  - y
KW  -  
KW  - o
KW  - f
KW  -  
KW  - l
KW  - i
KW  - f
KW  - e
KW  - ;
KW  -  
KW  - r
KW  - e
KW  - c
KW  - r
KW  - e
KW  - a
KW  - t
KW  - i
KW  - o
KW  - n
KW  - ;
KW  -  
KW  - s
KW  - l
KW  - e
KW  - e
KW  - p
KW  -  
KW  - d
KW  - e
KW  - p
KW  - r
KW  - i
KW  - v
KW  - a
KW  - t
KW  - i
KW  - o
KW  - n
KW  - ;
KW  -  
KW  - s
KW  - l
KW  - e
KW  - e
KW  - p
KW  -  
KW  - d
KW  - i
KW  - s
KW  - o
KW  - r
KW  - d
KW  - e
KW  - r
KW  - ;
KW  -  
KW  - s
KW  - l
KW  - e
KW  - e
KW  - p
KW  -  
KW  - t
KW  - i
KW  - m
KW  - e
KW  - ;
KW  -  
KW  - s
KW  - l
KW  - e
KW  - e
KW  - p
KW  -  
KW  - w
KW  - a
KW  - k
KW  - i
KW  - n
KW  - g
KW  -  
KW  - c
KW  - y
KW  - c
KW  - l
KW  - e
KW  - ;
KW  -  
KW  - t
KW  - e
KW  - l
KW  - e
KW  - v
KW  - i
KW  - s
KW  - i
KW  - o
KW  - n
KW  - ;
KW  -  
KW  - w
KW  - a
KW  - k
KW  - e
KW  - f
KW  - u
KW  - l
KW  - n
KW  - e
KW  - s
KW  - s
KW  - ;
KW  -  
KW  - w
KW  - e
KW  - l
KW  - l
KW  - b
KW  - e
KW  - i
KW  - n
KW  - g
ER  - 

16.
TY  - JOUR
ID  - 10.1145/3476089
DO  - 10.1145/3476089
UR  - https://doi.org/10.1145/3476089
PY  - 2021
TI  - A Framework of High-Stakes Algorithmic Decision-Making for the Public Sector Developed through a Case Study of Child-Welfare
IS  - CSCW2
VL  - 5
AB  - Algorithms have permeated throughout civil government and society, where they are being used to make high-stakes decisions about human lives. In this paper, we first develop a cohesive framework of algorithmic decision-making adapted for the public sector (ADMAPS) that reflects the complex socio-technical interactions between human discretion, bureaucratic processes, and algorithmic decision-making by synthesizing disparate bodies of work in the fields of Human-Computer Interaction (HCI), Science and Technology Studies (STS), and Public Administration (PA). We then applied the ADMAPS framework to conduct a qualitative analysis of an in-depth, eight-month ethnographic case study of algorithms in daily use within a child-welfare agency that serves approximately 900 families and 1300 children in the mid-western United States. Overall, we found that there is a need to focus on strength-based algorithmic outcomes centered in social ecological frameworks. In addition, algorithmic systems need to support existing bureaucratic processes and augment human discretion, rather than replace it. Finally, collective buy-in in algorithmic systems requires trust in the target outcomes at both the practitioner and bureaucratic levels. As a result of our study, we propose guidelines for the design of high-stakes algorithmic decision-making tools in the child-welfare system, and more generally, in the public sector. We empirically validate the theoretically derived ADMAPS framework to demonstrate how it can be useful for systematically making pragmatic decisions about the design of algorithms for the public sector.
KW  - a
KW  - l
KW  - g
KW  - o
KW  - r
KW  - i
KW  - t
KW  - h
KW  - m
KW  - i
KW  - c
KW  -  
KW  - d
KW  - e
KW  - c
KW  - i
KW  - s
KW  - i
KW  - o
KW  - n
KW  - -
KW  - m
KW  - a
KW  - k
KW  - i
KW  - n
KW  - g
KW  - ,
KW  -  
KW  - b
KW  - u
KW  - r
KW  - e
KW  - a
KW  - u
KW  - c
KW  - r
KW  - a
KW  - c
KW  - y
KW  - ,
KW  -  
KW  - c
KW  - h
KW  - i
KW  - l
KW  - d
KW  - -
KW  - w
KW  - e
KW  - l
KW  - f
KW  - a
KW  - r
KW  - e
KW  -  
KW  - s
KW  - y
KW  - s
KW  - t
KW  - e
KW  - m
KW  - ,
KW  -  
KW  - d
KW  - i
KW  - s
KW  - c
KW  - r
KW  - e
KW  - t
KW  - i
KW  - o
KW  - n
PB  - Association for Computing Machinery
ER  - 

17.
TY  - JOUR
ID  - 10.1145/3434780.3436584
DO  - 10.1145/3434780.3436584
UR  - https://doi.org/10.1145/3434780.3436584
PY  - 2021
TI  - A gamified mobile-based APP to help university students to manage their tasks
AB  - In our current society, days are full of tasks that must be completed, but time can be seen as insufficient. However, from a gamification point of view, if we could be helped by an APP to remind us not only of doing our daily tasks but to complete them as challenges to get rewards, as a game integrated into our days, we could avoid procrastination and see time as enough if well employed (without distractions as the so-called time thieves). It is our hypothesis that a gamified mobile-based APP integrated into the life of university students could help them to manage their tasks. In this paper, a prototype of Fun Task Manager is presented together with its design process and an evaluation carried out by 90 Primary Education first course university students, who validated the prototype.
PB  - Association for Computing Machinery
ER  - 

18.
TY  - JOUR
ID  - Rantala20221465
DO  - 10.1002/nop2.1143
UR  - https://www.scopus.com/inward/record.uri?eid=2-s2.0-85120505811&doi=10.1002%2fnop2.1143&partnerID=40&md5=e953913ec9256bc18abccfeff6ce0136
M1  - Cited by: 1; All Open Access, Gold Open Access
PY  - 2022
TI  - A gamified mobile health intervention for children in day surgery care: Protocol for a randomized controlled trial
IS  - 2
VL  - 9
AB  - Aims: To describe a study protocol for a randomized controlled trial which will evaluate the effectiveness of a gamified mobile health intervention for children in whole day surgery care. Design: A study protocol for a two-arm randomized controlled trial. Methods: Participants will be randomly assigned to the intervention group (N = 62), in which patients receive routine care and play a mobile game designed for children or the control group (N = 62), in which patients receive routine care, including a mobile phone application that supports parents during the care path. The primary outcome is children's pre-operative anxiety, while the secondary outcome measures included fear and postoperative pain, along with parental satisfaction and anxiety. Data collection started in August 2020. Results: The results of the ongoing randomized controlled trial will determine whether the developed gamified mobile health intervention can be recommended for hospital use, and whether it could be used to educate children about their surgical treatment to decrease anxiety. © 2021 The Authors. Nursing Open published by John Wiley & Sons Ltd.
KW  - A
KW  - m
KW  - b
KW  - u
KW  - l
KW  - a
KW  - t
KW  - o
KW  - r
KW  - y
KW  -  
KW  - S
KW  - u
KW  - r
KW  - g
KW  - i
KW  - c
KW  - a
KW  - l
KW  -  
KW  - P
KW  - r
KW  - o
KW  - c
KW  - e
KW  - d
KW  - u
KW  - r
KW  - e
KW  - s
KW  - ;
KW  -  
KW  - A
KW  - n
KW  - x
KW  - i
KW  - e
KW  - t
KW  - y
KW  - ;
KW  -  
KW  - C
KW  - h
KW  - i
KW  - l
KW  - d
KW  - ;
KW  -  
KW  - H
KW  - u
KW  - m
KW  - a
KW  - n
KW  - s
KW  - ;
KW  -  
KW  - M
KW  - o
KW  - b
KW  - i
KW  - l
KW  - e
KW  -  
KW  - A
KW  - p
KW  - p
KW  - l
KW  - i
KW  - c
KW  - a
KW  - t
KW  - i
KW  - o
KW  - n
KW  - s
KW  - ;
KW  -  
KW  - R
KW  - a
KW  - n
KW  - d
KW  - o
KW  - m
KW  - i
KW  - z
KW  - e
KW  - d
KW  -  
KW  - C
KW  - o
KW  - n
KW  - t
KW  - r
KW  - o
KW  - l
KW  - l
KW  - e
KW  - d
KW  -  
KW  - T
KW  - r
KW  - i
KW  - a
KW  - l
KW  - s
KW  -  
KW  - a
KW  - s
KW  -  
KW  - T
KW  - o
KW  - p
KW  - i
KW  - c
KW  - ;
KW  -  
KW  - T
KW  - e
KW  - l
KW  - e
KW  - m
KW  - e
KW  - d
KW  - i
KW  - c
KW  - i
KW  - n
KW  - e
KW  - ;
KW  -  
KW  - V
KW  - i
KW  - d
KW  - e
KW  - o
KW  -  
KW  - G
KW  - a
KW  - m
KW  - e
KW  - s
KW  - ;
KW  -  
KW  - a
KW  - m
KW  - b
KW  - u
KW  - l
KW  - a
KW  - t
KW  - o
KW  - r
KW  - y
KW  -  
KW  - s
KW  - u
KW  - r
KW  - g
KW  - e
KW  - r
KW  - y
KW  - ;
KW  -  
KW  - a
KW  - n
KW  - x
KW  - i
KW  - e
KW  - t
KW  - y
KW  - ;
KW  -  
KW  - c
KW  - h
KW  - i
KW  - l
KW  - d
KW  - ;
KW  -  
KW  - h
KW  - u
KW  - m
KW  - a
KW  - n
KW  - ;
KW  -  
KW  - m
KW  - o
KW  - b
KW  - i
KW  - l
KW  - e
KW  -  
KW  - a
KW  - p
KW  - p
KW  - l
KW  - i
KW  - c
KW  - a
KW  - t
KW  - i
KW  - o
KW  - n
KW  - ;
KW  -  
KW  - p
KW  - r
KW  - e
KW  - v
KW  - e
KW  - n
KW  - t
KW  - i
KW  - o
KW  - n
KW  -  
KW  - a
KW  - n
KW  - d
KW  -  
KW  - c
KW  - o
KW  - n
KW  - t
KW  - r
KW  - o
KW  - l
KW  - ;
KW  -  
KW  - p
KW  - r
KW  - o
KW  - c
KW  - e
KW  - d
KW  - u
KW  - r
KW  - e
KW  - s
KW  - ;
KW  -  
KW  - r
KW  - a
KW  - n
KW  - d
KW  - o
KW  - m
KW  - i
KW  - z
KW  - e
KW  - d
KW  -  
KW  - c
KW  - o
KW  - n
KW  - t
KW  - r
KW  - o
KW  - l
KW  - l
KW  - e
KW  - d
KW  -  
KW  - t
KW  - r
KW  - i
KW  - a
KW  - l
KW  -  
KW  - (
KW  - t
KW  - o
KW  - p
KW  - i
KW  - c
KW  - )
KW  - ;
KW  -  
KW  - t
KW  - e
KW  - l
KW  - e
KW  - m
KW  - e
KW  - d
KW  - i
KW  - c
KW  - i
KW  - n
KW  - e
KW  - ;
KW  -  
KW  - v
KW  - i
KW  - d
KW  - e
KW  - o
KW  -  
KW  - g
KW  - a
KW  - m
KW  - e
ER  - 

19.
TY  - JOUR
ID  - WOS:000526815500019
DO  - 10.2196/publichealth.8923
SN  - 2369-2960
PY  - 2018
TI  - A Gamified Smartphone App to Support Engagement in Care and Medication
Adherence for HIV-Positive Young Men Who Have Sex With Men (AllyQuest):
Development and Pilot Study
IS  - 2
VL  - 4
AB  - Background: HIV disproportionately impacts young men who have sex with
men (YMSM) who experience disparities across the HIV care continuum.
Addressing antiretroviral therapy (ART) adherence among YMSM is an
urgent public health priority. Technology-based
interventions-particularly mobile health platforms-can provide tailored
adherence interventions and allow YMSM to engage and connect with
others.
Objective: The objective of this study was to describe the development
of AllyQuest, a novel, theoretically-based, smartphone app designed to
improve engagement in care and ART adherence and social support among
HIV-positive YMSM.
Methods: AllyQuest was built on an established platform for patient
engagement that embeds social networking and fundamental game mechanics,
such as challenges, points, and rewards. A medication tracker provides
reminders to promote ART adherence via personalized adherence strategies
that are user and context specific; a calendar allows for reflection on
adherence over time. After iterative development with input from two
youth advisory boards, usability testing was conducted to assess app
functionality, comprehension of the educational content, use of
intervention features, and overall impressions of app relevance and
appeal. A 28-day pilot trial was conducted with 20 HIV+ YMSM to evaluate
intervention feasibility and acceptability.
Results: Mean age of participants was 21.8 years (range 19-24), and 95\%
(19/20) of the participants were nonwhite. The mean time of app use was
158.4 min (SD 114.1), with a range of 13 to 441 min. There was a mean of
21.2 days of use (out of a total possible 28 days). There were 222 posts
to the daily discussion social wall. Feasibility and acceptability
ratings were high. Overall, participants found the app easy to use and
navigate, not intrusive, and had few reported technical issues. Higher
levels of app usage were positively correlated with HIV self-management
outcomes, and there was a statistically significant (P<.05) positive
association between the number of days logged into the app and knowledge
and confidence in ability to reliably take HIV medications.
Conclusions: AllyQuest represents a new, highly scalable solution that
is well-suited to meet the specific prevention and care needs of HIV+
YMSM. The development of this intervention is both timely and vital,
given the urgency of the ongoing HIV epidemic among YMSM.
ER  - 

20.
TY  - JOUR
ID  - 10.5555/3237383.3237402
PY  - 2018
TI  - A Generalised Method for Empirical Game Theoretic Analysis
AB  - This paper provides theoretical bounds for empirical game theoretical analysis of complex multi-agent interactions. We provide insights in the empirical meta game showing that a Nash equilibrium of the meta-game is an approximate Nash equilibrium of the true underlying game. We investigate and show how many data samples are required to obtain a close enough approximation of the underlying game. Additionally, we extend the meta-game analysis methodology to asymmetric games. The state-of-the-art has only considered empirical games in which agents have access to the same strategy sets and the payoff structure is symmetric, implying that agents are interchangeable. Finally, we carry out an empirical illustration of the generalised method in several domains, illustrating the theory and evolutionary dynamics of several versions of the AlphaGo algorithm (symmetric), the dynamics of the Colonel Blotto game played by human players on Facebook (symmetric), and an example of a meta-game in Leduc Poker (asymmetric), generated by the PSRO multi-agent learning algorithm.
KW  - r
KW  - e
KW  - p
KW  - l
KW  - i
KW  - c
KW  - a
KW  - t
KW  - o
KW  - r
KW  -  
KW  - d
KW  - y
KW  - n
KW  - a
KW  - m
KW  - i
KW  - c
KW  - s
KW  - ,
KW  -  
KW  - e
KW  - m
KW  - p
KW  - i
KW  - r
KW  - i
KW  - c
KW  - a
KW  - l
KW  -  
KW  - g
KW  - a
KW  - m
KW  - e
KW  - s
KW  - ,
KW  -  
KW  - a
KW  - s
KW  - y
KW  - m
KW  - m
KW  - e
KW  - t
KW  - r
KW  - i
KW  - c
KW  -  
KW  - g
KW  - a
KW  - m
KW  - e
KW  - s
PB  - International Foundation for Autonomous Agents and Multiagent Systems
ER  - 

21.
TY  - JOUR
ID  - WOS:000399318400002
DO  - 10.3389/fpsyg.2017.00578
SN  - 1664-1078
PY  - 2017
TI  - All Tapped Out: Touchscreen Interactivity and Young Children's Word
Learning
VL  - 8
AB  - Touchscreen devices differ from passive screen media in promoting
physical interaction with events on the screen. Two studies examined how
young children's screen-directed actions related to self-regulation
(Study 1) and word learning (Study 2). In Study 1, 30 2-year-old
children's tapping behaviors during game play were related to their
self-regulation, measured using Carlson's snack task: girls and children
with high self-regulation tapped significantly less during instruction
portions of an app (including object labeling events) than did boys and
children with low self-regulation. Older preschoolers (N = 47, aged 4-6
years) tapped significantly less during instruction than 2-year-olds
did. Study 2 explored whether the particular way in which 170 children
(2-4 years of age) interacted with a touchscreen app affected their
learning of novel object labels. Conditions in which children tapped or
dragged a named object to move it across the screen required different
amounts of effort and focus, compared to a non-interactive (watching)
condition. Age by sex interactions revealed a particular benefit of
dragging (a motorically challenging behavior) for preschool girls'
learning compared to that of boys, especially for girls older than age
2. Boys benefited more from watching than dragging. Children from low
socioeconomic status families learned more object names when dragging
objects versus tapping them, possibly because tapping is a prepotent
response that does not require thoughtful attention. Parents and
industry experts should consider age, sex, self-regulation, and the
physical requirements of children's engagement with touchscreens when
designing and using educational content.
ER  - 

22.
TY  - JOUR
ID  - Whiteley2018
DO  - 10.2196/mhealth.8155
UR  - https://www.scopus.com/inward/record.uri?eid=2-s2.0-85060396064&doi=10.2196%2fmhealth.8155&partnerID=40&md5=ee9426c54e26a47a2a6d13f95245d60f
M1  - Cited by: 35; All Open Access, Gold Open Access
PY  - 2018
TI  - A mobile gaming intervention to increase adherence to antiretroviral treatment for youth living with hiv: Development guided by the information, motivation, and behavioral skills model
IS  - 4
VL  - 6
AB  - Background: Highly active combination antiretroviral treatment has been shown to markedly improve the health of HIV-infected adolescents and young adults. Adherence to antiretroviral treatment leads to decreased morbidity and mortality and decreases the number of hospitalizations. However, these clinical achievements can only occur when young persons with HIV are adherent to care. Unfortunately, adolescents and young adults have poorer rates of adherence to antiretroviral medications and poorer rates of retention in care than older adults. Novel and engaging digital approaches are needed to help adolescents and young adults living with HIV be adherent to treatment. Objective: The aim of this study was to develop an immersive, action-oriented iPhone gaming intervention to improve adherence to antiretroviral medication and treatment. Methods: Game development was guided by social learning theory, taking into consideration the perspectives of adolescents and young adults living with HIV. A total of 20 adolescents and young adults were recruited from an HIV care clinic in Rhode Island, and they participated in qualitative interviews guided by the information-motivation-behavioral skills model of behavior change. The mean age of participants was 22 years, 60% (12/20) of the participants identified as male, and 60% (12/20) of the sample reported missing a dose of antiretroviral medication in the previous week. Acceptability of the game was assessed with client service questionnaire and session evaluation form. Results: A number of themes emerged that informed game development. Adolescents and young adults living with HIV desired informational game content that included new and comprehensive details about HIV, details about HIV as it relates to doctors’ visits, and general health information. Motivational themes that emerged were the desire for enhancement of future orientation; reinforcement of positive influences from partners, parents, and friends; collaboration with health care providers; decreasing stigma; and increasing personal relevance of HIV care. Behavioral skills themes centered on self-efficacy and strategies for medical adherence and self-care. On the client service questionnaire, 10 out of the 11 participants indicated they were “satisfied with the game activities,” and 9 out of 11 “would recommend it to a friend.” On the session evaluation form, 9 out of 11 agreed that they “learned a lot from the game.” Conclusions: We utilized youth feedback, social learning theory (information-motivation-behavioral skills), and agile software development to create a multilevel, immersive, action-oriented iPhone gaming intervention to measure and improve treatment adherence for adolescents and young adults living with HIV. There is a dearth of gaming interventions for this population, and this study is a significant step in working toward the development and testing of an iPhone gaming app intervention to promote adherence to antiretroviral treatment. © Laura Whiteley, Larry Brown, Michelle Lally, Nicholas Heck, Jacob J van den Berg.
ER  - 

23.
TY  - JOUR
ID  - Jeong2020
DO  - 10.3390/s20113219
UR  - https://www.scopus.com/inward/record.uri?eid=2-s2.0-85086144796&doi=10.3390%2fs20113219&partnerID=40&md5=eada0783058fd57dd6d85cc2eb8a9db0
M1  - Cited by: 3; All Open Access, Gold Open Access, Green Open Access
PY  - 2020
TI  - A multimodal analysis combining behavioral experiments and survey-based methods to assess the cognitive effect of video game playing: Good or evil?
IS  - 11
VL  - 20
AB  - This study aims to bridge the gap between the discrepant views of existing studies in different modalities on the cognitive effect of video game play. To this end, we conducted a set of tests with different modalities within each participant: (1) Self-Reports Analyses (SRA) consisting of five popular self-report surveys, and (2) a standard Behavioral Experiment (BE) using pro- and antisaccade paradigms, and analyzed how their results vary between Video Game Player (VGP) and Non-Video Game Player (NVGP) participant groups. Our result showed that (1) VGP scored significantly lower in Behavioral Inhibition System (BIS) than NVGP (p = 0.023), and (2) VGP showed significantly higher antisaccade error rate than NVGP (p = 0.005), suggesting that results of both SRA and BE support the existing view that video game play has a maleficent impact on the cognition by increasing impulsivity. However, the following correlation analysis on the results across individual participants found no significant correlation between SRA and BE, indicating a complex nature of the cognitive effect of video game play. © 2020 by the authors. Licensee MDPI, Basel, Switzerland. .
KW  - C
KW  - o
KW  - g
KW  - n
KW  - i
KW  - t
KW  - i
KW  - o
KW  - n
KW  - ;
KW  -  
KW  - E
KW  - y
KW  - e
KW  - -
KW  - T
KW  - r
KW  - a
KW  - c
KW  - k
KW  - i
KW  - n
KW  - g
KW  -  
KW  - T
KW  - e
KW  - c
KW  - h
KW  - n
KW  - o
KW  - l
KW  - o
KW  - g
KW  - y
KW  - ;
KW  -  
KW  - H
KW  - u
KW  - m
KW  - a
KW  - n
KW  - s
KW  - ;
KW  -  
KW  - I
KW  - m
KW  - p
KW  - u
KW  - l
KW  - s
KW  - i
KW  - v
KW  - e
KW  -  
KW  - B
KW  - e
KW  - h
KW  - a
KW  - v
KW  - i
KW  - o
KW  - r
KW  - ;
KW  -  
KW  - S
KW  - e
KW  - l
KW  - f
KW  -  
KW  - R
KW  - e
KW  - p
KW  - o
KW  - r
KW  - t
KW  - ;
KW  -  
KW  - S
KW  - u
KW  - r
KW  - v
KW  - e
KW  - y
KW  - s
KW  -  
KW  - a
KW  - n
KW  - d
KW  -  
KW  - Q
KW  - u
KW  - e
KW  - s
KW  - t
KW  - i
KW  - o
KW  - n
KW  - n
KW  - a
KW  - i
KW  - r
KW  - e
KW  - s
KW  - ;
KW  -  
KW  - V
KW  - i
KW  - d
KW  - e
KW  - o
KW  -  
KW  - G
KW  - a
KW  - m
KW  - e
KW  - s
KW  - ;
KW  -  
KW  - C
KW  - o
KW  - g
KW  - n
KW  - i
KW  - t
KW  - i
KW  - v
KW  - e
KW  -  
KW  - s
KW  - y
KW  - s
KW  - t
KW  - e
KW  - m
KW  - s
KW  - ;
KW  -  
KW  - I
KW  - n
KW  - t
KW  - e
KW  - r
KW  - a
KW  - c
KW  - t
KW  - i
KW  - v
KW  - e
KW  -  
KW  - c
KW  - o
KW  - m
KW  - p
KW  - u
KW  - t
KW  - e
KW  - r
KW  -  
KW  - g
KW  - r
KW  - a
KW  - p
KW  - h
KW  - i
KW  - c
KW  - s
KW  - ;
KW  -  
KW  - M
KW  - o
KW  - d
KW  - a
KW  - l
KW  -  
KW  - a
KW  - n
KW  - a
KW  - l
KW  - y
KW  - s
KW  - i
KW  - s
KW  - ;
KW  -  
KW  - S
KW  - u
KW  - r
KW  - v
KW  - e
KW  - y
KW  - s
KW  - ;
KW  -  
KW  - B
KW  - e
KW  - h
KW  - a
KW  - v
KW  - i
KW  - o
KW  - r
KW  - a
KW  - l
KW  -  
KW  - e
KW  - x
KW  - p
KW  - e
KW  - r
KW  - i
KW  - m
KW  - e
KW  - n
KW  - t
KW  - ;
KW  -  
KW  - C
KW  - o
KW  - g
KW  - n
KW  - i
KW  - t
KW  - i
KW  - v
KW  - e
KW  -  
KW  - e
KW  - f
KW  - f
KW  - e
KW  - c
KW  - t
KW  - s
KW  - ;
KW  -  
KW  - C
KW  - o
KW  - m
KW  - p
KW  - l
KW  - e
KW  - x
KW  -  
KW  - n
KW  - a
KW  - t
KW  - u
KW  - r
KW  - e
KW  - ;
KW  -  
KW  - C
KW  - o
KW  - r
KW  - r
KW  - e
KW  - l
KW  - a
KW  - t
KW  - i
KW  - o
KW  - n
KW  -  
KW  - a
KW  - n
KW  - a
KW  - l
KW  - y
KW  - s
KW  - i
KW  - s
KW  - ;
KW  -  
KW  - E
KW  - r
KW  - r
KW  - o
KW  - r
KW  -  
KW  - r
KW  - a
KW  - t
KW  - e
KW  - ;
KW  -  
KW  - M
KW  - u
KW  - l
KW  - t
KW  - i
KW  - m
KW  - o
KW  - d
KW  - a
KW  - l
KW  -  
KW  - a
KW  - n
KW  - a
KW  - l
KW  - y
KW  - s
KW  - i
KW  - s
KW  - ;
KW  -  
KW  - V
KW  - i
KW  - d
KW  - e
KW  - o
KW  -  
KW  - g
KW  - a
KW  - m
KW  - e
KW  - ;
KW  -  
KW  - V
KW  - i
KW  - d
KW  - e
KW  - o
KW  -  
KW  - g
KW  - a
KW  - m
KW  - e
KW  -  
KW  - p
KW  - l
KW  - a
KW  - y
KW  - i
KW  - n
KW  - g
KW  - ;
KW  -  
KW  - c
KW  - o
KW  - g
KW  - n
KW  - i
KW  - t
KW  - i
KW  - o
KW  - n
KW  - ;
KW  -  
KW  - h
KW  - u
KW  - m
KW  - a
KW  - n
KW  - ;
KW  -  
KW  - i
KW  - m
KW  - p
KW  - u
KW  - l
KW  - s
KW  - i
KW  - v
KW  - e
KW  - n
KW  - e
KW  - s
KW  - s
KW  - ;
KW  -  
KW  - q
KW  - u
KW  - e
KW  - s
KW  - t
KW  - i
KW  - o
KW  - n
KW  - n
KW  - a
KW  - i
KW  - r
KW  - e
KW  - ;
KW  -  
KW  - s
KW  - e
KW  - l
KW  - f
KW  -  
KW  - r
KW  - e
KW  - p
KW  - o
KW  - r
KW  - t
KW  - ;
KW  -  
KW  - v
KW  - i
KW  - d
KW  - e
KW  - o
KW  -  
KW  - g
KW  - a
KW  - m
KW  - e
KW  - ;
KW  -  
KW  - H
KW  - u
KW  - m
KW  - a
KW  - n
KW  -  
KW  - c
KW  - o
KW  - m
KW  - p
KW  - u
KW  - t
KW  - e
KW  - r
KW  -  
KW  - i
KW  - n
KW  - t
KW  - e
KW  - r
KW  - a
KW  - c
KW  - t
KW  - i
KW  - o
KW  - n
ER  - 

24.
TY  - JOUR
ID  - Nour2017735
DO  - 10.1016/j.jand.2016.12.014
UR  - https://www.scopus.com/inward/record.uri?eid=2-s2.0-85014224077&doi=10.1016%2fj.jand.2016.12.014&partnerID=40&md5=65d0324ad11e7b09d2afff655a1f4f26
M1  - Cited by: 40
PY  - 2017
TI  - A Narrative Review of Social Media and Game-Based Nutrition Interventions Targeted at Young Adults
IS  - 5
VL  - 117
AB  - The increased popularity of social media and mobile gaming among young adults provides an opportunity for innovative nutrition programs. This review evaluated the efficacy of these strategies in interventions targeted at 18- to 35-year-olds. The protocol was guided by the Preferred Reporting Items for Systematic Reviews and Meta-Analyses (PRISMA). Ten scientific databases, information technology conference proceedings, and gray literature were searched. Two reviewers conducted screening, data extraction, and quality assessments. Interventions were included if they used social media or electronic games. Comparisons were made pre- to post-intervention, or between intervention and control arms. Outcomes of interest included change in nutrition knowledge, attitudes, behavior, or weight and/or body composition. Eleven social media−based (randomized controlled trials [RCT] n=7) and six game-based [RCT n=1]) interventions were included. Overall quality of studies was low. Social media−based strategies included forum/blogs (n=5), Facebook (n=5), Twitter (n=1), YouTube (n=1), and chat rooms (n=1). Eight (RCT n=6) of 11 social media−based studies demonstrated improvements in outcomes. Findings suggested that social media may be more effective when combined with other strategies. Virtual reality games (n=3), web-based games (n=2), and a mobile application (n=1) were used in the gaming interventions. While a significant increase in knowledge was reported by three gaming studies (RCT=1), two used nonvalidated tools and longer-term measures of weight and behavioral outcomes were limited. The use of social media and gaming for nutrition promotion is in its infancy. Preliminary evidence suggests that these strategies have some utility for intervening with young adults. Further research using high-quality study designs is required, with measurement of outcomes over longer time periods. The systematic review protocol is registered with PROSPERO (registration number: CRD42015025427). © 2017 Academy of Nutrition and Dietetics
KW  - A
KW  - d
KW  - o
KW  - l
KW  - e
KW  - s
KW  - c
KW  - e
KW  - n
KW  - t
KW  - ;
KW  -  
KW  - A
KW  - d
KW  - u
KW  - l
KW  - t
KW  - ;
KW  -  
KW  - B
KW  - o
KW  - d
KW  - y
KW  -  
KW  - C
KW  - o
KW  - m
KW  - p
KW  - o
KW  - s
KW  - i
KW  - t
KW  - i
KW  - o
KW  - n
KW  - ;
KW  -  
KW  - B
KW  - o
KW  - d
KW  - y
KW  -  
KW  - W
KW  - e
KW  - i
KW  - g
KW  - h
KW  - t
KW  - ;
KW  -  
KW  - D
KW  - i
KW  - e
KW  - t
KW  - ;
KW  -  
KW  - F
KW  - e
KW  - m
KW  - a
KW  - l
KW  - e
KW  - ;
KW  -  
KW  - H
KW  - e
KW  - a
KW  - l
KW  - t
KW  - h
KW  -  
KW  - B
KW  - e
KW  - h
KW  - a
KW  - v
KW  - i
KW  - o
KW  - r
KW  - ;
KW  -  
KW  - H
KW  - e
KW  - a
KW  - l
KW  - t
KW  - h
KW  -  
KW  - E
KW  - d
KW  - u
KW  - c
KW  - a
KW  - t
KW  - i
KW  - o
KW  - n
KW  - ;
KW  -  
KW  - H
KW  - e
KW  - a
KW  - l
KW  - t
KW  - h
KW  -  
KW  - K
KW  - n
KW  - o
KW  - w
KW  - l
KW  - e
KW  - d
KW  - g
KW  - e
KW  - ,
KW  -  
KW  - A
KW  - t
KW  - t
KW  - i
KW  - t
KW  - u
KW  - d
KW  - e
KW  - s
KW  - ,
KW  -  
KW  - P
KW  - r
KW  - a
KW  - c
KW  - t
KW  - i
KW  - c
KW  - e
KW  - ;
KW  -  
KW  - H
KW  - e
KW  - a
KW  - l
KW  - t
KW  - h
KW  -  
KW  - P
KW  - r
KW  - o
KW  - m
KW  - o
KW  - t
KW  - i
KW  - o
KW  - n
KW  - ;
KW  -  
KW  - H
KW  - u
KW  - m
KW  - a
KW  - n
KW  - s
KW  - ;
KW  -  
KW  - M
KW  - a
KW  - l
KW  - e
KW  - ;
KW  -  
KW  - N
KW  - u
KW  - t
KW  - r
KW  - i
KW  - t
KW  - i
KW  - o
KW  - n
KW  -  
KW  - T
KW  - h
KW  - e
KW  - r
KW  - a
KW  - p
KW  - y
KW  - ;
KW  -  
KW  - N
KW  - u
KW  - t
KW  - r
KW  - i
KW  - t
KW  - i
KW  - o
KW  - n
KW  - a
KW  - l
KW  -  
KW  - S
KW  - c
KW  - i
KW  - e
KW  - n
KW  - c
KW  - e
KW  - s
KW  - ;
KW  -  
KW  - S
KW  - o
KW  - c
KW  - i
KW  - a
KW  - l
KW  -  
KW  - M
KW  - e
KW  - d
KW  - i
KW  - a
KW  - ;
KW  -  
KW  - T
KW  - r
KW  - e
KW  - a
KW  - t
KW  - m
KW  - e
KW  - n
KW  - t
KW  -  
KW  - O
KW  - u
KW  - t
KW  - c
KW  - o
KW  - m
KW  - e
KW  - ;
KW  -  
KW  - V
KW  - i
KW  - d
KW  - e
KW  - o
KW  -  
KW  - G
KW  - a
KW  - m
KW  - e
KW  - s
KW  - ;
KW  -  
KW  - Y
KW  - o
KW  - u
KW  - n
KW  - g
KW  -  
KW  - A
KW  - d
KW  - u
KW  - l
KW  - t
KW  - ;
KW  -  
KW  - a
KW  - d
KW  - u
KW  - l
KW  - t
KW  - ;
KW  -  
KW  - b
KW  - e
KW  - h
KW  - a
KW  - v
KW  - i
KW  - o
KW  - r
KW  -  
KW  - t
KW  - h
KW  - e
KW  - r
KW  - a
KW  - p
KW  - y
KW  - ;
KW  -  
KW  - b
KW  - o
KW  - d
KW  - y
KW  -  
KW  - c
KW  - o
KW  - m
KW  - p
KW  - o
KW  - s
KW  - i
KW  - t
KW  - i
KW  - o
KW  - n
KW  - ;
KW  -  
KW  - c
KW  - o
KW  - n
KW  - t
KW  - r
KW  - o
KW  - l
KW  - l
KW  - e
KW  - d
KW  -  
KW  - s
KW  - t
KW  - u
KW  - d
KW  - y
KW  - ;
KW  -  
KW  - d
KW  - a
KW  - t
KW  - a
KW  -  
KW  - b
KW  - a
KW  - s
KW  - e
KW  - ;
KW  -  
KW  - d
KW  - a
KW  - t
KW  - a
KW  -  
KW  - e
KW  - x
KW  - t
KW  - r
KW  - a
KW  - c
KW  - t
KW  - i
KW  - o
KW  - n
KW  - ;
KW  -  
KW  - h
KW  - u
KW  - m
KW  - a
KW  - n
KW  - ;
KW  -  
KW  - i
KW  - n
KW  - f
KW  - a
KW  - n
KW  - c
KW  - y
KW  - ;
KW  -  
KW  - i
KW  - n
KW  - f
KW  - o
KW  - r
KW  - m
KW  - a
KW  - t
KW  - i
KW  - o
KW  - n
KW  -  
KW  - t
KW  - e
KW  - c
KW  - h
KW  - n
KW  - o
KW  - l
KW  - o
KW  - g
KW  - y
KW  - ;
KW  -  
KW  - m
KW  - o
KW  - b
KW  - i
KW  - l
KW  - e
KW  -  
KW  - a
KW  - p
KW  - p
KW  - l
KW  - i
KW  - c
KW  - a
KW  - t
KW  - i
KW  - o
KW  - n
KW  - ;
KW  -  
KW  - n
KW  - a
KW  - r
KW  - r
KW  - a
KW  - t
KW  - i
KW  - v
KW  - e
KW  - ;
KW  -  
KW  - n
KW  - u
KW  - t
KW  - r
KW  - i
KW  - t
KW  - i
KW  - o
KW  - n
KW  - ;
KW  -  
KW  - q
KW  - u
KW  - a
KW  - l
KW  - i
KW  - t
KW  - y
KW  -  
KW  - c
KW  - o
KW  - n
KW  - t
KW  - r
KW  - o
KW  - l
KW  - ;
KW  -  
KW  - r
KW  - e
KW  - g
KW  - i
KW  - s
KW  - t
KW  - r
KW  - a
KW  - t
KW  - i
KW  - o
KW  - n
KW  - ;
KW  -  
KW  - s
KW  - c
KW  - r
KW  - e
KW  - e
KW  - n
KW  - i
KW  - n
KW  - g
KW  - ;
KW  -  
KW  - s
KW  - o
KW  - c
KW  - i
KW  - a
KW  - l
KW  -  
KW  - m
KW  - e
KW  - d
KW  - i
KW  - a
KW  - ;
KW  -  
KW  - s
KW  - t
KW  - u
KW  - d
KW  - y
KW  -  
KW  - d
KW  - e
KW  - s
KW  - i
KW  - g
KW  - n
KW  - ;
KW  -  
KW  - s
KW  - y
KW  - s
KW  - t
KW  - e
KW  - m
KW  - a
KW  - t
KW  - i
KW  - c
KW  -  
KW  - r
KW  - e
KW  - v
KW  - i
KW  - e
KW  - w
KW  - ;
KW  -  
KW  - v
KW  - i
KW  - r
KW  - t
KW  - u
KW  - a
KW  - l
KW  -  
KW  - r
KW  - e
KW  - a
KW  - l
KW  - i
KW  - t
KW  - y
KW  - ;
KW  -  
KW  - y
KW  - o
KW  - u
KW  - n
KW  - g
KW  -  
KW  - a
KW  - d
KW  - u
KW  - l
KW  - t
KW  - ;
KW  -  
KW  - a
KW  - d
KW  - o
KW  - l
KW  - e
KW  - s
KW  - c
KW  - e
KW  - n
KW  - t
KW  - ;
KW  -  
KW  - a
KW  - t
KW  - t
KW  - i
KW  - t
KW  - u
KW  - d
KW  - e
KW  -  
KW  - t
KW  - o
KW  -  
KW  - h
KW  - e
KW  - a
KW  - l
KW  - t
KW  - h
KW  - ;
KW  -  
KW  - b
KW  - o
KW  - d
KW  - y
KW  -  
KW  - w
KW  - e
KW  - i
KW  - g
KW  - h
KW  - t
KW  - ;
KW  -  
KW  - d
KW  - i
KW  - e
KW  - t
KW  - ;
KW  -  
KW  - d
KW  - i
KW  - e
KW  - t
KW  -  
KW  - t
KW  - h
KW  - e
KW  - r
KW  - a
KW  - p
KW  - y
KW  - ;
KW  -  
KW  - e
KW  - d
KW  - u
KW  - c
KW  - a
KW  - t
KW  - i
KW  - o
KW  - n
KW  - ;
KW  -  
KW  - f
KW  - e
KW  - m
KW  - a
KW  - l
KW  - e
KW  - ;
KW  -  
KW  - h
KW  - e
KW  - a
KW  - l
KW  - t
KW  - h
KW  -  
KW  - b
KW  - e
KW  - h
KW  - a
KW  - v
KW  - i
KW  - o
KW  - r
KW  - ;
KW  -  
KW  - h
KW  - e
KW  - a
KW  - l
KW  - t
KW  - h
KW  -  
KW  - e
KW  - d
KW  - u
KW  - c
KW  - a
KW  - t
KW  - i
KW  - o
KW  - n
KW  - ;
KW  -  
KW  - h
KW  - e
KW  - a
KW  - l
KW  - t
KW  - h
KW  -  
KW  - p
KW  - r
KW  - o
KW  - m
KW  - o
KW  - t
KW  - i
KW  - o
KW  - n
KW  - ;
KW  -  
KW  - m
KW  - a
KW  - l
KW  - e
KW  - ;
KW  -  
KW  - n
KW  - u
KW  - t
KW  - r
KW  - i
KW  - t
KW  - i
KW  - o
KW  - n
KW  - a
KW  - l
KW  -  
KW  - s
KW  - c
KW  - i
KW  - e
KW  - n
KW  - c
KW  - e
KW  - ;
KW  -  
KW  - p
KW  - r
KW  - o
KW  - c
KW  - e
KW  - d
KW  - u
KW  - r
KW  - e
KW  - s
KW  - ;
KW  -  
KW  - t
KW  - r
KW  - e
KW  - a
KW  - t
KW  - m
KW  - e
KW  - n
KW  - t
KW  -  
KW  - o
KW  - u
KW  - t
KW  - c
KW  - o
KW  - m
KW  - e
KW  - ;
KW  -  
KW  - v
KW  - i
KW  - d
KW  - e
KW  - o
KW  -  
KW  - g
KW  - a
KW  - m
KW  - e
ER  - 

25.
TY  - JOUR
ID  - Domoff2019401
DO  - 10.1007/s10826-018-1275-1
UR  - https://www.scopus.com/inward/record.uri?eid=2-s2.0-85057100509&doi=10.1007%2fs10826-018-1275-1&partnerID=40&md5=23d5e1b78c65320f69ec91ac032a1abb
M1  - Cited by: 64; All Open Access, Green Open Access
PY  - 2019
TI  - A Naturalistic Study of Child and Family Screen Media and Mobile Device Use
IS  - 2
VL  - 28
AB  - Parental mediation of screen media (e.g., television, video games) is associated with better outcomes for children. Although much research has examined parental mediation of television (TV), there is a dearth of research examining communication about mobile media (e.g., Smartphones, tablets) in the digital age. This study seeks to identify themes of family communication around media and mobile devices using naturalistic observational methodology. The sample consisted of 21 toddlers (ages 12–24-months old), 31 preschool-age children (3–5 years old), and 23 school-age (10–13 years old) children and their families. Children wore Language ENvironment Analysis (LENA) audio recording devices, which recorded vocalizations and other sounds proximal to the child wearing the device in the home environment, as well as audible screen media use. ATLAS.ti was used to transcribe dialogue from the audio recordings that pertained to screen media. Experts from the fields of communication, clinical child psychology, and developmental-behavioral pediatrics independently analyzed the transcripts to identify common themes. Five main themes emerged. First, parental mediation of screen media was primarily restrictive, reactive, and focused on technology functionality. Second, active mediation was child-driven. Third, siblings played a more dominant role in mediation than parents. Fourth, parents and children negotiated screen time limits. Finally, parallel family media use was common. Multiple family members engaged with their own mobile devices while simultaneously being exposed to background screen media (i.e., media multitasking). Assessing media use in the naturalistic home environment elucidated current patterns of family media use and communication about media in the digital age. © 2018, Springer Science+Business Media, LLC, part of Springer Nature.
KW  - a
KW  - d
KW  - o
KW  - l
KW  - e
KW  - s
KW  - c
KW  - e
KW  - n
KW  - t
KW  - ;
KW  -  
KW  - a
KW  - d
KW  - u
KW  - l
KW  - t
KW  - ;
KW  -  
KW  - a
KW  - r
KW  - t
KW  - i
KW  - c
KW  - l
KW  - e
KW  - ;
KW  -  
KW  - a
KW  - u
KW  - d
KW  - i
KW  - o
KW  -  
KW  - r
KW  - e
KW  - c
KW  - o
KW  - r
KW  - d
KW  - i
KW  - n
KW  - g
KW  - ;
KW  -  
KW  - c
KW  - h
KW  - i
KW  - l
KW  - d
KW  - ;
KW  -  
KW  - c
KW  - h
KW  - i
KW  - l
KW  - d
KW  -  
KW  - p
KW  - a
KW  - r
KW  - e
KW  - n
KW  - t
KW  -  
KW  - r
KW  - e
KW  - l
KW  - a
KW  - t
KW  - i
KW  - o
KW  - n
KW  - ;
KW  -  
KW  - c
KW  - h
KW  - i
KW  - l
KW  - d
KW  -  
KW  - p
KW  - s
KW  - y
KW  - c
KW  - h
KW  - o
KW  - l
KW  - o
KW  - g
KW  - y
KW  - ;
KW  -  
KW  - c
KW  - l
KW  - i
KW  - n
KW  - i
KW  - c
KW  - a
KW  - l
KW  -  
KW  - a
KW  - r
KW  - t
KW  - i
KW  - c
KW  - l
KW  - e
KW  - ;
KW  -  
KW  - f
KW  - e
KW  - m
KW  - a
KW  - l
KW  - e
KW  - ;
KW  -  
KW  - g
KW  - e
KW  - n
KW  - e
KW  - t
KW  - i
KW  - c
KW  -  
KW  - t
KW  - r
KW  - a
KW  - n
KW  - s
KW  - c
KW  - r
KW  - i
KW  - p
KW  - t
KW  - i
KW  - o
KW  - n
KW  - ;
KW  -  
KW  - h
KW  - o
KW  - m
KW  - e
KW  -  
KW  - e
KW  - n
KW  - v
KW  - i
KW  - r
KW  - o
KW  - n
KW  - m
KW  - e
KW  - n
KW  - t
KW  - ;
KW  -  
KW  - h
KW  - u
KW  - m
KW  - a
KW  - n
KW  - ;
KW  -  
KW  - h
KW  - u
KW  - m
KW  - a
KW  - n
KW  -  
KW  - e
KW  - x
KW  - p
KW  - e
KW  - r
KW  - i
KW  - m
KW  - e
KW  - n
KW  - t
KW  - ;
KW  -  
KW  - l
KW  - a
KW  - n
KW  - g
KW  - u
KW  - a
KW  - g
KW  - e
KW  - ;
KW  -  
KW  - m
KW  - a
KW  - l
KW  - e
KW  - ;
KW  -  
KW  - p
KW  - e
KW  - d
KW  - i
KW  - a
KW  - t
KW  - r
KW  - i
KW  - c
KW  - s
KW  - ;
KW  -  
KW  - p
KW  - r
KW  - e
KW  - s
KW  - c
KW  - h
KW  - o
KW  - o
KW  - l
KW  -  
KW  - c
KW  - h
KW  - i
KW  - l
KW  - d
KW  - ;
KW  -  
KW  - s
KW  - i
KW  - b
KW  - l
KW  - i
KW  - n
KW  - g
KW  - ;
KW  -  
KW  - t
KW  - o
KW  - d
KW  - d
KW  - l
KW  - e
KW  - r
KW  - ;
KW  -  
KW  - v
KW  - o
KW  - c
KW  - a
KW  - l
KW  - i
KW  - z
KW  - a
KW  - t
KW  - i
KW  - o
KW  - n
ER  - 

26.
TY  - JOUR
ID  - Ozcakir2021145
DO  - 10.30935/SCIMATH/11204
UR  - https://www.scopus.com/inward/record.uri?eid=2-s2.0-85116794276&doi=10.30935%2fSCIMATH%2f11204&partnerID=40&md5=7eb22019c659062bc4764ed44a3355e2
M1  - Cited by: 12; All Open Access, Hybrid Gold Open Access
PY  - 2021
TI  - An augmented reality learning toolkit for fostering spatial ability in mathematics lesson: Design and development
IS  - 4
VL  - 9
AB  - Previous research claimed that integration of augmented reality on educational settings helps to improve academic achievement of students in collaborative learning environments, as well as to improve their retention and ability to translate this within other environments. Since augmented reality is still considered relatively novel technology in educational fields, there is an inherent need for research-based guides to design effective and feasible augmented reality tools for school-based learning. The main aim of this study was therefore to design and develop an augmented reality learning toolkit to foster spatial ability in middle school students using mobile devices. The study was conducted in two parts, as preliminary research and a prototyping phase. The findings guided the characteristics for designing an augmented reality learning toolkit with a set of spatial tasks aimed at middle school students. In light of the results, it can be inferred that the students were able to use this designed toolkit to perform their spatial ability through given spatial tasks since the students encountered no technical difficulties with the final toolkit prototype, and that they were able to use the toolkit assuredly. In conclusion, the study showed that augmented reality seemed helpful in enhancing the usage of mobile devices, not just for the reading of books, communication or playing games, but also as a support mechanism for the learning of mathematics. Thus, the augmented reality toolkit developed in this study presents a new way for students and/or teachers to use mobile devices in the learning and teaching of mathematics. © 2021, Bastas. All rights reserved.
ER  - 

27.
TY  - JOUR
ID  - 10.1145/3658271.3658336
DO  - 10.1145/3658271.3658336
UR  - https://doi.org/10.1145/3658271.3658336
PY  - 2024
TI  - An Educational Digital Game Driven Strategy to Support the Teaching-Learning of Algorithms and Motivate Female Information Systems Students
AB  - Context: Research has highlighted the various benefits to a project or product when gender diversity is present in information technology teams, yet women are underrepresented in the area. Problem: Although women constitute the majority of students enrolled in undergraduate courses, there is a noticeable gender disparity in technology. Solution: Acquiring proficiency in fundamental subjects, such as algorithms, can motivate women entering the Information Systems course to persevere and overcome barriers. Games, as an important ally in the teaching-learning process, can help in this context. Is Theory: This work was conceived under the aegis of cyberfeminism, which defends the use by women of new information and communication technologies for empowerment and increasing female representation. Method A questionnaire was administered to female students to identify relevant characteristics for defining a digital game. After that, a digital game was designed by female students based on the responses and focusing on their reality at the beginning of the course at the university. A heuristic and feedback evaluation were carried out to evaluate the first version of the developed game. Summary of Results: According to the evaluations presented in this work, the content covered is relevant to the game’s theme, and the examples help apply the concepts of Algorithms in a motivating way for female students in the Information Systems course. Contributions and Impact in the IS area: A game developed by women with relatable characters can encourage the entry and permanence of women in Information Systems courses and related areas.
KW  - A
KW  - l
KW  - g
KW  - o
KW  - r
KW  - i
KW  - t
KW  - h
KW  - m
KW  - s
KW  - ,
KW  -  
KW  - E
KW  - d
KW  - u
KW  - c
KW  - a
KW  - t
KW  - i
KW  - o
KW  - n
KW  -  
KW  - i
KW  - n
KW  -  
KW  - I
KW  - n
KW  - f
KW  - o
KW  - r
KW  - m
KW  - a
KW  - t
KW  - i
KW  - o
KW  - n
KW  -  
KW  - S
KW  - y
KW  - s
KW  - t
KW  - e
KW  - m
KW  - s
KW  - ,
KW  -  
KW  - E
KW  - d
KW  - u
KW  - c
KW  - a
KW  - t
KW  - i
KW  - o
KW  - n
KW  - a
KW  - l
KW  -  
KW  - G
KW  - a
KW  - m
KW  - e
KW  - s
KW  - ,
KW  -  
KW  - F
KW  - e
KW  - m
KW  - a
KW  - l
KW  - e
KW  -  
KW  - S
KW  - t
KW  - u
KW  - d
KW  - e
KW  - n
KW  - t
KW  - s
KW  - .
PB  - Association for Computing Machinery
ER  - 

28.
TY  - JOUR
ID  - Morrongiello2012496
DO  - 10.1037/a0027779
UR  - https://www.scopus.com/inward/record.uri?eid=2-s2.0-84867592632&doi=10.1037%2fa0027779&partnerID=40&md5=fe8a7ac6e9b69a3881b2d9b2de18f992
M1  - Cited by: 23
PY  - 2012
TI  - An evaluation of The Great Escape: Can an interactive computer game improve young children's Fire safety knowledge and behaviors?
IS  - 4
VL  - 31
AB  - Objective: Fire is a leading cause of unintentional injury and, although young children are at particularly increased risk, there are very few evidence-based resources available to teach them fire safety knowledge and behaviors. Using a pre-post randomized design, the current study evaluated the effectiveness of a computer game (The Great Escape) for teaching fire safety information to young children (3.5-6 years). Method: Using behavioral enactment procedures, children's knowledge and behaviors related to fire safety were compared to a control group of children before and after receiving the intervention. Results: The results indicated significant improvements in knowledge and fire safety behaviors in the intervention group but not the control. Conclusion: Using computer games can be an effective way to promote young children's understanding of safety and how to react in different hazardous situations. © 2012 American Psychological Association.
KW  - C
KW  - h
KW  - i
KW  - l
KW  - d
KW  - ;
KW  -  
KW  - C
KW  - h
KW  - i
KW  - l
KW  - d
KW  -  
KW  - B
KW  - e
KW  - h
KW  - a
KW  - v
KW  - i
KW  - o
KW  - r
KW  - ;
KW  -  
KW  - C
KW  - h
KW  - i
KW  - l
KW  - d
KW  - ,
KW  -  
KW  - P
KW  - r
KW  - e
KW  - s
KW  - c
KW  - h
KW  - o
KW  - o
KW  - l
KW  - ;
KW  -  
KW  - E
KW  - d
KW  - u
KW  - c
KW  - a
KW  - t
KW  - i
KW  - o
KW  - n
KW  - ;
KW  -  
KW  - F
KW  - a
KW  - m
KW  - i
KW  - l
KW  - y
KW  - ;
KW  -  
KW  - F
KW  - e
KW  - m
KW  - a
KW  - l
KW  - e
KW  - ;
KW  -  
KW  - F
KW  - i
KW  - r
KW  - e
KW  - s
KW  - ;
KW  -  
KW  - H
KW  - e
KW  - a
KW  - l
KW  - t
KW  - h
KW  -  
KW  - K
KW  - n
KW  - o
KW  - w
KW  - l
KW  - e
KW  - d
KW  - g
KW  - e
KW  - ,
KW  -  
KW  - A
KW  - t
KW  - t
KW  - i
KW  - t
KW  - u
KW  - d
KW  - e
KW  - s
KW  - ,
KW  -  
KW  - P
KW  - r
KW  - a
KW  - c
KW  - t
KW  - i
KW  - c
KW  - e
KW  - ;
KW  -  
KW  - H
KW  - u
KW  - m
KW  - a
KW  - n
KW  - s
KW  - ;
KW  -  
KW  - M
KW  - a
KW  - l
KW  - e
KW  - ;
KW  -  
KW  - S
KW  - a
KW  - f
KW  - e
KW  - t
KW  - y
KW  - ;
KW  -  
KW  - V
KW  - i
KW  - d
KW  - e
KW  - o
KW  -  
KW  - G
KW  - a
KW  - m
KW  - e
KW  - s
KW  - ;
KW  -  
KW  - a
KW  - r
KW  - t
KW  - i
KW  - c
KW  - l
KW  - e
KW  - ;
KW  -  
KW  - b
KW  - e
KW  - h
KW  - a
KW  - v
KW  - i
KW  - o
KW  - r
KW  - ;
KW  -  
KW  - c
KW  - h
KW  - i
KW  - l
KW  - d
KW  - ;
KW  -  
KW  - c
KW  - h
KW  - i
KW  - l
KW  - d
KW  -  
KW  - s
KW  - a
KW  - f
KW  - e
KW  - t
KW  - y
KW  - ;
KW  -  
KW  - c
KW  - o
KW  - m
KW  - p
KW  - r
KW  - e
KW  - h
KW  - e
KW  - n
KW  - s
KW  - i
KW  - o
KW  - n
KW  - ;
KW  -  
KW  - c
KW  - o
KW  - n
KW  - t
KW  - r
KW  - o
KW  - l
KW  - l
KW  - e
KW  - d
KW  -  
KW  - s
KW  - t
KW  - u
KW  - d
KW  - y
KW  - ;
KW  -  
KW  - f
KW  - e
KW  - m
KW  - a
KW  - l
KW  - e
KW  - ;
KW  -  
KW  - f
KW  - i
KW  - r
KW  - e
KW  - ;
KW  -  
KW  - f
KW  - i
KW  - r
KW  - e
KW  -  
KW  - f
KW  - i
KW  - g
KW  - h
KW  - t
KW  - e
KW  - r
KW  - ;
KW  -  
KW  - f
KW  - i
KW  - r
KW  - e
KW  -  
KW  - p
KW  - r
KW  - o
KW  - t
KW  - e
KW  - c
KW  - t
KW  - i
KW  - o
KW  - n
KW  - ;
KW  -  
KW  - h
KW  - a
KW  - z
KW  - a
KW  - r
KW  - d
KW  - ;
KW  -  
KW  - h
KW  - i
KW  - g
KW  - h
KW  -  
KW  - r
KW  - i
KW  - s
KW  - k
KW  -  
KW  - p
KW  - o
KW  - p
KW  - u
KW  - l
KW  - a
KW  - t
KW  - i
KW  - o
KW  - n
KW  - ;
KW  -  
KW  - h
KW  - u
KW  - m
KW  - a
KW  - n
KW  - ;
KW  -  
KW  - k
KW  - n
KW  - o
KW  - w
KW  - l
KW  - e
KW  - d
KW  - g
KW  - e
KW  - ;
KW  -  
KW  - m
KW  - a
KW  - j
KW  - o
KW  - r
KW  -  
KW  - c
KW  - l
KW  - i
KW  - n
KW  - i
KW  - c
KW  - a
KW  - l
KW  -  
KW  - s
KW  - t
KW  - u
KW  - d
KW  - y
KW  - ;
KW  -  
KW  - m
KW  - a
KW  - l
KW  - e
KW  - ;
KW  -  
KW  - p
KW  - o
KW  - s
KW  - i
KW  - t
KW  - i
KW  - v
KW  - e
KW  -  
KW  - f
KW  - e
KW  - e
KW  - d
KW  - b
KW  - a
KW  - c
KW  - k
KW  - ;
KW  -  
KW  - p
KW  - r
KW  - e
KW  - s
KW  - c
KW  - h
KW  - o
KW  - o
KW  - l
KW  -  
KW  - c
KW  - h
KW  - i
KW  - l
KW  - d
KW  - ;
KW  -  
KW  - r
KW  - e
KW  - c
KW  - r
KW  - e
KW  - a
KW  - t
KW  - i
KW  - o
KW  - n
KW  - ;
KW  -  
KW  - a
KW  - t
KW  - t
KW  - i
KW  - t
KW  - u
KW  - d
KW  - e
KW  -  
KW  - t
KW  - o
KW  -  
KW  - h
KW  - e
KW  - a
KW  - l
KW  - t
KW  - h
KW  - ;
KW  -  
KW  - c
KW  - h
KW  - i
KW  - l
KW  - d
KW  -  
KW  - b
KW  - e
KW  - h
KW  - a
KW  - v
KW  - i
KW  - o
KW  - r
KW  - ;
KW  -  
KW  - c
KW  - l
KW  - i
KW  - n
KW  - i
KW  - c
KW  - a
KW  - l
KW  -  
KW  - t
KW  - r
KW  - i
KW  - a
KW  - l
KW  - ;
KW  -  
KW  - c
KW  - o
KW  - n
KW  - t
KW  - r
KW  - o
KW  - l
KW  - l
KW  - e
KW  - d
KW  -  
KW  - c
KW  - l
KW  - i
KW  - n
KW  - i
KW  - c
KW  - a
KW  - l
KW  -  
KW  - t
KW  - r
KW  - i
KW  - a
KW  - l
KW  - ;
KW  -  
KW  - e
KW  - d
KW  - u
KW  - c
KW  - a
KW  - t
KW  - i
KW  - o
KW  - n
KW  - ;
KW  -  
KW  - f
KW  - a
KW  - m
KW  - i
KW  - l
KW  - y
KW  - ;
KW  -  
KW  - f
KW  - i
KW  - r
KW  - e
KW  - ;
KW  -  
KW  - p
KW  - s
KW  - y
KW  - c
KW  - h
KW  - o
KW  - l
KW  - o
KW  - g
KW  - i
KW  - c
KW  - a
KW  - l
KW  -  
KW  - a
KW  - s
KW  - p
KW  - e
KW  - c
KW  - t
KW  - ;
KW  -  
KW  - r
KW  - a
KW  - n
KW  - d
KW  - o
KW  - m
KW  - i
KW  - z
KW  - e
KW  - d
KW  -  
KW  - c
KW  - o
KW  - n
KW  - t
KW  - r
KW  - o
KW  - l
KW  - l
KW  - e
KW  - d
KW  -  
KW  - t
KW  - r
KW  - i
KW  - a
KW  - l
KW  - ;
KW  -  
KW  - s
KW  - a
KW  - f
KW  - e
KW  - t
KW  - y
ER  - 

29.
TY  - JOUR
ID  - Fordington2020
DO  - 10.1177/2055207620966163
UR  - https://www.scopus.com/inward/record.uri?eid=2-s2.0-85094192306&doi=10.1177%2f2055207620966163&partnerID=40&md5=2296f2f8f7d2399d4f0ef17f9038c9d9
M1  - Cited by: 2; All Open Access, Gold Open Access
PY  - 2020
TI  - An evaluation of the Hear Glue Ear mobile application for children aged 2–8 years old with otitis media with effusion
VL  - 6
AB  - Objectives: To evaluate the acceptability and usability of the Hear Glue Ear mobile application to guide families and support speech and language development in children with otitis media with effusion (OME). To assess the validity of the app’s game-based hearing test to estimate changes in hearing levels between audiology appointments. Method: This evaluation examined 60 children aged 2–8 with and without OME, attending Cambridge Community Audiology clinics. Children’s performance in the app’s hearing test was compared to their pure tone average (PTA) obtained in clinic. Children and caregivers completed questionnaires after their first interaction with the app, and after one week of using it at home. 18 clinicians completed anonymous questionnaires after trialling the app. Results: Results from the app’s hearing test show a significant correlation with clinic PTA values ((Formula presented.)). 73.1% of caregivers supported their child using the app regularly and 85% thought it enabled them to give more accurate reports to clinicians. After one week, 87.0% of families downloaded and used the app at home, and 85.7% of these felt it provided strategies to help their child. 100% of children liked the app and 93.3% found it easy to use. 77.8% of clinicians supported patients using the app regularly. Conclusions: Hear Glue Ear is acceptable to children, caregivers and clinicians as part of OME management. The app’s hearing test provides a valid estimate of fluctuating hearing levels. Hear Glue Ear is a free, accessible and family-centred intervention to provide trusted information and support development, as NICE guidance recommends. © The Author(s) 2020.
ER  - 

30.
TY  - JOUR
ID  - Huang2023
DO  - 10.2196/45833
UR  - https://www.scopus.com/inward/record.uri?eid=2-s2.0-85151455366&doi=10.2196%2f45833&partnerID=40&md5=b210b1d144de5ed6be3edece41c12b32
M1  - Cited by: 0; All Open Access, Gold Open Access, Green Open Access
PY  - 2023
TI  - An Evidence-Based Serious Game App for Public Education on Antibiotic Use and Antimicrobial Resistance: Protocol of a Randomized Controlled Trial
VL  - 12
AB  - Background: The misuse and overuse of antibiotics contribute to the acceleration of antimicrobial resistance (AMR), but public knowledge on appropriate antibiotic use and AMR remained low despite ongoing health promotion efforts. App gamification has gained traction in recent years for health promotion and to affect change in health behaviors. Hence, we developed an evidence-based serious game app “SteWARdS Antibiotic Defence” to educate the public on appropriate antibiotic use and AMR and address knowledge gaps. Objective: We aim to evaluate the effectiveness of the “SteWARdS Antibiotic Defence” app in improving the knowledge of, attitude toward, and perception (KAP) of appropriate antibiotic use and AMR among the public. The primary objective is to assess the changes in KAP of antibiotic use and AMR in our participants, while the secondary objectives are to assess the extent of user engagement with the app and the level of user satisfaction in using the app. Methods: Our study is a parallel 2-armed randomized controlled trial with a 1:1 allocation. We plan to recruit 400 participants (patients or their caregivers) aged 18-65 years from government-funded primary care clinics in Singapore. Participants are randomized in blocks of 4 and into the intervention or control group. Participants in the intervention group are required to download the “SteWARdS Antibiotic Defence” app on their smartphones and complete a game quest within 2 weeks. Users will learn about appropriate antibiotic use and effective methods to recover from uncomplicated upper respiratory tract infections by interacting with the nonplayer characters and playing 3 minigames in the app. The control group will not receive any intervention. Results: The primary study outcome is the change in participants’ KAP toward antibiotic use and AMR 6-10 weeks post intervention or 6-10 weeks from baseline for the control group (web-based survey). We will also assess the knowledge level of participants immediately after the participant completes the game quest (in the app). The secondary study outcomes are the user engagement level (tracked by the app) and satisfaction level of playing the game (via the immediate postgame survey). The satisfaction survey will also collect participants’ feedback on the game app. Conclusions: Our proposed study provides a unique opportunity to assess the effectiveness of a serious game app in public health education. We anticipate possible ceiling effects and selection bias in our study and have planned to perform subgroup analyses to adjust for confounding factors. The app intervention will benefit a larger population if it is proven to be effective and acceptable to users. © Zhilian Huang, Wern Ee Tang, Huiling Guo, Karthiga Natarajan, Tau Hong Lee, Tsin Wen Yeo, Angela Chow.
ER  - 

31.
TY  - JOUR
ID  - WOS:000363818800022
DO  - 10.1016/j.compedu.2015.06.002
SN  - 0360-1315
PY  - 2015
TI  - An examination of interactions in a three-dimensional virtual world
VL  - 88
AB  - Three-dimensional (3D) virtual worlds hold the users' attention by
providing rich interaction in an environment similar to the real world.
User engagement duration is known to increase in environments with
intense interaction. However, information in the literature about
whether gender, experience, or spatial ability affects interaction in
these environments is limited. In this study, these three factors are
compared to users' depth of interaction in a 3D virtual world. In
addition, the relationships between engagement duration, spatial
ability, and depth of interaction are examined to investigate whether
the first two factors can predict the third. Findings showed that users'
depth of interaction was not influenced by gender, but experience and
spatial ability did affect interaction. A strong relationship was
determined between depth of interaction and engagement duration, and a
moderate relationship was found between depth of interaction and spatial
ability. Findings indicated that when designing 3D environments, it is
important to consider which kinds of tasks provide more interaction and
to what extent spatial abilities affect interaction, as well as to
prepare activities that will increase engagement duration and to devise
strategies to enhance depth of interaction. (C) 2015 Elsevier Ltd. All
rights reserved.
ER  - 

32.
TY  - JOUR
ID  - Organista200689
DO  - 10.1300/J187v05n02_08
UR  - https://www.scopus.com/inward/record.uri?eid=2-s2.0-33751201563&doi=10.1300%2fJ187v05n02_08&partnerID=40&md5=0f4670bcd92d27187d1e8e6f143c4ae2
M1  - Cited by: 13
PY  - 2006
TI  - An exploratory study of HIV prevention with Mexican/Latino migrant day laborers
IS  - 2
VL  - 5
AB  - The purpose of this exploratory study was to develop, implement, and evaluate a pilot HIV prevention intervention with one of the most mobile of U.S.-Mexico transborder populations: Mexican/Latino migrant day laborers (MDLs). Intervention development was informed by preliminary research that included an HIV risk survey of over a hundred MDLs, and a focus group to explore the topic of HIV in the lives of MDLs. Both quantitative and qualitative methods were used to evaluate the intervention, and to identify some of the contextual characteristics of HIV risk factors in the MDL experience. For example, the most frequent theme revealed by qualitative analysis was the stressful and vulnerable state of desesperación [desperation], resulting from earning too littlemoney, that participants linked to deviating from their migration goals and succumbing to alcohol and drug use, and risky sex. While empirical results are limited by the small sample of convenience (N = 23), lack of a control group, and loss of about half of the sample by one month follow-up evaluation, findings were encouragingly consistent with intervention goals: Post-intervention data revealed what appear to be substantial gains in carrying condoms (e.g., from 43% to 83%) as well as in knowledge of proper condom use. Further, frequency of sex with risky sex partners decreased in general, while condom use was reported for all sexual encounters assessed during post-evaluation. The theoretical framework used to guide the intervention, a hybrid of the Health Belief Model and Friere's model of participatory education, included visual triggers composed of customized Mexican lottery game cards to elicit discussion of HIV risk and prevention in the MDL experience. © 2006 The Haworth Press, Inc. All rights reserved.
KW  - M
KW  - e
KW  - x
KW  - i
KW  - c
KW  - o
KW  -  
KW  - [
KW  - N
KW  - o
KW  - r
KW  - t
KW  - h
KW  -  
KW  - A
KW  - m
KW  - e
KW  - r
KW  - i
KW  - c
KW  - a
KW  - ]
KW  - ;
KW  -  
KW  - N
KW  - o
KW  - r
KW  - t
KW  - h
KW  -  
KW  - A
KW  - m
KW  - e
KW  - r
KW  - i
KW  - c
KW  - a
KW  - ;
KW  -  
KW  - U
KW  - n
KW  - i
KW  - t
KW  - e
KW  - d
KW  -  
KW  - S
KW  - t
KW  - a
KW  - t
KW  - e
KW  - s
KW  - ;
KW  -  
KW  - b
KW  - o
KW  - r
KW  - d
KW  - e
KW  - r
KW  -  
KW  - r
KW  - e
KW  - g
KW  - i
KW  - o
KW  - n
KW  - ;
KW  -  
KW  - d
KW  - i
KW  - s
KW  - e
KW  - a
KW  - s
KW  - e
KW  -  
KW  - c
KW  - o
KW  - n
KW  - t
KW  - r
KW  - o
KW  - l
KW  - ;
KW  -  
KW  - h
KW  - e
KW  - a
KW  - l
KW  - t
KW  - h
KW  -  
KW  - r
KW  - i
KW  - s
KW  - k
KW  - ;
KW  -  
KW  - h
KW  - u
KW  - m
KW  - a
KW  - n
KW  -  
KW  - i
KW  - m
KW  - m
KW  - u
KW  - n
KW  - o
KW  - d
KW  - e
KW  - f
KW  - i
KW  - c
KW  - i
KW  - e
KW  - n
KW  - c
KW  - y
KW  -  
KW  - v
KW  - i
KW  - r
KW  - u
KW  - s
KW  - ;
KW  -  
KW  - L
KW  - a
KW  - t
KW  - i
KW  - n
KW  - o
KW  -  
KW  - p
KW  - e
KW  - o
KW  - p
KW  - l
KW  - e
KW  - ;
KW  -  
KW  - m
KW  - i
KW  - g
KW  - r
KW  - a
KW  - n
KW  - t
KW  -  
KW  - w
KW  - o
KW  - r
KW  - k
KW  - e
KW  - r
KW  - ;
KW  -  
KW  - q
KW  - u
KW  - a
KW  - l
KW  - i
KW  - t
KW  - a
KW  - t
KW  - i
KW  - v
KW  - e
KW  -  
KW  - a
KW  - n
KW  - a
KW  - l
KW  - y
KW  - s
KW  - i
KW  - s
KW  - ;
KW  -  
KW  - q
KW  - u
KW  - a
KW  - n
KW  - t
KW  - i
KW  - t
KW  - a
KW  - t
KW  - i
KW  - v
KW  - e
KW  -  
KW  - a
KW  - n
KW  - a
KW  - l
KW  - y
KW  - s
KW  - i
KW  - s
ER  - 

33.
TY  - JOUR
ID  - Chang2012821
DO  - 10.2147/PPA.S37190
UR  - https://www.scopus.com/inward/record.uri?eid=2-s2.0-84886005068&doi=10.2147%2fPPA.S37190&partnerID=40&md5=384cae37cf69c474bf10070152f848ef
M1  - Cited by: 15; All Open Access, Gold Open Access
PY  - 2012
TI  - An interactive game-based shoulder wheel system for rehabilitation
VL  - 6
AB  - Background: Increases in the aging population and in the number of accidents have resulted in more people suffering from physical impairments or disabilities. Rehabilitation therapy thus attracts greater attention as a means of helping patients recover and return to a normal life. With the extremely long and tedious nature of traditional rehabilitation, patients are reluctant to continue the entire process, thus the expected effects of the therapy cannot be obtained. Games are well known to help patients improve their concentration and shift their attention away from the discomfort of their injuries during rehabilitation. Thus, incorporating game technology into a rehabilitation program may be a promising approach. Methods: In this study, a gaming system used for shoulder rehabilitation was developed. The mechanical parts and electric circuits were integrated to mimic the functionalities of a shoulder wheel. Several games were also designed to suit the rehabilitation needs of the patients based on the age and gender differences among the individual users, enabling individuals to undergo the rehabilitation process by playing games. Two surveys were conducted to evaluate the satisfaction of the participants regarding the gaming system. Results: The results of the online survey among a larger population coincide with the responses of the hands-on participants through a paper-and-pencil survey. Statistical results suggest that the participants are willing to accept this novel approach. Conclusion: This gaming system can distract a patient from the sensation of pain or anxiety, and increase their motivation to participate in the therapeutic program. Advantages in terms of low-cost and easy setup increase the attractiveness of this new equipment for various potential users. © 2012 Chang et al, publisher and licensee Dove Medical Press Ltd.
KW  - a
KW  - d
KW  - o
KW  - l
KW  - e
KW  - s
KW  - c
KW  - e
KW  - n
KW  - t
KW  - ;
KW  -  
KW  - a
KW  - d
KW  - u
KW  - l
KW  - t
KW  - ;
KW  -  
KW  - a
KW  - g
KW  - e
KW  -  
KW  - d
KW  - i
KW  - s
KW  - t
KW  - r
KW  - i
KW  - b
KW  - u
KW  - t
KW  - i
KW  - o
KW  - n
KW  - ;
KW  -  
KW  - a
KW  - r
KW  - t
KW  - i
KW  - c
KW  - l
KW  - e
KW  - ;
KW  -  
KW  - a
KW  - u
KW  - d
KW  - i
KW  - o
KW  - v
KW  - i
KW  - s
KW  - u
KW  - a
KW  - l
KW  -  
KW  - e
KW  - q
KW  - u
KW  - i
KW  - p
KW  - m
KW  - e
KW  - n
KW  - t
KW  - ;
KW  -  
KW  - c
KW  - o
KW  - m
KW  - p
KW  - u
KW  - t
KW  - e
KW  - r
KW  -  
KW  - p
KW  - r
KW  - o
KW  - g
KW  - r
KW  - a
KW  - m
KW  - ;
KW  -  
KW  - c
KW  - o
KW  - m
KW  - p
KW  - u
KW  - t
KW  - e
KW  - r
KW  -  
KW  - s
KW  - y
KW  - s
KW  - t
KW  - e
KW  - m
KW  - ;
KW  -  
KW  - c
KW  - o
KW  - n
KW  - t
KW  - r
KW  - o
KW  - l
KW  - l
KW  - e
KW  - d
KW  -  
KW  - s
KW  - t
KW  - u
KW  - d
KW  - y
KW  - ;
KW  -  
KW  - f
KW  - e
KW  - m
KW  - a
KW  - l
KW  - e
KW  - ;
KW  -  
KW  - f
KW  - u
KW  - n
KW  - c
KW  - t
KW  - i
KW  - o
KW  - n
KW  - a
KW  - l
KW  -  
KW  - a
KW  - s
KW  - s
KW  - e
KW  - s
KW  - s
KW  - m
KW  - e
KW  - n
KW  - t
KW  - ;
KW  -  
KW  - g
KW  - a
KW  - m
KW  - e
KW  - ;
KW  -  
KW  - h
KW  - e
KW  - a
KW  - l
KW  - t
KW  - h
KW  -  
KW  - c
KW  - a
KW  - r
KW  - e
KW  -  
KW  - n
KW  - e
KW  - e
KW  - d
KW  - ;
KW  -  
KW  - h
KW  - u
KW  - m
KW  - a
KW  - n
KW  - ;
KW  -  
KW  - h
KW  - u
KW  - m
KW  - a
KW  - n
KW  -  
KW  - e
KW  - x
KW  - p
KW  - e
KW  - r
KW  - i
KW  - m
KW  - e
KW  - n
KW  - t
KW  - ;
KW  -  
KW  - l
KW  - o
KW  - n
KW  - g
KW  -  
KW  - t
KW  - e
KW  - r
KW  - m
KW  -  
KW  - c
KW  - a
KW  - r
KW  - e
KW  - ;
KW  -  
KW  - m
KW  - a
KW  - l
KW  - e
KW  - ;
KW  -  
KW  - n
KW  - o
KW  - r
KW  - m
KW  - a
KW  - l
KW  -  
KW  - h
KW  - u
KW  - m
KW  - a
KW  - n
KW  - ;
KW  -  
KW  - p
KW  - a
KW  - t
KW  - i
KW  - e
KW  - n
KW  - t
KW  -  
KW  - s
KW  - a
KW  - t
KW  - i
KW  - s
KW  - f
KW  - a
KW  - c
KW  - t
KW  - i
KW  - o
KW  - n
KW  - ;
KW  -  
KW  - p
KW  - l
KW  - a
KW  - y
KW  - ;
KW  -  
KW  - q
KW  - u
KW  - a
KW  - l
KW  - i
KW  - t
KW  - y
KW  -  
KW  - o
KW  - f
KW  -  
KW  - l
KW  - i
KW  - f
KW  - e
KW  - ;
KW  -  
KW  - r
KW  - e
KW  - h
KW  - a
KW  - b
KW  - i
KW  - l
KW  - i
KW  - t
KW  - a
KW  - t
KW  - i
KW  - o
KW  - n
KW  - ;
KW  -  
KW  - r
KW  - o
KW  - b
KW  - o
KW  - t
KW  - i
KW  - c
KW  - s
KW  - ;
KW  -  
KW  - r
KW  - o
KW  - l
KW  - e
KW  -  
KW  - p
KW  - l
KW  - a
KW  - y
KW  - i
KW  - n
KW  - g
KW  - ;
KW  -  
KW  - s
KW  - e
KW  - n
KW  - s
KW  - o
KW  - r
KW  - i
KW  - m
KW  - o
KW  - t
KW  - o
KW  - r
KW  -  
KW  - f
KW  - u
KW  - n
KW  - c
KW  - t
KW  - i
KW  - o
KW  - n
KW  - ;
KW  -  
KW  - s
KW  - e
KW  - x
KW  -  
KW  - d
KW  - i
KW  - f
KW  - f
KW  - e
KW  - r
KW  - e
KW  - n
KW  - c
KW  - e
KW  - ;
KW  -  
KW  - s
KW  - h
KW  - o
KW  - u
KW  - l
KW  - d
KW  - e
KW  - r
KW  -  
KW  - r
KW  - e
KW  - h
KW  - a
KW  - b
KW  - i
KW  - l
KW  - i
KW  - t
KW  - a
KW  - t
KW  - i
KW  - o
KW  - n
KW  - ;
KW  -  
KW  - s
KW  - h
KW  - o
KW  - u
KW  - l
KW  - d
KW  - e
KW  - r
KW  -  
KW  - w
KW  - h
KW  - e
KW  - e
KW  - l
KW  -  
KW  - s
KW  - y
KW  - s
KW  - t
KW  - e
KW  - m
KW  - ;
KW  -  
KW  - t
KW  - r
KW  - a
KW  - i
KW  - n
KW  - i
KW  - n
KW  - g
KW  - ;
KW  -  
KW  - v
KW  - i
KW  - r
KW  - t
KW  - u
KW  - a
KW  - l
KW  -  
KW  - r
KW  - e
KW  - a
KW  - l
KW  - i
KW  - t
KW  - y
ER  - 

34.
TY  - JOUR
ID  - Valenzuela2018
DO  - 10.2196/11975
UR  - https://www.scopus.com/inward/record.uri?eid=2-s2.0-85073900641&doi=10.2196%2f11975&partnerID=40&md5=6d79e4d5c87c23c652e86272e4fa0493
M1  - Cited by: 16; All Open Access, Gold Open Access, Green Open Access
PY  - 2018
TI  - An interactive home-based cognitive-motor step training program to reduce fall risk in older adults: Qualitative descriptive study of older adults' experiences and requirements
IS  - 2
VL  - 1
AB  - Background: Falls are a major contributor to the burden of disease in older adults. Home-based exercise programs are effective in reducing the rate and risk of falls in older adults. However, adherence to home-based exercise programs is low, limiting the efficacy of interventions. The implementation of technology-based exercise programs for older adults to use at home may increase exercise adherence and, thus, the effectiveness of fall prevention interventions. More information about older adults' experiences when using technologies at home is needed to enable the design of programs that are tailored to older adults' needs. Objective: This study aimed to (1) explore older adults' experiences using SureStep, an interactive cognitive-motor step training program to reduce fall risk unsupervised at home; (2) explore program features that older adults found encouraged program uptake and adherence; (3) identify usability issues encountered by older adults when using the program; and (4) provide guidance for the design of a future technology-based exercise program tailored to older adults to use at home as a fall prevention strategy. Methods: This study was part of a larger randomized controlled trial. The qualitative portion of the study and the focus of this paper used a qualitative descriptive design. Data collectors conducted structured, open-ended in-person interviews with study participants who were randomly allocated to use SureStep at home for 4 months. All interviews were audiotaped and ranged from 45 to 60 min. Thematic analysis was used to analyze collected data. This study was guided by Pender's Health Promotion Model. Results: Overall, 24 older adults aged 70 to 97 years were interviewed. Findings suggest older adults are open to use technology-based exercise programs at home, and in the context of optimizing adherence to home-based exercise programs for the prevention of falls, findings suggest that program developers should develop exercise programs in ways that provide older adults with a fun and enjoyable experience (thus increasing intrinsic motivation to exercise), focus on improving outcomes that are significant to older adults (thus increasing self-determined extrinsic motivation), offer challenging yet attainable exercises (thus increasing perceived self-competence), provide positive feedback on performance (thus increasing self-efficacy), and are easy to use (thus reducing perceived barriers to technology use). Conclusions: This study provides important considerations when designing technology-based programs so they are tailored to the needs of older adults, increasing both usability and acceptability of programs and potentially enhancing exercise participation and long-term adherence to fall prevention interventions. Program uptake and adherence seem to be influenced by (1) older adults' perceived benefits of undertaking the program, (2) whether the program is stimulating, and (3) the perceived barriers to exercise and technology use. Older adults shared important recommendations for future development of technologies for older adults to use at home. © 2020 JMIR Publications. All rights reserved.
ER  - 

35.
TY  - JOUR
ID  - Cohen2022570
DO  - 10.1097/PTS.0000000000001056
UR  - https://www.scopus.com/inward/record.uri?eid=2-s2.0-85137008905&doi=10.1097%2fPTS.0000000000001056&partnerID=40&md5=8c1e187368293e0e6bd2bfe9c3525c79
M1  - Cited by: 4; All Open Access, Green Open Access
PY  - 2022
TI  - A Novel Approach for Engagement in Team Training in High-Technology Surgery: The Robotic-Assisted Surgery Olympics
IS  - 6
VL  - 18
AB  - Introduction There is ongoing interest in the development of technical and nontechnical skills in healthcare to improve safety and efficiency; however, barriers to developing and delivering related training programs make them difficult to implement. Unique approaches to training such as "serious games"may offer ways to motivate teams, reinforce skill acquisition, and promote teamwork. Given increased challenges to teamwork in robotic-assisted surgery (RAS), researchers aimed to develop the "RAS Olympics,"a game-based educational competition to improve skills needed to successfully perform RAS. Methods This pilot study was conducted at an academic medical center in Southern California. Robotic-assisted surgery staff were invited to participate in the "RAS Olympics"to develop their skills and identify opportunities to improve processes. Impact of the activity was assessed using surveys and debriefs. Results Sixteen operating room team members participated and reacted favorably toward the RAS-Olympics (average score, 4.5/5). They enjoyed the activity, would recommend all staff participate, felt that it was relevant to their work, and believed that they practiced and learned new techniques that would improve their practice. Confidence in skills remained unchanged. Participants preferred the RAS Olympics to traditional training because it provided an interactive learning environment. Conclusions The successful implementation of the RAS Olympics provided insight into new opportunities to engage surgical staff members while also training technical and nontechnical skills. Furthermore, this shared experience allowed surgical staff members to gain a greater appreciation for their teammates and an understanding of the current challenges and methods to improve teamwork and communication while promoting safety and efficiency in RAS.  © Wolters Kluwer Health, Inc. All rights reserved.
KW  - C
KW  - l
KW  - i
KW  - n
KW  - i
KW  - c
KW  - a
KW  - l
KW  -  
KW  - C
KW  - o
KW  - m
KW  - p
KW  - e
KW  - t
KW  - e
KW  - n
KW  - c
KW  - e
KW  - ;
KW  -  
KW  - H
KW  - u
KW  - m
KW  - a
KW  - n
KW  - s
KW  - ;
KW  -  
KW  - P
KW  - a
KW  - t
KW  - i
KW  - e
KW  - n
KW  - t
KW  -  
KW  - C
KW  - a
KW  - r
KW  - e
KW  -  
KW  - T
KW  - e
KW  - a
KW  - m
KW  - ;
KW  -  
KW  - P
KW  - i
KW  - l
KW  - o
KW  - t
KW  -  
KW  - P
KW  - r
KW  - o
KW  - j
KW  - e
KW  - c
KW  - t
KW  - s
KW  - ;
KW  -  
KW  - R
KW  - o
KW  - b
KW  - o
KW  - t
KW  - i
KW  - c
KW  -  
KW  - S
KW  - u
KW  - r
KW  - g
KW  - i
KW  - c
KW  - a
KW  - l
KW  -  
KW  - P
KW  - r
KW  - o
KW  - c
KW  - e
KW  - d
KW  - u
KW  - r
KW  - e
KW  - s
KW  - ;
KW  -  
KW  - S
KW  - i
KW  - m
KW  - u
KW  - l
KW  - a
KW  - t
KW  - i
KW  - o
KW  - n
KW  -  
KW  - T
KW  - r
KW  - a
KW  - i
KW  - n
KW  - i
KW  - n
KW  - g
KW  - ;
KW  -  
KW  - c
KW  - l
KW  - i
KW  - n
KW  - i
KW  - c
KW  - a
KW  - l
KW  -  
KW  - c
KW  - o
KW  - m
KW  - p
KW  - e
KW  - t
KW  - e
KW  - n
KW  - c
KW  - e
KW  - ;
KW  -  
KW  - h
KW  - u
KW  - m
KW  - a
KW  - n
KW  - ;
KW  -  
KW  - p
KW  - a
KW  - t
KW  - i
KW  - e
KW  - n
KW  - t
KW  -  
KW  - c
KW  - a
KW  - r
KW  - e
KW  - ;
KW  -  
KW  - p
KW  - i
KW  - l
KW  - o
KW  - t
KW  -  
KW  - s
KW  - t
KW  - u
KW  - d
KW  - y
KW  - ;
KW  -  
KW  - p
KW  - r
KW  - o
KW  - c
KW  - e
KW  - d
KW  - u
KW  - r
KW  - e
KW  - s
KW  - ;
KW  -  
KW  - r
KW  - o
KW  - b
KW  - o
KW  - t
KW  -  
KW  - a
KW  - s
KW  - s
KW  - i
KW  - s
KW  - t
KW  - e
KW  - d
KW  -  
KW  - s
KW  - u
KW  - r
KW  - g
KW  - e
KW  - r
KW  - y
KW  - ;
KW  -  
KW  - s
KW  - i
KW  - m
KW  - u
KW  - l
KW  - a
KW  - t
KW  - i
KW  - o
KW  - n
KW  -  
KW  - t
KW  - r
KW  - a
KW  - i
KW  - n
KW  - i
KW  - n
KW  - g
ER  - 

36.
TY  - JOUR
ID  - Shin2015
DO  - 10.1371/journal.pcbi.1004432
UR  - https://www.scopus.com/inward/record.uri?eid=2-s2.0-84946028253&doi=10.1371%2fjournal.pcbi.1004432&partnerID=40&md5=14ee7aa39a3143591739e181e80b5f27
M1  - Cited by: 3; All Open Access, Gold Open Access, Green Open Access
PY  - 2015
TI  - Antagonistic Coevolution Drives Whack-a-Mole Sensitivity in Gene Regulatory Networks
IS  - 10
VL  - 11
AB  - Robustness, defined as tolerance to perturbations such as mutations and environmental fluctuations, is pervasive in biological systems. However, robustness often coexists with its counterpart, evolvability—the ability of perturbations to generate new phenotypes. Previous models of gene regulatory network evolution have shown that robustness evolves under stabilizing selection, but it is unclear how robustness and evolvability will emerge in common coevolutionary scenarios. We consider a two-species model of coevolution involving one host and one parasite population. By using two interacting species, key model parameters that determine the fitness landscapes become emergent properties of the model, avoiding the need to impose these parameters externally. In our study, parasites are modeled on species such as cuckoos where mimicry of the host phenotype confers high fitness to the parasite but lower fitness to the host. Here, frequent phenotype changes are favored as each population continually adapts to the other population. Sensitivity evolves at the network level such that point mutations can induce large phenotype changes. Crucially, the sensitive points of the network are broadly distributed throughout the network and continually relocate. Each time sensitive points in the network are mutated, new ones appear to take their place. We have therefore named this phenomenon “whack-a-mole” sensitivity, after a popular fun park game. We predict that this type of sensitivity will evolve under conditions of strong directional selection, an observation that helps interpret existing experimental evidence, for example, during the emergence of bacterial antibiotic resistance. © 2015 Shin, MacCarthy.
KW  - A
KW  - n
KW  - i
KW  - m
KW  - a
KW  - l
KW  - s
KW  - ;
KW  -  
KW  - E
KW  - v
KW  - o
KW  - l
KW  - u
KW  - t
KW  - i
KW  - o
KW  - n
KW  - ,
KW  -  
KW  - M
KW  - o
KW  - l
KW  - e
KW  - c
KW  - u
KW  - l
KW  - a
KW  - r
KW  - ;
KW  -  
KW  - F
KW  - e
KW  - e
KW  - d
KW  - b
KW  - a
KW  - c
KW  - k
KW  - ,
KW  -  
KW  - P
KW  - h
KW  - y
KW  - s
KW  - i
KW  - o
KW  - l
KW  - o
KW  - g
KW  - i
KW  - c
KW  - a
KW  - l
KW  - ;
KW  -  
KW  - G
KW  - a
KW  - m
KW  - e
KW  -  
KW  - T
KW  - h
KW  - e
KW  - o
KW  - r
KW  - y
KW  - ;
KW  -  
KW  - G
KW  - e
KW  - n
KW  - e
KW  -  
KW  - E
KW  - x
KW  - p
KW  - r
KW  - e
KW  - s
KW  - s
KW  - i
KW  - o
KW  - n
KW  -  
KW  - R
KW  - e
KW  - g
KW  - u
KW  - l
KW  - a
KW  - t
KW  - i
KW  - o
KW  - n
KW  - ;
KW  -  
KW  - G
KW  - e
KW  - n
KW  - e
KW  -  
KW  - R
KW  - e
KW  - g
KW  - u
KW  - l
KW  - a
KW  - t
KW  - o
KW  - r
KW  - y
KW  -  
KW  - N
KW  - e
KW  - t
KW  - w
KW  - o
KW  - r
KW  - k
KW  - s
KW  - ;
KW  -  
KW  - M
KW  - o
KW  - d
KW  - e
KW  - l
KW  - s
KW  - ,
KW  -  
KW  - G
KW  - e
KW  - n
KW  - e
KW  - t
KW  - i
KW  - c
KW  - ;
KW  -  
KW  - M
KW  - u
KW  - t
KW  - a
KW  - t
KW  - i
KW  - o
KW  - n
KW  - ;
KW  -  
KW  - P
KW  - r
KW  - e
KW  - d
KW  - a
KW  - t
KW  - o
KW  - r
KW  - y
KW  -  
KW  - B
KW  - e
KW  - h
KW  - a
KW  - v
KW  - i
KW  - o
KW  - r
KW  - ;
KW  -  
KW  - S
KW  - e
KW  - l
KW  - e
KW  - c
KW  - t
KW  - i
KW  - o
KW  - n
KW  - ,
KW  -  
KW  - G
KW  - e
KW  - n
KW  - e
KW  - t
KW  - i
KW  - c
KW  - ;
KW  -  
KW  - B
KW  - i
KW  - o
KW  - l
KW  - o
KW  - g
KW  - y
KW  - ;
KW  -  
KW  - G
KW  - e
KW  - n
KW  - e
KW  - s
KW  - ;
KW  -  
KW  - H
KW  - e
KW  - a
KW  - l
KW  - t
KW  - h
KW  - ;
KW  -  
KW  - A
KW  - n
KW  - t
KW  - a
KW  - g
KW  - o
KW  - n
KW  - i
KW  - s
KW  - t
KW  - i
KW  - c
KW  -  
KW  - c
KW  - o
KW  - e
KW  - v
KW  - o
KW  - l
KW  - u
KW  - t
KW  - i
KW  - o
KW  - n
KW  - ;
KW  -  
KW  - A
KW  - s
KW  -  
KW  - t
KW  - o
KW  - l
KW  - e
KW  - r
KW  - a
KW  - n
KW  - c
KW  - e
KW  - s
KW  - ;
KW  -  
KW  - C
KW  - o
KW  - -
KW  - e
KW  - v
KW  - o
KW  - l
KW  - u
KW  - t
KW  - i
KW  - o
KW  - n
KW  - a
KW  - r
KW  - y
KW  - ;
KW  -  
KW  - E
KW  - n
KW  - v
KW  - i
KW  - r
KW  - o
KW  - n
KW  - m
KW  - e
KW  - n
KW  - t
KW  - a
KW  - l
KW  -  
KW  - f
KW  - l
KW  - u
KW  - c
KW  - t
KW  - u
KW  - a
KW  - t
KW  - i
KW  - o
KW  - n
KW  - s
KW  - ;
KW  -  
KW  - E
KW  - v
KW  - o
KW  - l
KW  - v
KW  - a
KW  - b
KW  - i
KW  - l
KW  - i
KW  - t
KW  - y
KW  - ;
KW  -  
KW  - G
KW  - e
KW  - n
KW  - e
KW  -  
KW  - r
KW  - e
KW  - g
KW  - u
KW  - l
KW  - a
KW  - t
KW  - o
KW  - r
KW  - y
KW  -  
KW  - n
KW  - e
KW  - t
KW  - w
KW  - o
KW  - r
KW  - k
KW  - s
KW  - ;
KW  -  
KW  - N
KW  - e
KW  - t
KW  - w
KW  - o
KW  - r
KW  - k
KW  - s
KW  -  
KW  - e
KW  - v
KW  - o
KW  - l
KW  - u
KW  - t
KW  - i
KW  - o
KW  - n
KW  - s
KW  - ;
KW  -  
KW  - P
KW  - a
KW  - r
KW  - a
KW  - s
KW  - i
KW  - t
KW  - e
KW  - -
KW  - ;
KW  -  
KW  - S
KW  - t
KW  - a
KW  - b
KW  - i
KW  - l
KW  - i
KW  - z
KW  - i
KW  - n
KW  - g
KW  -  
KW  - s
KW  - e
KW  - l
KW  - e
KW  - c
KW  - t
KW  - i
KW  - o
KW  - n
KW  - ;
KW  -  
KW  - T
KW  - w
KW  - o
KW  - -
KW  - s
KW  - p
KW  - e
KW  - c
KW  - i
KW  - e
KW  - s
KW  -  
KW  - m
KW  - o
KW  - d
KW  - e
KW  - l
KW  - s
KW  - ;
KW  -  
KW  - A
KW  - r
KW  - t
KW  - i
KW  - c
KW  - l
KW  - e
KW  - ;
KW  -  
KW  - c
KW  - o
KW  - e
KW  - v
KW  - o
KW  - l
KW  - u
KW  - t
KW  - i
KW  - o
KW  - n
KW  - ;
KW  -  
KW  - e
KW  - v
KW  - o
KW  - l
KW  - u
KW  - t
KW  - i
KW  - o
KW  - n
KW  - a
KW  - r
KW  - y
KW  -  
KW  - a
KW  - d
KW  - a
KW  - p
KW  - t
KW  - a
KW  - t
KW  - i
KW  - o
KW  - n
KW  - ;
KW  -  
KW  - g
KW  - e
KW  - n
KW  - e
KW  -  
KW  - r
KW  - e
KW  - g
KW  - u
KW  - l
KW  - a
KW  - t
KW  - o
KW  - r
KW  - y
KW  -  
KW  - n
KW  - e
KW  - t
KW  - w
KW  - o
KW  - r
KW  - k
KW  - ;
KW  -  
KW  - h
KW  - o
KW  - s
KW  - t
KW  -  
KW  - p
KW  - a
KW  - r
KW  - a
KW  - s
KW  - i
KW  - t
KW  - e
KW  -  
KW  - i
KW  - n
KW  - t
KW  - e
KW  - r
KW  - a
KW  - c
KW  - t
KW  - i
KW  - o
KW  - n
KW  - ;
KW  -  
KW  - m
KW  - a
KW  - t
KW  - h
KW  - e
KW  - m
KW  - a
KW  - t
KW  - i
KW  - c
KW  - a
KW  - l
KW  -  
KW  - m
KW  - o
KW  - d
KW  - e
KW  - l
KW  - ;
KW  -  
KW  - m
KW  - u
KW  - t
KW  - a
KW  - t
KW  - i
KW  - o
KW  - n
KW  - a
KW  - l
KW  -  
KW  - a
KW  - n
KW  - a
KW  - l
KW  - y
KW  - s
KW  - i
KW  - s
KW  - ;
KW  -  
KW  - p
KW  - h
KW  - e
KW  - n
KW  - o
KW  - t
KW  - y
KW  - p
KW  - e
KW  - ;
KW  -  
KW  - p
KW  - o
KW  - i
KW  - n
KW  - t
KW  -  
KW  - m
KW  - u
KW  - t
KW  - a
KW  - t
KW  - i
KW  - o
KW  - n
KW  - ;
KW  -  
KW  - p
KW  - r
KW  - e
KW  - d
KW  - i
KW  - c
KW  - t
KW  - i
KW  - o
KW  - n
KW  - ;
KW  -  
KW  - p
KW  - r
KW  - o
KW  - c
KW  - e
KW  - s
KW  - s
KW  -  
KW  - d
KW  - e
KW  - v
KW  - e
KW  - l
KW  - o
KW  - p
KW  - m
KW  - e
KW  - n
KW  - t
KW  - ;
KW  -  
KW  - s
KW  - e
KW  - n
KW  - s
KW  - i
KW  - t
KW  - i
KW  - v
KW  - i
KW  - t
KW  - y
KW  -  
KW  - a
KW  - n
KW  - a
KW  - l
KW  - y
KW  - s
KW  - i
KW  - s
KW  - ;
KW  -  
KW  - s
KW  - t
KW  - a
KW  - t
KW  - i
KW  - s
KW  - t
KW  - i
KW  - c
KW  - a
KW  - l
KW  -  
KW  - d
KW  - i
KW  - s
KW  - t
KW  - r
KW  - i
KW  - b
KW  - u
KW  - t
KW  - i
KW  - o
KW  - n
KW  - ;
KW  -  
KW  - a
KW  - n
KW  - i
KW  - m
KW  - a
KW  - l
KW  - ;
KW  -  
KW  - b
KW  - i
KW  - o
KW  - l
KW  - o
KW  - g
KW  - i
KW  - c
KW  - a
KW  - l
KW  -  
KW  - m
KW  - o
KW  - d
KW  - e
KW  - l
KW  - ;
KW  -  
KW  - f
KW  - e
KW  - e
KW  - d
KW  - b
KW  - a
KW  - c
KW  - k
KW  -  
KW  - s
KW  - y
KW  - s
KW  - t
KW  - e
KW  - m
KW  - ;
KW  -  
KW  - g
KW  - a
KW  - m
KW  - e
KW  - ;
KW  -  
KW  - g
KW  - e
KW  - n
KW  - e
KW  -  
KW  - e
KW  - x
KW  - p
KW  - r
KW  - e
KW  - s
KW  - s
KW  - i
KW  - o
KW  - n
KW  -  
KW  - r
KW  - e
KW  - g
KW  - u
KW  - l
KW  - a
KW  - t
KW  - i
KW  - o
KW  - n
KW  - ;
KW  -  
KW  - g
KW  - e
KW  - n
KW  - e
KW  -  
KW  - r
KW  - e
KW  - g
KW  - u
KW  - l
KW  - a
KW  - t
KW  - o
KW  - r
KW  - y
KW  -  
KW  - n
KW  - e
KW  - t
KW  - w
KW  - o
KW  - r
KW  - k
KW  - ;
KW  -  
KW  - g
KW  - e
KW  - n
KW  - e
KW  - t
KW  - i
KW  - c
KW  -  
KW  - s
KW  - e
KW  - l
KW  - e
KW  - c
KW  - t
KW  - i
KW  - o
KW  - n
KW  - ;
KW  -  
KW  - g
KW  - e
KW  - n
KW  - e
KW  - t
KW  - i
KW  - c
KW  - s
KW  - ;
KW  -  
KW  - m
KW  - o
KW  - l
KW  - e
KW  - c
KW  - u
KW  - l
KW  - a
KW  - r
KW  -  
KW  - e
KW  - v
KW  - o
KW  - l
KW  - u
KW  - t
KW  - i
KW  - o
KW  - n
KW  - ;
KW  -  
KW  - m
KW  - u
KW  - t
KW  - a
KW  - t
KW  - i
KW  - o
KW  - n
KW  - ;
KW  -  
KW  - p
KW  - h
KW  - y
KW  - s
KW  - i
KW  - o
KW  - l
KW  - o
KW  - g
KW  - y
KW  - ;
KW  -  
KW  - p
KW  - r
KW  - e
KW  - d
KW  - a
KW  - t
KW  - i
KW  - o
KW  - n
KW  - ;
KW  -  
KW  - P
KW  - a
KW  - r
KW  - k
KW  - s
ER  - 

37.
TY  - JOUR
ID  - Gillespie-Lynch2023
DO  - 10.3389/feduc.2023.1179548
UR  - https://www.scopus.com/inward/record.uri?eid=2-s2.0-85168458777&doi=10.3389%2ffeduc.2023.1179548&partnerID=40&md5=fb0dcb311f1a5e2bb960079df8818eb5
M1  - Cited by: 0; All Open Access, Gold Open Access
PY  - 2023
TI  - A participatory approach to iteratively adapting game design workshops to empower autistic youth
VL  - 8
AB  - Introduction: Autistic people face systemic barriers to fair employment. Informal learning may promote the self-determination transition-age autistic youth need to overcome and/or transform these barriers. This report focuses on the iterative process of developing video game design workshops guided by feedback from autistic students about instructional strategies they found engaging. This study is part of a three-year-long NSF-funded program of research that seeks to empower autistic youth to move toward successful careers by teaching educators how to more effectively guide them. Methods: In the Summer of 2021, educators at an award-winning NYC-based, not-for-profit, education program, Tech Kids Unlimited (TKU) collaborated with researchers, including autistic students, to iteratively develop and assess two online game design workshops for transition-age autistic youth. Participants selected which workshop they were available for (Workshop 1: n = 18; M age = 16.72 years; Workshop 2: n = 16; M age = 16.56 years). Students in Workshop 2 had more varied support needs and were less motivated to learn video game design than students in Workshop 1. Students completed assessments before and after each workshop and rated their interest in specific workshop activities after each activity. Guided by data from Workshop 1, we revised instructional strategies before conducting Workshop 2. Results: We found little evidence for our hypothesis that attentional style would impact educational engagement. However, video game design self-efficacy and self-determination were often positively associated with engagement. Two industry speakers, one of whom was autistic, were among the highest-rated activities. As hypothesized, video game design self-efficacy and self-determination (and unexpectedly) spatial planning improved from pre- to post-test following Workshop 1. Despite our efforts to use what we learned in Workshop 1 to improve in Workshop 2, Workshop 2 did not lead to significant improvements in outcomes. However, students highlighted instructional strategies as a strength of Workshop 2 more often than they had for Workshop 1. Educators highlighted the importance of group “temperature checks,” individualized check-ins, social–emotional support for students and educators, and fostering a positive atmosphere. Discussion: Findings suggest that interactive multimodal activities, stimulating discussions, and opportunities to engage with neurodivergent industry professionals may engage and empower diverse autistic youth. Copyright © 2023 Gillespie-Lynch, Grossman, Herrell, Riccio, Delos Santos, Biswas, Kofner, Dwyer, Rosenberg, Hwang-Geddes, Hurst, Martin, Pak, O’Brien, Kilgallon, Shevchuk-Hill and Dave.
ER  - 

38.
TY  - JOUR
ID  - WOS:000979842000002
DO  - 10.1265/ehpm.22-00270
SN  - 1342-078X
PY  - 2023
TI  - A point system to predict the future risk of obesity in 10-year-old
children
VL  - 28
AB  - Background: A 4-year longitudinal study was conducted to develop a model
and a point system for predicting childhood obesity.Methods: This study
included 1,504 Japanese 10-year-old children who underwent health
check-ups between 2011 and 2015. Multivariable logistic regression
analysis was conducted using the explanatory variables overweight and
lifestyle. Obesity was defined as percentage overweight (POW) > 20\%
calculated by the following equation: (actual weight symbolscript
standard weight by height and sex)/ standard weight by height and sex
symbolscript 100 (\%). The model was validated using the Hosmer-Lemeshow
test on 10-year-olds.Results: Our prediction model for development of
childhood obesity was based on seven binary variables: sex, lack of
sleep, >2-h use of television/ games/ smartphone, hypertension,
dyslipidemia, hepatic dysfunction, and being overweight. The area under
the curve of the receiver operating characteristic curve was 0.803 (95\%
confidence interval, 0.740 to 0.866). When validated in non-obese
children (n = 415), there was no significant difference between actual
and predicted numbers of children with obesity (Hosmer-Lemeshow
chi-square = 7.90, symbolscript = 0.18).Conclusion: The validated
prediction model and point score for obesity development were shown to
be useful tools for predicting the future 4-year risk of developing
obesity among 10 years-old children. The point system may be useful for
reducing the occurrence of childhood obesity and promoting better
health.
ER  - 

39.
TY  - JOUR
ID  - Andrade2022
DO  - 10.1007/s43076-022-00180-9
UR  - https://www.scopus.com/inward/record.uri?eid=2-s2.0-85128704497&doi=10.1007%2fs43076-022-00180-9&partnerID=40&md5=478dca6a5d6c3c19bbe01650ad95da37
M1  - Cited by: 4
PY  - 2022
TI  - Applying Digital Technologies to Tackle Teen Dating Violence: a Systematic Review; [Tecnologias digitais utilizadas no combate à violência no namoro entre adolescentes: uma revisão sistemática]; [Tecnologías digitales aplicadas para combatir la violencia en el noviazgo entre adolescentes: una revisión sistemática]
AB  - The aim of this study was to understand how digital technologies are being used to tackle dating violence among teenagers. A systematic review of national and international scientific literature was carried out in the Web of Science, PsycInfo, Pubmed, DOAJ, SciELO, Scopus, and Google Scholar databases, in November and December 2019. Eleven studies were eligible for inclusion in the systematic review; only one study had been carried out in Brazil, suggesting a gap in national scientific production on the subject. It was found that digital technologies have been successfully applied in the prevention of, and intervention in, situations of dating violence. There was a range of tools available for tackling this phenomenon among teenagers, including: smartphone apps, text messaging, digital games, and online multimedia. It is recommended that actions to tackle dating violence take account of the various expressions of violence — physical, psychological, sexual, and, more recently, digital — and their far-reaching repercussions for physical and mental health. © 2022, Associação Brasileira de Psicologia.
ER  - 

40.
TY  - JOUR
ID  - Watthayu2015602
DO  - 10.1016/j.jana.2015.05.002
UR  - https://www.scopus.com/inward/record.uri?eid=2-s2.0-84939245421&doi=10.1016%2fj.jana.2015.05.002&partnerID=40&md5=c5f91f3f40b249e2e75858ea7fe34fd4
M1  - Cited by: 1
PY  - 2015
TI  - Applying Qualitative Data Derived from a Rapid Assessment and Response (RAR) Approach to Develop a Community-based HIV Prevention Program for Adolescents in Thailand
IS  - 5
VL  - 26
AB  - HIV education programs are needed to address risk-taking behavior for adolescents. The purpose of our study was to use the World Health Organization's Rapid Assessment and Response (RAR) method to design a community-based, cultural- and age-appropriate HIV prevention program for adolescents in Bangkok, Thailand. Adolescent single-gender-specific focus groups (n = 3; 28 participants) were used to gather reactions/ideas about program topics/approaches. An adult, mixed-gender group was held to review information identified by adolescents. Sessions were audiotaped and transcribed verbatim. Themes regarding HIV content and the process of implementation emerged from a qualitative content analysis of the data. Community representatives recommended incorporation of HIV information and risk-prevention skills. Information delivery suggestions included small group discussions, interactive games/role-playing, program materials/terminology, and HIV-infected program facilitators. Community members provided critical input toward an HIV prevention program tailored to meet adolescents' unique needs/interests. The RAR model provides opportunities to engage communities in developing health-related interventions. © 2015 Association of Nurses in AIDS Care.
KW  - A
KW  - d
KW  - o
KW  - l
KW  - e
KW  - s
KW  - c
KW  - e
KW  - n
KW  - t
KW  - ;
KW  -  
KW  - A
KW  - d
KW  - o
KW  - l
KW  - e
KW  - s
KW  - c
KW  - e
KW  - n
KW  - t
KW  -  
KW  - B
KW  - e
KW  - h
KW  - a
KW  - v
KW  - i
KW  - o
KW  - r
KW  - ;
KW  -  
KW  - C
KW  - o
KW  - m
KW  - m
KW  - u
KW  - n
KW  - i
KW  - t
KW  - y
KW  - -
KW  - B
KW  - a
KW  - s
KW  - e
KW  - d
KW  -  
KW  - P
KW  - a
KW  - r
KW  - t
KW  - i
KW  - c
KW  - i
KW  - p
KW  - a
KW  - t
KW  - o
KW  - r
KW  - y
KW  -  
KW  - R
KW  - e
KW  - s
KW  - e
KW  - a
KW  - r
KW  - c
KW  - h
KW  - ;
KW  -  
KW  - C
KW  - o
KW  - m
KW  - m
KW  - u
KW  - n
KW  - i
KW  - t
KW  - y
KW  - -
KW  - I
KW  - n
KW  - s
KW  - t
KW  - i
KW  - t
KW  - u
KW  - t
KW  - i
KW  - o
KW  - n
KW  - a
KW  - l
KW  -  
KW  - R
KW  - e
KW  - l
KW  - a
KW  - t
KW  - i
KW  - o
KW  - n
KW  - s
KW  - ;
KW  -  
KW  - C
KW  - u
KW  - l
KW  - t
KW  - u
KW  - r
KW  - a
KW  - l
KW  -  
KW  - C
KW  - o
KW  - m
KW  - p
KW  - e
KW  - t
KW  - e
KW  - n
KW  - c
KW  - y
KW  - ;
KW  -  
KW  - F
KW  - e
KW  - m
KW  - a
KW  - l
KW  - e
KW  - ;
KW  -  
KW  - F
KW  - o
KW  - c
KW  - u
KW  - s
KW  -  
KW  - G
KW  - r
KW  - o
KW  - u
KW  - p
KW  - s
KW  - ;
KW  -  
KW  - H
KW  - e
KW  - a
KW  - l
KW  - t
KW  - h
KW  -  
KW  - E
KW  - d
KW  - u
KW  - c
KW  - a
KW  - t
KW  - i
KW  - o
KW  - n
KW  - ;
KW  -  
KW  - H
KW  - e
KW  - a
KW  - l
KW  - t
KW  - h
KW  -  
KW  - K
KW  - n
KW  - o
KW  - w
KW  - l
KW  - e
KW  - d
KW  - g
KW  - e
KW  - ,
KW  -  
KW  - A
KW  - t
KW  - t
KW  - i
KW  - t
KW  - u
KW  - d
KW  - e
KW  - s
KW  - ,
KW  -  
KW  - P
KW  - r
KW  - a
KW  - c
KW  - t
KW  - i
KW  - c
KW  - e
KW  - ;
KW  -  
KW  - H
KW  - I
KW  - V
KW  -  
KW  - I
KW  - n
KW  - f
KW  - e
KW  - c
KW  - t
KW  - i
KW  - o
KW  - n
KW  - s
KW  - ;
KW  -  
KW  - H
KW  - u
KW  - m
KW  - a
KW  - n
KW  - s
KW  - ;
KW  -  
KW  - M
KW  - a
KW  - l
KW  - e
KW  - ;
KW  -  
KW  - P
KW  - r
KW  - o
KW  - g
KW  - r
KW  - a
KW  - m
KW  -  
KW  - D
KW  - e
KW  - v
KW  - e
KW  - l
KW  - o
KW  - p
KW  - m
KW  - e
KW  - n
KW  - t
KW  - ;
KW  -  
KW  - P
KW  - r
KW  - o
KW  - g
KW  - r
KW  - a
KW  - m
KW  -  
KW  - E
KW  - v
KW  - a
KW  - l
KW  - u
KW  - a
KW  - t
KW  - i
KW  - o
KW  - n
KW  - ;
KW  -  
KW  - Q
KW  - u
KW  - a
KW  - l
KW  - i
KW  - t
KW  - a
KW  - t
KW  - i
KW  - v
KW  - e
KW  -  
KW  - R
KW  - e
KW  - s
KW  - e
KW  - a
KW  - r
KW  - c
KW  - h
KW  - ;
KW  -  
KW  - R
KW  - i
KW  - s
KW  - k
KW  -  
KW  - R
KW  - e
KW  - d
KW  - u
KW  - c
KW  - t
KW  - i
KW  - o
KW  - n
KW  -  
KW  - B
KW  - e
KW  - h
KW  - a
KW  - v
KW  - i
KW  - o
KW  - r
KW  - ;
KW  -  
KW  - R
KW  - i
KW  - s
KW  - k
KW  - -
KW  - T
KW  - a
KW  - k
KW  - i
KW  - n
KW  - g
KW  - ;
KW  -  
KW  - T
KW  - h
KW  - a
KW  - i
KW  - l
KW  - a
KW  - n
KW  - d
KW  - ;
KW  -  
KW  - a
KW  - d
KW  - o
KW  - l
KW  - e
KW  - s
KW  - c
KW  - e
KW  - n
KW  - t
KW  - ;
KW  -  
KW  - a
KW  - d
KW  - o
KW  - l
KW  - e
KW  - s
KW  - c
KW  - e
KW  - n
KW  - t
KW  -  
KW  - b
KW  - e
KW  - h
KW  - a
KW  - v
KW  - i
KW  - o
KW  - r
KW  - ;
KW  -  
KW  - a
KW  - t
KW  - t
KW  - i
KW  - t
KW  - u
KW  - d
KW  - e
KW  -  
KW  - t
KW  - o
KW  -  
KW  - h
KW  - e
KW  - a
KW  - l
KW  - t
KW  - h
KW  - ;
KW  -  
KW  - c
KW  - u
KW  - l
KW  - t
KW  - u
KW  - r
KW  - a
KW  - l
KW  -  
KW  - c
KW  - o
KW  - m
KW  - p
KW  - e
KW  - t
KW  - e
KW  - n
KW  - c
KW  - e
KW  - ;
KW  -  
KW  - f
KW  - e
KW  - m
KW  - a
KW  - l
KW  - e
KW  - ;
KW  -  
KW  - h
KW  - e
KW  - a
KW  - l
KW  - t
KW  - h
KW  -  
KW  - e
KW  - d
KW  - u
KW  - c
KW  - a
KW  - t
KW  - i
KW  - o
KW  - n
KW  - ;
KW  -  
KW  - h
KW  - i
KW  - g
KW  - h
KW  -  
KW  - r
KW  - i
KW  - s
KW  - k
KW  -  
KW  - b
KW  - e
KW  - h
KW  - a
KW  - v
KW  - i
KW  - o
KW  - r
KW  - ;
KW  -  
KW  - H
KW  - I
KW  - V
KW  -  
KW  - I
KW  - n
KW  - f
KW  - e
KW  - c
KW  - t
KW  - i
KW  - o
KW  - n
KW  - s
KW  - ;
KW  -  
KW  - h
KW  - u
KW  - m
KW  - a
KW  - n
KW  - ;
KW  -  
KW  - i
KW  - n
KW  - f
KW  - o
KW  - r
KW  - m
KW  - a
KW  - t
KW  - i
KW  - o
KW  - n
KW  -  
KW  - p
KW  - r
KW  - o
KW  - c
KW  - e
KW  - s
KW  - s
KW  - i
KW  - n
KW  - g
KW  - ;
KW  -  
KW  - m
KW  - a
KW  - l
KW  - e
KW  - ;
KW  -  
KW  - p
KW  - a
KW  - r
KW  - t
KW  - i
KW  - c
KW  - i
KW  - p
KW  - a
KW  - t
KW  - o
KW  - r
KW  - y
KW  -  
KW  - r
KW  - e
KW  - s
KW  - e
KW  - a
KW  - r
KW  - c
KW  - h
KW  - ;
KW  -  
KW  - p
KW  - r
KW  - o
KW  - c
KW  - e
KW  - d
KW  - u
KW  - r
KW  - e
KW  - s
KW  - ;
KW  -  
KW  - p
KW  - r
KW  - o
KW  - g
KW  - r
KW  - a
KW  - m
KW  -  
KW  - d
KW  - e
KW  - v
KW  - e
KW  - l
KW  - o
KW  - p
KW  - m
KW  - e
KW  - n
KW  - t
KW  - ;
KW  -  
KW  - p
KW  - r
KW  - o
KW  - g
KW  - r
KW  - a
KW  - m
KW  -  
KW  - e
KW  - v
KW  - a
KW  - l
KW  - u
KW  - a
KW  - t
KW  - i
KW  - o
KW  - n
KW  - ;
KW  -  
KW  - p
KW  - u
KW  - b
KW  - l
KW  - i
KW  - c
KW  -  
KW  - r
KW  - e
KW  - l
KW  - a
KW  - t
KW  - i
KW  - o
KW  - n
KW  - s
KW  - ;
KW  -  
KW  - q
KW  - u
KW  - a
KW  - l
KW  - i
KW  - t
KW  - a
KW  - t
KW  - i
KW  - v
KW  - e
KW  -  
KW  - r
KW  - e
KW  - s
KW  - e
KW  - a
KW  - r
KW  - c
KW  - h
KW  - ;
KW  -  
KW  - r
KW  - i
KW  - s
KW  - k
KW  -  
KW  - r
KW  - e
KW  - d
KW  - u
KW  - c
KW  - t
KW  - i
KW  - o
KW  - n
KW  - ;
KW  -  
KW  - T
KW  - h
KW  - a
KW  - i
KW  - l
KW  - a
KW  - n
KW  - d
ER  - 

41.
TY  - JOUR
ID  - Stieler-Hunt2019264
DO  - 10.1111/bjet.12679
UR  - https://www.scopus.com/inward/record.uri?eid=2-s2.0-85053443474&doi=10.1111%2fbjet.12679&partnerID=40&md5=232386ff4844a003d3854717702d02d0
M1  - Cited by: 23; All Open Access, Bronze Open Access
PY  - 2019
TI  - A professional development model to facilitate teacher adoption of interactive, immersive digital games for classroom learning
IS  - 1
VL  - 50
AB  - The benefits of using digital games in the curriculum are well documented in literature. Most teachers who use digital games use short-form drill-and-practice learning games rather than the kinds of games most students would choose to play in their free time. The use of more interactive, immersive digital games (IDGs) in classrooms tends to be sporadic, dependent upon the enthusiasm and ingenuity of individual teachers. Previous studies have indicated that many teachers have concerns about using digital games in classrooms and have difficulties knowing how to best use digital games. This qualitative study presents a professional development model for teachers that was inductively derived through analysing in-depth, semi-structured interviews with 13 educators who have used digital games in the classroom. Implementing this model can help teachers develop attitudes and skills necessary to meaningfully use interactive, IDGs in their classrooms. Evidence suggests that a mentor should have a strong understanding of how to use digital games effectively in classrooms, work with small cohorts of teachers to collegially plan the use of digital games within a unit of class work, trial the unit of work with a small number of enthusiastic teachers, and then implement it with the remaining teachers. This approach is based on interviews with educators who have successfully mentored teachers in their schools to use interactive, IDGs in their classrooms. These educators encountered little resistance from their teaching colleagues. Their approach further supported teachers who were open to the possibilities of using digital games in their classrooms. © 2018 British Educational Research Association
KW  - C
KW  - o
KW  - m
KW  - p
KW  - u
KW  - t
KW  - e
KW  - r
KW  -  
KW  - g
KW  - a
KW  - m
KW  - e
KW  - s
KW  - ;
KW  -  
KW  - C
KW  - u
KW  - r
KW  - r
KW  - i
KW  - c
KW  - u
KW  - l
KW  - a
KW  - ;
KW  -  
KW  - E
KW  - -
KW  - l
KW  - e
KW  - a
KW  - r
KW  - n
KW  - i
KW  - n
KW  - g
KW  - ;
KW  -  
KW  - C
KW  - l
KW  - a
KW  - s
KW  - s
KW  - r
KW  - o
KW  - o
KW  - m
KW  -  
KW  - l
KW  - e
KW  - a
KW  - r
KW  - n
KW  - i
KW  - n
KW  - g
KW  - ;
KW  -  
KW  - D
KW  - i
KW  - g
KW  - i
KW  - t
KW  - a
KW  - l
KW  -  
KW  - g
KW  - a
KW  - m
KW  - e
KW  - s
KW  - ;
KW  -  
KW  - I
KW  - m
KW  - m
KW  - e
KW  - r
KW  - s
KW  - i
KW  - v
KW  - e
KW  - ;
KW  -  
KW  - L
KW  - e
KW  - a
KW  - r
KW  - n
KW  - i
KW  - n
KW  - g
KW  -  
KW  - g
KW  - a
KW  - m
KW  - e
KW  - ;
KW  -  
KW  - P
KW  - r
KW  - o
KW  - f
KW  - e
KW  - s
KW  - s
KW  - i
KW  - o
KW  - n
KW  - a
KW  - l
KW  -  
KW  - d
KW  - e
KW  - v
KW  - e
KW  - l
KW  - o
KW  - p
KW  - m
KW  - e
KW  - n
KW  - t
KW  - ;
KW  -  
KW  - Q
KW  - u
KW  - a
KW  - l
KW  - i
KW  - t
KW  - a
KW  - t
KW  - i
KW  - v
KW  - e
KW  -  
KW  - s
KW  - t
KW  - u
KW  - d
KW  - y
KW  - ;
KW  -  
KW  - S
KW  - e
KW  - m
KW  - i
KW  -  
KW  - s
KW  - t
KW  - r
KW  - u
KW  - c
KW  - t
KW  - u
KW  - r
KW  - e
KW  - d
KW  -  
KW  - i
KW  - n
KW  - t
KW  - e
KW  - r
KW  - v
KW  - i
KW  - e
KW  - w
KW  - s
KW  - ;
KW  -  
KW  - T
KW  - e
KW  - a
KW  - c
KW  - h
KW  - i
KW  - n
KW  - g
ER  - 

42.
TY  - JOUR
ID  - Jovancevic2012
DO  - 10.1186/1471-2318-12-23
UR  - https://www.scopus.com/inward/record.uri?eid=2-s2.0-84861830453&doi=10.1186%2f1471-2318-12-23&partnerID=40&md5=5f889422cc50e175d957e85167d35e9e
M1  - Cited by: 11; All Open Access, Gold Open Access
PY  - 2012
TI  - A protocol for a randomized clinical trial of interactive video dance: Potential for effects on cognitive function
VL  - 12
AB  - Background: Physical exercise has the potential to affect cognitive function, but most evidence to date focuses on cognitive effects of fitness training. Cognitive exercise also may influence cognitive function, but many cognitive training paradigms have failed to provide carry-over to daily cognitive function. Video games provide a broader, more contextual approach to cognitive training that may induce cognitive gains and have carry over to daily function. Most video games do not involve physical exercise, but some novel forms of interactive video games combine physical activity and cognitive challenge. Methods/Design: This paper describes a randomized clinical trial in 168 postmenopausal sedentary overweight women that compares an interactive video dance game with brisk walking and delayed entry controls. The primary endpoint is adherence to activity at six months. Additional endpoints include aspects of physical and mental health. We focus this report primarily on the rationale and plans for assessment of multiple cognitive functions. Discussion: This randomized clinical trial may provide new information about the cognitive effects of interactive videodance. It is also the first trial to examine physical and cognitive effects in older women. Interactive video games may offer novel strategies to promote physical activity and health across the life span. The study is IRB approved and the number is: PRO08080012 ClinicalTrials.gov Identifier: NCT01443455. © 2012 Jovancevic- Misic et al.; licensee BioMed Central Ltd.
KW  - A
KW  - g
KW  - e
KW  - d
KW  - ;
KW  -  
KW  - C
KW  - o
KW  - g
KW  - n
KW  - i
KW  - t
KW  - i
KW  - o
KW  - n
KW  - ;
KW  -  
KW  - D
KW  - a
KW  - n
KW  - c
KW  - e
KW  -  
KW  - T
KW  - h
KW  - e
KW  - r
KW  - a
KW  - p
KW  - y
KW  - ;
KW  -  
KW  - D
KW  - a
KW  - n
KW  - c
KW  - i
KW  - n
KW  - g
KW  - ;
KW  -  
KW  - E
KW  - x
KW  - e
KW  - r
KW  - c
KW  - i
KW  - s
KW  - e
KW  - ;
KW  -  
KW  - F
KW  - e
KW  - m
KW  - a
KW  - l
KW  - e
KW  - ;
KW  -  
KW  - H
KW  - u
KW  - m
KW  - a
KW  - n
KW  - s
KW  - ;
KW  -  
KW  - M
KW  - i
KW  - d
KW  - d
KW  - l
KW  - e
KW  -  
KW  - A
KW  - g
KW  - e
KW  - d
KW  - ;
KW  -  
KW  - O
KW  - v
KW  - e
KW  - r
KW  - w
KW  - e
KW  - i
KW  - g
KW  - h
KW  - t
KW  - ;
KW  -  
KW  - P
KW  - o
KW  - s
KW  - t
KW  - m
KW  - e
KW  - n
KW  - o
KW  - p
KW  - a
KW  - u
KW  - s
KW  - e
KW  - ;
KW  -  
KW  - P
KW  - s
KW  - y
KW  - c
KW  - h
KW  - o
KW  - m
KW  - o
KW  - t
KW  - o
KW  - r
KW  -  
KW  - P
KW  - e
KW  - r
KW  - f
KW  - o
KW  - r
KW  - m
KW  - a
KW  - n
KW  - c
KW  - e
KW  - ;
KW  -  
KW  - S
KW  - e
KW  - d
KW  - e
KW  - n
KW  - t
KW  - a
KW  - r
KW  - y
KW  -  
KW  - L
KW  - i
KW  - f
KW  - e
KW  - s
KW  - t
KW  - y
KW  - l
KW  - e
KW  - ;
KW  -  
KW  - T
KW  - r
KW  - e
KW  - a
KW  - t
KW  - m
KW  - e
KW  - n
KW  - t
KW  -  
KW  - O
KW  - u
KW  - t
KW  - c
KW  - o
KW  - m
KW  - e
KW  - ;
KW  -  
KW  - V
KW  - i
KW  - d
KW  - e
KW  - o
KW  -  
KW  - G
KW  - a
KW  - m
KW  - e
KW  - s
KW  - ;
KW  -  
KW  - a
KW  - g
KW  - e
KW  - d
KW  - ;
KW  -  
KW  - a
KW  - r
KW  - t
KW  - i
KW  - c
KW  - l
KW  - e
KW  - ;
KW  -  
KW  - c
KW  - o
KW  - g
KW  - n
KW  - i
KW  - t
KW  - i
KW  - o
KW  - n
KW  - ;
KW  -  
KW  - c
KW  - o
KW  - n
KW  - t
KW  - r
KW  - o
KW  - l
KW  - l
KW  - e
KW  - d
KW  -  
KW  - c
KW  - l
KW  - i
KW  - n
KW  - i
KW  - c
KW  - a
KW  - l
KW  -  
KW  - t
KW  - r
KW  - i
KW  - a
KW  - l
KW  - ;
KW  -  
KW  - c
KW  - o
KW  - n
KW  - t
KW  - r
KW  - o
KW  - l
KW  - l
KW  - e
KW  - d
KW  -  
KW  - s
KW  - t
KW  - u
KW  - d
KW  - y
KW  - ;
KW  -  
KW  - d
KW  - a
KW  - n
KW  - c
KW  - e
KW  -  
KW  - t
KW  - h
KW  - e
KW  - r
KW  - a
KW  - p
KW  - y
KW  - ;
KW  -  
KW  - d
KW  - a
KW  - n
KW  - c
KW  - i
KW  - n
KW  - g
KW  - ;
KW  -  
KW  - e
KW  - x
KW  - e
KW  - r
KW  - c
KW  - i
KW  - s
KW  - e
KW  - ;
KW  -  
KW  - f
KW  - e
KW  - m
KW  - a
KW  - l
KW  - e
KW  - ;
KW  -  
KW  - h
KW  - u
KW  - m
KW  - a
KW  - n
KW  - ;
KW  -  
KW  - m
KW  - e
KW  - t
KW  - h
KW  - o
KW  - d
KW  - o
KW  - l
KW  - o
KW  - g
KW  - y
KW  - ;
KW  -  
KW  - m
KW  - i
KW  - d
KW  - d
KW  - l
KW  - e
KW  -  
KW  - a
KW  - g
KW  - e
KW  - d
KW  - ;
KW  -  
KW  - o
KW  - b
KW  - e
KW  - s
KW  - i
KW  - t
KW  - y
KW  - ;
KW  -  
KW  - p
KW  - h
KW  - y
KW  - s
KW  - i
KW  - o
KW  - l
KW  - o
KW  - g
KW  - y
KW  - ;
KW  -  
KW  - p
KW  - o
KW  - s
KW  - t
KW  - m
KW  - e
KW  - n
KW  - o
KW  - p
KW  - a
KW  - u
KW  - s
KW  - e
KW  - ;
KW  -  
KW  - p
KW  - s
KW  - y
KW  - c
KW  - h
KW  - o
KW  - l
KW  - o
KW  - g
KW  - i
KW  - c
KW  - a
KW  - l
KW  -  
KW  - a
KW  - s
KW  - p
KW  - e
KW  - c
KW  - t
KW  - ;
KW  -  
KW  - p
KW  - s
KW  - y
KW  - c
KW  - h
KW  - o
KW  - m
KW  - o
KW  - t
KW  - o
KW  - r
KW  -  
KW  - p
KW  - e
KW  - r
KW  - f
KW  - o
KW  - r
KW  - m
KW  - a
KW  - n
KW  - c
KW  - e
KW  - ;
KW  -  
KW  - r
KW  - a
KW  - n
KW  - d
KW  - o
KW  - m
KW  - i
KW  - z
KW  - e
KW  - d
KW  -  
KW  - c
KW  - o
KW  - n
KW  - t
KW  - r
KW  - o
KW  - l
KW  - l
KW  - e
KW  - d
KW  -  
KW  - t
KW  - r
KW  - i
KW  - a
KW  - l
KW  - ;
KW  -  
KW  - r
KW  - e
KW  - c
KW  - r
KW  - e
KW  - a
KW  - t
KW  - i
KW  - o
KW  - n
KW  - ;
KW  -  
KW  - s
KW  - e
KW  - d
KW  - e
KW  - n
KW  - t
KW  - a
KW  - r
KW  - y
KW  -  
KW  - l
KW  - i
KW  - f
KW  - e
KW  - s
KW  - t
KW  - y
KW  - l
KW  - e
KW  - ;
KW  -  
KW  - t
KW  - r
KW  - e
KW  - a
KW  - t
KW  - m
KW  - e
KW  - n
KW  - t
KW  -  
KW  - o
KW  - u
KW  - t
KW  - c
KW  - o
KW  - m
KW  - e
ER  - 

43.
TY  - JOUR
ID  - WOS:000459686000005
DO  - 10.1080/10810730.2019.1572839
SN  - 1081-0730
PY  - 2019
TI  - A Public Health Communication Intervention Using Edutainment and
Communication Technology to Promote Safer Sex among Heterosexual Men
Patronizing Entertainment Establishments
IS  - 1
VL  - 24
AB  - It is a challenge to reach out, develop and implement a communication
intervention for heterosexual men (HSM) patronizing entertainment
establishments (EEs) to promote safer sex. We described the theoretical
basis and process from assessment to implementation where edutainment
(talk shows) and communication technology (interactive web portal) was
implemented. A female comedian hosted the talk shows. The portal
contained an HIV risk profile calculator with individually tailored
strategies to lower risk; two videos on real-life stories of unsafe sex
and exit strategies to avoid casual or paid sex; as well as online
support. We integrated edutainment, social cognitive theory (SCT) and
the elaboration likelihood model (ELM). Edutainment techniques like
humor through jokes, fun through games, and narrative persuasion through
real-life accounts were applied. The SCT focused on modifying attitudes
and social norm on sexual well-being, increasing self-perceived HIV/STI
risk as well as building self-efficacy and skills in condom use. We
applied the ELM to guide communication strategies and message
development. For peripheral processing, we used cues like comedian
delivery and charisma. For central processing, we focused on argument
framing, issue involvement, argument quality, and modeling. The
intervention was effective in promoting condom use with casual partners
among the target group in Singapore.
ER  - 

44.
TY  - JOUR
ID  - WOS:000513896000007
DO  - 10.1186/s12889-020-8180-4
PY  - 2020
TI  - A randomized controlled efficacy trial of an mHealth HIV prevention
intervention for sexual minority young men: MyPEEPS mobile study
protocol
IS  - 1
VL  - 20
AB  - Background Young sexual minority men in the United States have a high
incidence rate of HIV infection. Early intervention among this group,
that is timed to precede or coincide with sexual initiation, is of
critical importance to prevent HIV infection. Despite this, there are
very few published randomized controlled efficacy trials testing
interventions to reduce sexual vulnerability for HIV acquisition among
racially/ethnically diverse, very young, sexual minority men (aged <= 18
years). This paper describes the design of a mobile app-based
intervention trial to reduce sexual risk for HIV acquisition and promote
health protection in this group. Methods This study is a randomized
controlled trial of an mHealth-based HIV prevention intervention,
MyPEEPS Mobile, among diverse sexual minority cisgender young men, aged
13-18 years. The mobile intervention was adapted from a prior
group-based intervention curriculum with evidence of efficacy, designed
to be specific to the risk contexts and realities of young sexual
minority men, and to include psychoeducational and skill-building
components with interactive games and activities. Participants are
recruited locally within four regional hubs (Birmingham, AL, Chicago,
IL, New York City, NY, Seattle, WA) and nationwide via the Internet,
enrolled in-person or remotely (via videoconference), and randomized
(1:1) to either the MyPEEPS Mobile intervention or delayed intervention
condition. Post-hoc stratification by age, race/ethnicity, and
urban/suburban vs. rural statuses is used to ensure diversity in the
sample. The primary outcomes are number of male anal sex partners and
frequency of sexual acts with male partners (with and without condoms),
sex under the influence of substances, and uptake of pre-and
post-exposure prophylaxis, as well as testing for HIV and other sexually
transmitted infections at 3-, 6- and 9-month follow-up. Discussion
Behavioral interventions for very young sexual minority men are needed
to prevent sexual risk early in their sexual development and maturation.
This study will provide evidence to determine feasibility and efficacy
of a mobile app-based HIV prevention intervention to reduce sexual risk
among this very young group.
ER  - 

45.
TY  - JOUR
ID  - Arbianingsih201827
DO  - 10.1016/S1130-8621(18)30031-7
UR  - https://www.scopus.com/inward/record.uri?eid=2-s2.0-85045099609&doi=10.1016%2fS1130-8621%2818%2930031-7&partnerID=40&md5=53cf4bf77a6ae6a5a23db6459f1cee78
M1  - Cited by: 8
PY  - 2018
TI  - Arbi Care application increases preschool children's hand-washing self-efficacy among preschool children
VL  - 28
AB  - Objective: This research aimed to examine the effectiveness of an Android mobile game application called Arbi Care as a means to prevent diarrhea and build self-efficacy in hand washing among preschool children. Method: This research used a pre- and post-test control group and time series design approach. Respondents were chosen randomly from a group of four to six years children. The intervention group (n = 60) received Arbi Care intervention for 25 minutes, twice a week, for five weeks while the control group (n = 60) received standard education. Self-efficacy was measured by using questionnaire and observation. Measurement was carried out three times in the sixth, eight, and tenth week post-intervention. The data was analyzed using the GLMRM test. Results: There was a significant increase in the average score of self-efficacy in hand washing for the intervention group versus the control group. Moreover, there were significant differences in the results of average scores in which the intervention group showed much better self-efficacy improvement over the control group during the first, second, and final post-test after the intervention was given (p < 0.001). Conclusions: An Android-based educational game can be an effective medium to improve hand washing self-efficacy among preschool children, thus helping to prevent diarrhea. © 2018 Elsevier España, S.L.U.
ER  - 

46.
TY  - JOUR
ID  - Vella2019583
DO  - 10.1177/1555412017719973
UR  - https://www.scopus.com/inward/record.uri?eid=2-s2.0-85070195906&doi=10.1177%2f1555412017719973&partnerID=40&md5=e6bf939f78e5fbf5f51bce1ce8a52e00
M1  - Cited by: 93; All Open Access, Green Open Access
PY  - 2019
TI  - A Sense of Belonging: Pokémon GO and Social Connectedness
IS  - 6
VL  - 14
AB  - The free-to-play mobile game Pokémon GO’s (PGO) use of real-world mapping encourages play in public spaces, opening up the possibility of greater engagement with other players, local communities, and surrounds. This study conducted a series of interviews (N = 15) and collected online social forum reports of gameplay (N = 880), in order to determine what the social outcomes of play may be and what mechanisms might be facilitating the social connectedness. Thematic analysis revealed that playing PGO produced a sense of belonging, linked to a sense of place, as well as facilitating conversations with strangers and strengthening social ties. This was due to the use of accessible technology able to be integrated into daily routines, shared passion for the game, and mechanics that encouraged players out of their homes. “Shared passion” was tied to the nostalgic connection many players felt for the franchise. This study shows how gameplay can build social connectedness through real-world engagement. © The Author(s) 2017.
ER  - 

47.
TY  - JOUR
ID  - Suppan2020
DO  - 10.2196/24986
UR  - https://www.scopus.com/inward/record.uri?eid=2-s2.0-85097512925&doi=10.2196%2f24986&partnerID=40&md5=fc64275b8f536997638970532fee3971
M1  - Cited by: 32; All Open Access, Gold Open Access, Green Open Access
PY  - 2020
TI  - A serious game designed to promote safe behaviors among health care workers during the COVID-19 pandemic: Development of “Escape COVID-19”
IS  - 4
VL  - 8
AB  - Background: As many countries fear and even experience the emergence of a second wave of COVID-19, reminding health care workers (HCWs) and other hospital employees of the critical role they play in preventing SARS-CoV-2 transmission is more important than ever. Building and strengthening the intrinsic motivation of HCWs to apply infection prevention and control (IPC) guidelines to avoid contaminating their colleagues, patients, friends, and relatives is a goal that must be energetically pursued. A high rate of nosocomial infections during the first COVID-19 wave was detected by IPC specialists and further cemented their belief in the need for an engaging intervention that could improve compliance with COVID-19 safe behaviors. Objective: Our aim was to develop a serious game that would promote IPC practices with a specific focus on COVID-19 among HCWs and other hospital employees. Methods: The first 3 stages of the SERES framework were used to develop this serious game. A brainswarming session between developers and IPC specialists was used to identify the target audience and acquisition objectives. Nicholson’s RECIPE mnemonic (reflection, engagement, choice, information, play, exposition) for meaningful gamification was used to guide the general design. A common and simple terminology was used to suit the broad target audience. The game was tested on various platforms (smartphones, tablets, laptops, desktop computers) by different users during each development loop and before its final release. Results: The game was designed to target all hospital staff who could be in direct contact with patients within the Geneva University Hospitals. In total, 10 acquisition objectives were defined by IPC specialists and implemented into the game according to the principles of meaningful gamification. A simple storyboard was first created using Microsoft PowerPoint and was progressively refined through multiple iteration loops. Articulate Storyline was then used to create two successive versions of the actual game. In the final version, a unique graphic atmosphere was created with help from a professional graphic designer. Feedback mechanisms were used extensively throughout the game to strengthen key IPC messages. Conclusions: The SERES framework was successfully used to create “Escape COVID-19,” a serious game designed to promote safe IPC practices among HCWs and other hospital employees during the COVID-19 pandemic. This game can be obtained free of charge for research and educational purposes. A SCORM (shareable content object reference model) package is available to facilitate results and completion tracking on most current learning management systems. © 2020 JMIR Publications. All Rights Reserved.
ER  - 

48.
TY  - JOUR
ID  - Blackburne2016
DO  - 10.2196/games.5708
UR  - https://www.scopus.com/inward/record.uri?eid=2-s2.0-85029258409&doi=10.2196%2fgames.5708&partnerID=40&md5=79965d91877129af0f5bd8d7bf6ee0d3
M1  - Cited by: 44; All Open Access, Gold Open Access, Green Open Access
PY  - 2016
TI  - A serious game to increase healthy food consumption in overweight or obese adults: Randomized controlled trial
IS  - 2
VL  - 4
AB  - Background: Obesity is a growing global issue that is linked to cognitive and psychological deficits. Objective: This preliminary study investigated the efficacy of training to improve inhibitory control (IC), a process linked to overeating, on consumption and cognitive control factors. Methods: This study utilized a multisession mobile phone-based intervention to train IC in an overweight and obese population using a randomized waitlist-control design. A combination of self-assessment questionnaires and psychophysiological measures was used to assess the efficacy of the intervention in terms of improved general IC and modified food consumption after training. Attitudes toward food were also assessed to determine their mediating role in food choices. A total of 58 participants (47 female) completed 2 assessment sessions 3 weeks apart, with 2 weeks of intervention training for the training group during this time. The groups did not differ in baseline demographics including age, body mass index, and inhibitory control. Results: Inhibitory control ability improved across the training sessions, with increases in P3 amplitude implying increased cognitive control over responses. Inhibitory control training was associated with increased healthy and reduced unhealthy food consumption in a taste test and in the week following training, as measured by the Healthy Eating Quiz and the food consumption test. Cognitive restraint was enhanced after training for the training but not the waitlist condition in the Three-Factor Eating Questionnaire, implying that attempts to avoid unhealthy foods in the future will be easier for the training group participants. Conclusions: Inhibitory control training delivered via a purpose-designed mobile phone app is easy to complete, is convenient, and can increase cognitive restraint and reduce unhealthy food consumption. © 2020 International Association of Online Engineering. All rights reserved.
ER  - 

49.
TY  - JOUR
ID  - Estrella2023
DO  - 10.2196/46351
UR  - https://www.scopus.com/inward/record.uri?eid=2-s2.0-85173959467&doi=10.2196%2f46351&partnerID=40&md5=927415a9e10790d67708580452b89c1b
M1  - Cited by: 1; All Open Access, Gold Open Access
PY  - 2023
TI  - A Serious Game to Self-Regulate Heart Rate Variability as a Technique to Manage Arousal Level Through Cardiorespiratory Biofeedback: Development and Pilot Evaluation Study
IS  - 1
VL  - 11
AB  - Background: Heart rate variability biofeedback (HRVB) is an established intervention for increasing heart rate variability (HRV) in the clinical context. Using this technique, participants become aware of their HRV through real-time feedback and can self-regulate it. Objective: The aim of this study was 2-fold: first, to develop a serious game that applies the HRVB technique to teach participants to self-regulate HRV and, second, to test the app with participants in a pilot study. Methods: An HRVB app called the FitLab Game was developed for this study. To play the game, users must move the main character up and down the screen, avoiding collisions with obstacles. The wavelength that users must follow to avoid these obstacles is based on the user’s basal heart rate and changes in instantaneous heart rate. To test the FitLab Game, a total of 16 participants (mean age 23, SD 0.69 years) were divided into a control group (n=8) and an experimental group (n=8). A 2 × 2 factorial design was used in each session. Participants in the experimental condition were trained in breathing techniques. Results: Changes in the frequency and time domain parameters of HRV and the game’s performance features were evaluated. Significant changes in the average RR intervals and root mean square of differences between adjacent RR intervals (RMSSD) were found between the groups (P=.02 and P=.04, respectively). Regarding performance, both groups showed a tendency to increase the evaluated outcomes from baseline to the test condition. Conclusions: The results may indicate that playing different levels leads to an improvement in the game’s final score by repeated training. The tendency of changes in HRV may reflect a higher activation of the mental system of attention and control in the experimental group versus the control group. In this context, learning simple, voluntary strategies through a serious game can aid the improvement of self-control and arousal management. The FitLab Game appears to be a promising serious game owing to its ease of use, high engagement, and enjoyability provided by the instantaneous feedback. © 2023 JMIR Serious Games. All rights reserved.
ER  - 

50.
TY  - JOUR
ID  - WOS:000462890300007
DO  - 10.2196/11209
SN  - 1929-0748
PY  - 2019
TI  - A Smartphone Game to Prevent HIV Among Young Africans: Protocol for a
Randomized Pilot Study of a Mobile Intervention
IS  - 3
VL  - 8
AB  - Background: Young people aged under 25 years make up an increasing
proportion of the population in emerging economies such as Kenya, where
half of new adult HIV infections are among 15- to 24-year olds.
Interventions targeting this age group have the potential to avert HIV
infections among an increasingly large at-risk population. Interactive
communication technologies offer a promising platform for reaching young
people in engaging ways.
Objective: Tumaini is a narrative-based smartphone game designed to help
young Africans protect themselves from HIV. The objective of this study
was to pilot test the game, focusing on the data needed to inform a
future randomized controlled efficacy trial, including assessments of
study feasibility and safety.
Methods: The study took place in Kisumu Town, western Kenya, in spring
2017. The game-based intervention was pilot tested for 16 days with a
sample of 60 preadolescents aged 11 to 14 years. Participant recruitment
was initiated through schools. Participants were randomly assigned to
the control or intervention arms of the study. One parent for each of
the intervention arm participants was also recruited (n=30). The
intervention arm participants were provided with smartphones on which
Tumaini was loaded so that they could play the game at home. Youth
completed behavioral surveys at baseline, posttest, and 6-week
follow-up. The intervention arm participants provided quantitative
feedback on their experience of the game-based intervention at posttest.
They and their parents further participated in postintervention focus
group discussions. Feasibility-related study metrics were collected on
recruitment, enrollment, attrition, safety of participants, and return
of phones.
Results: Recruitment and enrollment of the 60 preadolescents and parents
were successfully completed within 18 days. No participants were lost to
follow-up: all youth completed all 3 waves of the survey and 27
intervention arm youth and 22 parents and caregivers participated in the
focus groups. No safety concerns were reported. All phones were returned
after the intervention period; none were damaged or lost. All
intervention arm participants initiated gameplay, recording a mean
exposure time just under 27 hours.
Conclusions: Findings indicate that it is feasible and safe to test a
smartphone-based HIV prevention intervention for very young adolescents
in urban and peri-urban sub-Saharan Africa by initiating recruitment in
schools and temporarily providing youth participants with smartphones on
which the game is loaded. A randomized controlled trial powered to
assess the efficacy of the game-based intervention is being designed to
be carried out in the same geographic area as the pilot, using similar
methods.
ER  - 

51.
TY  - JOUR
ID  - WOS:000470732500001
DO  - 10.2196/13049
SN  - 2291-5222
PY  - 2019
TI  - A Smartphone Game to Prevent HIV Among Young Africans (Tumaini):
Assessing Intervention and Study Acceptability Among Adolescents and
Their Parents in a Randomized Controlled Trial
IS  - 5
VL  - 7
AB  - Background: Young people aged 15 to 24 years account for one-third of
new adult HIV infections. Controlling the HIV epidemic requires
effective interventions targeted toward young people and their needs.
Smartphone games offer a promising avenue for reaching this population
with evidence-based HIV prevention interventions. It is crucial to the
effectiveness of these interventions that they be acceptable and
intrinsically motivating to adolescents as well as acceptable to their
parents.
Objective: Tumaini is a narrative-based smartphone game designed to help
prevent HIV among young Africans aged 11 to 14 years by delaying first
sex and increasing condom use at first sex. Following a 16-day
feasibility study of Tumaini, we assessed the acceptability (1) of the
intervention, where acceptability was operationalized as appeal,
relevance, value, usability, and understandability, and (2) of this
study and a planned future randomized controlled efficacy trial.
Methods: During the randomized feasibility study (n=60) of Tumaini in
western Kenya in spring 2017, 30 participants used the intervention on a
study-provided smartphone. The app automatically logged participant
interaction with the game in time-stamped log files. All 30 participants
completed an Audio Computer-Assisted Self-Interview-based game
experience survey, and 27 took part in 4 focus group discussions (FGDs)
about the game's appeal, relevance, value, usability, and
understandability. Their parents (n=22) also participated in 4 FGDs
about the acceptability of the intervention, of this study, and of a
planned efficacy trial. Survey data were analyzed using SAS software
(SAS Institute Inc); FGD transcripts were coded and analyzed in MAXQDA
12 (Verbi GmbH); and gameplay log files were analyzed using Microsoft
Excel.
Results: Adolescent participants' survey responses indicated that
Tumaini scored well with players on all indicators of acceptability
(appeal, relevance, value, usability, and understandability). Focus
group analyses aligned with these findings and emphasized a high degree
of player engagement with the game, which was supported by log file
analysis. Adolescent participants were eager for additional content, and
parents were receptive to a longer study involving biomarkers, based on
their positive experiences with this study. There is scope to improve
communication with parents about their role in the intervention. As the
game was tested in beta version, there is also scope to fine-tune some
of the game mechanics to increase usability.
Conclusions: This study shows the strong acceptability of an interactive
smartphone-based game both to adolescents and their parents in western
Kenya and that of the study methods used to pilot-test the intervention.
It also suggests that longitudinal efficacy studies of this type of
intervention, including those using biomarkers, have the potential to be
acceptable among parents.
ER  - 

52.
TY  - JOUR
ID  - WOS:000474245100009
DO  - 10.1177/0017896919832344
SN  - 0017-8969
PY  - 2019
TI  - A smartphone game to prevent HIV among young Kenyans: Household dynamics
of gameplay in a feasibility study
IS  - 5
VL  - 78
AB  - Objective: mHealth interventions often favour individual-level effects.
This is particularly problematic in contexts where social support and
shifts in social norms are critical to sustained behaviour change.
Mobile digital games represent a promising health education strategy for
youth, including in low-resource settings. We sought to better
understand the interpersonal and social interactions that can be
elicited by digital games for health. Design: We piloted Tumaini, a
smartphone game rooted in interactive narrative designed to prevent HIV
among young Africans (aged 11-14), in a randomised controlled
feasibility study and analysed reports of the household dynamics
surrounding gameplay. Following a 16-day intervention period, phone
gameplay log files were downloaded, and intervention arm participants (n
= 30) completed a gameplay experience survey; eight focus group
discussions were held, four with intervention arm participants (n = 27)
and four with their parents (n = 22). Setting: This study took place in
Kisumu, Kenya, in Spring 2017. Method: Descriptive statistics were
computed from survey responses and log files. Focus group transcripts
were labelled, analysed thematically and compared demographically using
MAXQDA software. Results: Data from log files, surveys and focus groups
indicate that the game generated considerable interaction and dialogue
with parents, siblings and friends and served as a catalyst for children
to act as advocates for healthful decisions about sex, both within the
family and beyond. The game showed a high level of acceptability with
parents. Conclusion: Serious digital games using a smartphone platform
can generate considerable household interaction. Games can model and
facilitate these exchanges, maximising multi-level effects. An
additional app for parents could reinforce these effects.
ER  - 

53.
TY  - JOUR
ID  - WOS:001276499000001
DO  - 10.3390/brainsci14070720
PY  - 2024
TI  - Assessing Autistic Traits, Hikikomori Tendencies, Pathological
Videogaming, and Eating Disorders in University Students: Are
Pathological Videogaming and Eating Disorders Gender-Specific
Manifestations of the Autism Spectrum?
IS  - 7
VL  - 14
AB  - In the previous literature, specific attention has been paid to
investigate autism spectrum symptoms and traits in university students.
In this framework, we aimed to evaluate the presence and correlates of
autistic traits, hikikomori tendencies, altered eating behaviors, and
pathological videogaming in a sample of Italian university students
enrolled in bachelor's degree courses. A total of 1192 students were
recruited via an online survey and assessed with the Hikikomori
Questionnaire-25, the Adult Autism Subthreshold Spectrum Questionnaire,
the Eating Attitude test-26, and the Assessment of Internet and Computer
Game Addiction. Our results highlighted significant differences in the
prevalence of autistic traits, social withdrawal tendencies, altered
eating habits, and pathological videogame use in university students
based on gender, age, parents' level of instruction, and field of study.
A significant effect of the presence of autistic traits and gender on
the scores obtained with the other questionnaires was reported. Our
results not only support the role of autistic traits as a vulnerability
factor for the development of a set of psychopathological conditions but
also suggest that gender could modulate this vulnerability, supporting
the hypothesis of gender-specific phenotypes in the autism spectrum.
ER  - 

54.
TY  - JOUR
ID  - WOS:000983260200001
DO  - 10.1007/s00415-023-11671-9
SN  - 0340-5354
PY  - 2023
TI  - Assessment of cognitive performance in multiple sclerosis using
smartphone-based training games: a feasibility study
AB  - Background Cognitive impairment occurs in up to 70\% of people with MS
(pwMS) and has a large impact on quality of life and working capacity.
As part of the development of a smartphone-app (dreaMS) for monitoring
MS disease activity and progression, we assessed the feasibility and
acceptance of using cognitive games as assessment tools for cognitive
domains.
Methods We integrated ten cognitive games in the dreaMS app.
Participants were asked to play these games twice a week for 5 weeks.
All subjects underwent a battery of established neuropsychological
tests. User feedback on acceptance was obtained via a five-point
Likert-scale questionnaire. We correlated game performance measures with
predetermined reference tests (Spearman's rho) and analyzed differences
between pwMS and Healthy Controls (rank biserial correlation).
Results We included 31 pwMS (mean age 43.4 +/- 12.0 years; 68\% females;
median Expanded Disability Status Scale score 3.0, range 1.0-6.0) and 31
age- and sex-matched HC. All but one game showed moderate-strong
correlations with their reference tests, (|r(s)|= 0.34-0.77).
Performance improved in both groups over the 5 weeks. Average ratings
for overall impression and meaningfulness were 4.6 (range 4.2-4.9) and
4.7 (range 4.5-4.8), respectively.
Conclusion Moderate-strong correlations with reference tests suggest
that adaptive cognitive games may be used as measures of cognitive
domains. The practice effects observed suggest that game-derived
measures may capture change over time. All games were perceived as
enjoyable and meaningful, features crucial for long-term adherence. Our
results encourage further validation of adaptive cognitive games as
monitoring tools for cognition in larger studies of longer duration.
ER  - 

55.
TY  - JOUR
ID  - WOS:000336840200008
DO  - 10.1001/jamapediatrics.2013.3921
SN  - 2168-6203
PY  - 2014
TI  - Association of a Television in the Bedroom With Increased Adiposity Gain
in a Nationally Representative Sample of Children and Adolescents
IS  - 5
VL  - 168
AB  - IMPORTANCE Obesity affects health in children and adolescents.
Television viewing is an established risk factor for obesity in youth.
No prospective study has assessed whether a bedroom television confers
an additional risk for obesity in youth.
OBJECTIVE To assess the prospective association between the presence of
a bedroom television and change in body mass index (BMI; calculated as
weight in kilograms divided by height in meters squared), independent of
television viewing, in a nationally representative sample of US children
and adolescents.
DESIGN, SETTING, AND PARTICIPANTS We conducted a random-digit
prospective telephone survey that captured children and adolescents from
across the United States. Participants included 6522 boys and girls aged
10 to 14 years at baseline who were surveyed via telephone about media
risk factors for obesity. Weighted regressions assessed adiposity at 2-
and 4-year follow-up, controlling for television and movie viewing,
video-game playing, parenting, age, sex, race or ethnicity, household
income, and parental educational level.
EXPOSURE Report of having a television in the bedroom at baseline.
MAIN OUTCOMES AND MEASURES Age-and sex-adjusted BMI based on self-report
and parent report of weight and height at 2- and 4-year follow-up.
RESULTS Distributions for age, sex, race or ethnicity, and socioeconomic
status were similar to census estimates for the US population. Sample
weighting methods accounted for higher dropout rates among ethnic
minorities and those with lower socioeconomic status. Bedroom
televisions were reported by 59.1\% of participants at baseline, with
boys, ethnic minorities, and those of lower socioeconomic status having
significantly higher rates. In multivariate analyses, having a bedroom
television was associated with an excess BMI of 0.57 (95\% CI,
0.31-0.82) and 0.75 (0.38-1.12) at years 2 and 4, respectively, and a
BMI gain of 0.24 (0.02-0.45) from years 2 to 4.
CONCLUSIONS AND RELEVANCE Having a bedroom television is associated with
weight gain beyond the effect of television viewing time. This
association could be the result of uncaptured effects of television
viewing or of disrupted sleep patterns. With the high prevalence of
bedroom televisions, the effect attributable to this risk factor among
US children and adolescents is excess weight of 8.7 million kg/y.
ER  - 

56.
TY  - JOUR
ID  - Kwon2022E2213237
DO  - 10.1001/jamanetworkopen.2022.13237
UR  - https://www.scopus.com/inward/record.uri?eid=2-s2.0-85130704333&doi=10.1001%2fjamanetworkopen.2022.13237&partnerID=40&md5=d84d6b50ea6b9f921f3fc344a0718725
M1  - Cited by: 10; All Open Access, Gold Open Access, Green Open Access
PY  - 2022
TI  - Association of Smartphone Use with Body Image Distortion and Weight Loss Behaviors in Korean Adolescents
IS  - 5
VL  - 5
AB  - Importance: Despite high use of smartphones among adolescents, little is known about the association of smartphone use with body image and related behaviors. Objective: To examine the associations of duration of smartphone use and types of content most frequently accessed via smartphone with body image distortion and weight loss behaviors in adolescents. Design, Setting, and Participants: This cross-sectional study used data from the population-based Korea Youth Risk Behavior Web-Based Survey 2017. Participants comprised a nationally representative sample of 53 133 Korean adolescents aged 12 to 18 years. Data were collected from June 1 to July 18, 2017. The analysis was performed from February 7, 2020, to March 30, 2022. Exposures: Self-reported duration of smartphone use (min/d) and types of content (educational or informational searches; chatting, messaging, or email; social networking services or forums; games; videos, movies, or music; webtoons or web novels; and shopping or other activities) most frequently accessed during smartphone use. Main Outcomes and Measures: Body image distortion (overperception of body weight), weight loss attempt, use of inappropriate weight loss strategies (skipping meals, eating only 1 food at a time, vomiting, or using laxatives), and healthy weight loss behaviors (muscle-strengthening and aerobic physical activity). Multivariable logistic regression analysis was performed to estimate odds ratios (ORs) and 95% CIs, accounting for survey sampling and adjusting for potential confounders. Results: Among 53133 participants, the mean (SD) age was 15.0 (1.8) years; 50.7% of participants were female, and 49.3% were male. After adjusting for types of content accessed, prolonged smartphone use (≥301 min/d) was positively associated with body image distortion (boys: OR, 1.17; 95% CI, 1.07-1.28; girls: OR, 1.20; 95% CI, 1.10-1.30) and inappropriate weight loss strategies (boys: OR, 1.54; 95% CI, 1.25-1.90; girls: OR, 2.45; 95% CI, 2.14-2.79) in both sexes compared with minimal smartphone use (1-120 min/d). After adjusting for duration of smartphone use, the use of smartphones mainly for videos, movies, or music (OR, 1.15; 95% CI, 1.02-1.29), webtoons or web novels (OR, 1.28; 95% CI, 1.10-1.48), and games (OR, 1.17; 95% CI, 1.03-1.32) was positively associated with body image distortion in boys compared with the use of smartphones mainly for educational or informational content. Among boys, the use of smartphones mainly for chatting, messaging, or email was positively associated with muscle-strengthening activity (OR, 1.31; 95% CI, 1.18-1.44) and aerobic physical activity (OR, 1.41; 95% CI, 1.29-1.55), as was the use of smartphones mainly for social networking services or forums (muscle-strengthening activity: OR, 1.27; 95% CI, 1.13-1.42; aerobic physical activity: OR, 1.28; 95% CI, 1.15-1.43). Among girls, the use of smartphones mainly for chatting, messaging, or email was positively associated with weight loss attempts (OR, 1.34; 95% CI, 1.19-1.51) and the use of inappropriate weight loss strategies (OR, 1.57; 95% CI, 1.25-1.99), as was the use of smartphones mainly for social networking services or forums (weight loss attempts: OR, 1.20; 95% CI, 1.07-1.36; use of inappropriate weight loss strategies: OR, 1.37; 95% CI, 1.08-1.73). Conclusions and Relevance: In this cross-sectional study, both the duration of smartphone use and the types of content most frequently accessed via smartphone were associated with body image distortion and weight loss behaviors in adolescents. These findings suggest a need for the identification of strategies to help adolescents develop healthy smartphone use behaviors.. © 2022 Acoustical Society of America. All rights reserved.
KW  - A
KW  - d
KW  - o
KW  - l
KW  - e
KW  - s
KW  - c
KW  - e
KW  - n
KW  - t
KW  - ;
KW  -  
KW  - B
KW  - o
KW  - d
KW  - y
KW  -  
KW  - I
KW  - m
KW  - a
KW  - g
KW  - e
KW  - ;
KW  -  
KW  - C
KW  - r
KW  - o
KW  - s
KW  - s
KW  - -
KW  - S
KW  - e
KW  - c
KW  - t
KW  - i
KW  - o
KW  - n
KW  - a
KW  - l
KW  -  
KW  - S
KW  - t
KW  - u
KW  - d
KW  - i
KW  - e
KW  - s
KW  - ;
KW  -  
KW  - F
KW  - e
KW  - m
KW  - a
KW  - l
KW  - e
KW  - ;
KW  -  
KW  - H
KW  - u
KW  - m
KW  - a
KW  - n
KW  - s
KW  - ;
KW  -  
KW  - M
KW  - a
KW  - l
KW  - e
KW  - ;
KW  -  
KW  - R
KW  - e
KW  - p
KW  - u
KW  - b
KW  - l
KW  - i
KW  - c
KW  -  
KW  - o
KW  - f
KW  -  
KW  - K
KW  - o
KW  - r
KW  - e
KW  - a
KW  - ;
KW  -  
KW  - S
KW  - m
KW  - a
KW  - r
KW  - t
KW  - p
KW  - h
KW  - o
KW  - n
KW  - e
KW  - ;
KW  -  
KW  - W
KW  - e
KW  - i
KW  - g
KW  - h
KW  - t
KW  -  
KW  - L
KW  - o
KW  - s
KW  - s
KW  - ;
KW  -  
KW  - d
KW  - i
KW  - u
KW  - r
KW  - e
KW  - t
KW  - i
KW  - c
KW  -  
KW  - a
KW  - g
KW  - e
KW  - n
KW  - t
KW  - ;
KW  -  
KW  - l
KW  - a
KW  - x
KW  - a
KW  - t
KW  - i
KW  - v
KW  - e
KW  - ;
KW  -  
KW  - a
KW  - d
KW  - o
KW  - l
KW  - e
KW  - s
KW  - c
KW  - e
KW  - n
KW  - t
KW  - ;
KW  -  
KW  - a
KW  - d
KW  - o
KW  - l
KW  - e
KW  - s
KW  - c
KW  - e
KW  - n
KW  - t
KW  -  
KW  - b
KW  - e
KW  - h
KW  - a
KW  - v
KW  - i
KW  - o
KW  - r
KW  - ;
KW  -  
KW  - a
KW  - d
KW  - u
KW  - l
KW  - t
KW  - ;
KW  -  
KW  - a
KW  - e
KW  - r
KW  - o
KW  - b
KW  - i
KW  - c
KW  -  
KW  - e
KW  - x
KW  - e
KW  - r
KW  - c
KW  - i
KW  - s
KW  - e
KW  - ;
KW  -  
KW  - a
KW  - n
KW  - t
KW  - h
KW  - r
KW  - o
KW  - p
KW  - o
KW  - m
KW  - e
KW  - t
KW  - r
KW  - y
KW  - ;
KW  -  
KW  - A
KW  - r
KW  - t
KW  - i
KW  - c
KW  - l
KW  - e
KW  - ;
KW  -  
KW  - b
KW  - o
KW  - d
KW  - y
KW  -  
KW  - d
KW  - i
KW  - s
KW  - s
KW  - a
KW  - t
KW  - i
KW  - s
KW  - f
KW  - a
KW  - c
KW  - t
KW  - i
KW  - o
KW  - n
KW  - ;
KW  -  
KW  - b
KW  - o
KW  - d
KW  - y
KW  -  
KW  - w
KW  - e
KW  - i
KW  - g
KW  - h
KW  - t
KW  -  
KW  - l
KW  - o
KW  - s
KW  - s
KW  - ;
KW  -  
KW  - c
KW  - h
KW  - i
KW  - l
KW  - d
KW  - ;
KW  -  
KW  - c
KW  - o
KW  - n
KW  - f
KW  - o
KW  - u
KW  - n
KW  - d
KW  - i
KW  - n
KW  - g
KW  -  
KW  - v
KW  - a
KW  - r
KW  - i
KW  - a
KW  - b
KW  - l
KW  - e
KW  - ;
KW  -  
KW  - c
KW  - o
KW  - n
KW  - t
KW  - r
KW  - o
KW  - l
KW  - l
KW  - e
KW  - d
KW  -  
KW  - s
KW  - t
KW  - u
KW  - d
KW  - y
KW  - ;
KW  -  
KW  - c
KW  - r
KW  - o
KW  - s
KW  - s
KW  - -
KW  - s
KW  - e
KW  - c
KW  - t
KW  - i
KW  - o
KW  - n
KW  - a
KW  - l
KW  -  
KW  - s
KW  - t
KW  - u
KW  - d
KW  - y
KW  - ;
KW  -  
KW  - e
KW  - -
KW  - m
KW  - a
KW  - i
KW  - l
KW  - ;
KW  -  
KW  - f
KW  - e
KW  - m
KW  - a
KW  - l
KW  - e
KW  - ;
KW  -  
KW  - g
KW  - a
KW  - m
KW  - e
KW  - ;
KW  -  
KW  - h
KW  - e
KW  - a
KW  - l
KW  - t
KW  - h
KW  -  
KW  - b
KW  - e
KW  - h
KW  - a
KW  - v
KW  - i
KW  - o
KW  - r
KW  - ;
KW  -  
KW  - h
KW  - e
KW  - a
KW  - l
KW  - t
KW  - h
KW  -  
KW  - s
KW  - u
KW  - r
KW  - v
KW  - e
KW  - y
KW  - ;
KW  -  
KW  - h
KW  - i
KW  - g
KW  - h
KW  -  
KW  - s
KW  - c
KW  - h
KW  - o
KW  - o
KW  - l
KW  -  
KW  - s
KW  - t
KW  - u
KW  - d
KW  - e
KW  - n
KW  - t
KW  - ;
KW  -  
KW  - h
KW  - o
KW  - u
KW  - s
KW  - e
KW  - h
KW  - o
KW  - l
KW  - d
KW  -  
KW  - i
KW  - n
KW  - c
KW  - o
KW  - m
KW  - e
KW  - ;
KW  -  
KW  - h
KW  - u
KW  - m
KW  - a
KW  - n
KW  - ;
KW  -  
KW  - K
KW  - o
KW  - r
KW  - e
KW  - a
KW  - n
KW  -  
KW  - (
KW  - p
KW  - e
KW  - o
KW  - p
KW  - l
KW  - e
KW  - )
KW  - ;
KW  -  
KW  - m
KW  - a
KW  - j
KW  - o
KW  - r
KW  -  
KW  - c
KW  - l
KW  - i
KW  - n
KW  - i
KW  - c
KW  - a
KW  - l
KW  -  
KW  - s
KW  - t
KW  - u
KW  - d
KW  - y
KW  - ;
KW  -  
KW  - m
KW  - a
KW  - l
KW  - e
KW  - ;
KW  -  
KW  - m
KW  - e
KW  - a
KW  - l
KW  -  
KW  - s
KW  - k
KW  - i
KW  - p
KW  - p
KW  - i
KW  - n
KW  - g
KW  - ;
KW  -  
KW  - m
KW  - e
KW  - n
KW  - t
KW  - a
KW  - l
KW  -  
KW  - h
KW  - e
KW  - a
KW  - l
KW  - t
KW  - h
KW  - ;
KW  -  
KW  - m
KW  - i
KW  - d
KW  - d
KW  - l
KW  - e
KW  -  
KW  - s
KW  - c
KW  - h
KW  - o
KW  - o
KW  - l
KW  -  
KW  - s
KW  - t
KW  - u
KW  - d
KW  - e
KW  - n
KW  - t
KW  - ;
KW  -  
KW  - m
KW  - u
KW  - l
KW  - t
KW  - i
KW  - v
KW  - a
KW  - r
KW  - i
KW  - a
KW  - t
KW  - e
KW  -  
KW  - l
KW  - o
KW  - g
KW  - i
KW  - s
KW  - t
KW  - i
KW  - c
KW  -  
KW  - r
KW  - e
KW  - g
KW  - r
KW  - e
KW  - s
KW  - s
KW  - i
KW  - o
KW  - n
KW  -  
KW  - a
KW  - n
KW  - a
KW  - l
KW  - y
KW  - s
KW  - i
KW  - s
KW  - ;
KW  -  
KW  - m
KW  - u
KW  - s
KW  - c
KW  - l
KW  - e
KW  -  
KW  - t
KW  - r
KW  - a
KW  - i
KW  - n
KW  - i
KW  - n
KW  - g
KW  - ;
KW  -  
KW  - m
KW  - u
KW  - s
KW  - i
KW  - c
KW  - ;
KW  -  
KW  - o
KW  - b
KW  - e
KW  - s
KW  - i
KW  - t
KW  - y
KW  - ;
KW  -  
KW  - o
KW  - n
KW  - l
KW  - i
KW  - n
KW  - e
KW  -  
KW  - s
KW  - h
KW  - o
KW  - p
KW  - p
KW  - i
KW  - n
KW  - g
KW  - ;
KW  -  
KW  - p
KW  - h
KW  - y
KW  - s
KW  - i
KW  - c
KW  - a
KW  - l
KW  -  
KW  - a
KW  - c
KW  - t
KW  - i
KW  - v
KW  - i
KW  - t
KW  - y
KW  - ;
KW  -  
KW  - p
KW  - o
KW  - p
KW  - u
KW  - l
KW  - a
KW  - t
KW  - i
KW  - o
KW  - n
KW  -  
KW  - r
KW  - e
KW  - s
KW  - e
KW  - a
KW  - r
KW  - c
KW  - h
KW  - ;
KW  -  
KW  - q
KW  - u
KW  - e
KW  - s
KW  - t
KW  - i
KW  - o
KW  - n
KW  - n
KW  - a
KW  - i
KW  - r
KW  - e
KW  - ;
KW  -  
KW  - r
KW  - i
KW  - s
KW  - k
KW  -  
KW  - a
KW  - s
KW  - s
KW  - e
KW  - s
KW  - s
KW  - m
KW  - e
KW  - n
KW  - t
KW  - ;
KW  -  
KW  - r
KW  - i
KW  - s
KW  - k
KW  -  
KW  - b
KW  - e
KW  - h
KW  - a
KW  - v
KW  - i
KW  - o
KW  - r
KW  - ;
KW  -  
KW  - s
KW  - a
KW  - m
KW  - p
KW  - l
KW  - e
KW  - ;
KW  -  
KW  - s
KW  - e
KW  - a
KW  - r
KW  - c
KW  - h
KW  -  
KW  - e
KW  - n
KW  - g
KW  - i
KW  - n
KW  - e
KW  - ;
KW  -  
KW  - s
KW  - o
KW  - c
KW  - i
KW  - a
KW  - l
KW  -  
KW  - n
KW  - e
KW  - t
KW  - w
KW  - o
KW  - r
KW  - k
KW  - ;
KW  -  
KW  - s
KW  - o
KW  - c
KW  - i
KW  - o
KW  - d
KW  - e
KW  - m
KW  - o
KW  - g
KW  - r
KW  - a
KW  - p
KW  - h
KW  - i
KW  - c
KW  - s
KW  - ;
KW  -  
KW  - t
KW  - e
KW  - x
KW  - t
KW  -  
KW  - m
KW  - e
KW  - s
KW  - s
KW  - a
KW  - g
KW  - i
KW  - n
KW  - g
KW  - ;
KW  -  
KW  - u
KW  - n
KW  - d
KW  - e
KW  - r
KW  - w
KW  - e
KW  - i
KW  - g
KW  - h
KW  - t
KW  - ;
KW  -  
KW  - v
KW  - i
KW  - d
KW  - e
KW  - o
KW  - r
KW  - e
KW  - c
KW  - o
KW  - r
KW  - d
KW  - i
KW  - n
KW  - g
KW  - ;
KW  -  
KW  - v
KW  - o
KW  - m
KW  - i
KW  - t
KW  - i
KW  - n
KW  - g
KW  - ;
KW  -  
KW  - b
KW  - o
KW  - d
KW  - y
KW  -  
KW  - i
KW  - m
KW  - a
KW  - g
KW  - e
KW  - ;
KW  -  
KW  - b
KW  - o
KW  - d
KW  - y
KW  -  
KW  - w
KW  - e
KW  - i
KW  - g
KW  - h
KW  - t
KW  -  
KW  - l
KW  - o
KW  - s
KW  - s
KW  - ;
KW  -  
KW  - s
KW  - m
KW  - a
KW  - r
KW  - t
KW  - p
KW  - h
KW  - o
KW  - n
KW  - e
KW  - ;
KW  -  
KW  - S
KW  - o
KW  - u
KW  - t
KW  - h
KW  -  
KW  - K
KW  - o
KW  - r
KW  - e
KW  - a
ER  - 

57.
TY  - JOUR
ID  - WOS:001019494300007
DO  - 10.1186/s12889-023-16111-x
PY  - 2023
TI  - Associations between adverse childhood experiences and early adolescent
problematic screen use in the United States
IS  - 1
VL  - 23
AB  - BackgroundProblematic screen use, defined as an inability to control use
despite private, social, and professional life consequences, is
increasingly common among adolescents and can have significant mental
and physical health consequences. Adverse Childhood Experiences (ACEs)
are important risk factors in the development of addictive behaviors and
may play an important role in the development of problematic screen
use.MethodsProspective data from the Adolescent Brain Cognitive
Development Study (Baseline and Year 2; 2018-2020; N = 9,673,
participants who did not use screens were excluded) were analyzed in
2023. Generalized logistic mixed effects models were used to determine
associations with ACEs and the presence of problematic use among
adolescents who used screens based on cutoff scores. Secondary analyses
used generalized linear mixed effects models to determine associations
between ACEs and adolescent-reported problematic use scores of video
games (Video Game Addiction Questionnaire), social media (Social Media
Addiction Questionnaire), and mobile phones (Mobile Phone Involvement
Questionnaire). Analyses were adjusted for potential confounders
including age, sex, race/ethnicity, highest parent education, household
income, adolescent anxiety, depression, and attention-deficit symptoms,
study site, and participants who were twins.ResultsThe 9,673
screen-using adolescents ages 11-12 years old (mean age 12.0) were
racially and ethnically diverse (52.9\% White, 17.4\% Latino/Hispanic,
19.4\% Black, 5.8\% Asian, 3.7\% Native American, 0.9\% Other).
Problematic screen use rates among adolescents were identified to be
7.0\% (video game), 3.5\% (social media), and 21.8\% (mobile phone).
ACEs were associated with higher problematic video game and mobile phone
use in both unadjusted and adjusted models, though problematic social
media use was associated with mobile screen use in the unadjusted model
only. Adolescents exposed to 4 or more ACEs experienced 3.1 times higher
odds of reported problematic video game use and 1.6 times higher odds of
problematic mobile phone use compared to peers with no
ACEs.ConclusionsGiven the significant associations between adolescent
ACE exposure and rates of problematic video and mobile phone screen use
among adolescents who use screens, public health programming for
trauma-exposed youth should explore video game, social media, and mobile
phone use among this population and implement interventions focused on
supporting healthy digital habits.
ER  - 

58.
TY  - JOUR
ID  - Nagata202354
DO  - 10.1016/j.annepidem.2023.03.004
UR  - https://www.scopus.com/inward/record.uri?eid=2-s2.0-85153590641&doi=10.1016%2fj.annepidem.2023.03.004&partnerID=40&md5=a282f340e5efc53279fb2470e66b29f7
M1  - Cited by: 4; All Open Access, Hybrid Gold Open Access
PY  - 2023
TI  - Associations between sexual orientation and early adolescent screen use: findings from the Adolescent Brain Cognitive Development (ABCD) Study
VL  - 82
AB  - Purpose: To assess the association between sexual orientation and screen use (screen time and problematic screen use) in a demographically diverse national sample of early adolescents in the United States. Methods: We analyzed cross-sectional data from year 2 of the Adolescent Brain Cognitive Development Study (N = 10,339, 2018–2020, ages 10–14 years). Multiple linear regression analyses estimated the association between sexual orientation and recreational screen time, as well as problematic use of video games, social media, and mobile phones. Results: In a sample of 10,339 adolescents (48.7% female, 46.0% racial/ethnic minority), sexual minority (compared to heterosexual) identification was associated with 3.72 (95% CI 2.96–4.47) more hours of daily recreational screen time, specifically more time on television, YouTube videos, video games, texting, social media, video chat, and browsing the internet. Possible sexual minority identification (responding “maybe” to the sexual minority question) was associated with 1.58 (95% CI 0.92–2.24) more hours of screen time compared to heterosexual identification. Sexual minority and possible sexual minority identification were associated with higher problematic social media, video games, and mobile phone use. Conclusions: Sexual minority adolescents spend a disproportionate amount of time engaging in screen-based activities, which can lead to problematic screen use. © 2023 The Author(s)
KW  - A
KW  - d
KW  - o
KW  - l
KW  - e
KW  - s
KW  - c
KW  - e
KW  - n
KW  - t
KW  - ;
KW  -  
KW  - B
KW  - r
KW  - a
KW  - i
KW  - n
KW  - ;
KW  -  
KW  - C
KW  - o
KW  - g
KW  - n
KW  - i
KW  - t
KW  - i
KW  - o
KW  - n
KW  - ;
KW  -  
KW  - C
KW  - r
KW  - o
KW  - s
KW  - s
KW  - -
KW  - S
KW  - e
KW  - c
KW  - t
KW  - i
KW  - o
KW  - n
KW  - a
KW  - l
KW  -  
KW  - S
KW  - t
KW  - u
KW  - d
KW  - i
KW  - e
KW  - s
KW  - ;
KW  -  
KW  - E
KW  - t
KW  - h
KW  - n
KW  - i
KW  - c
KW  - i
KW  - t
KW  - y
KW  - ;
KW  -  
KW  - F
KW  - e
KW  - m
KW  - a
KW  - l
KW  - e
KW  - ;
KW  -  
KW  - H
KW  - u
KW  - m
KW  - a
KW  - n
KW  - s
KW  - ;
KW  -  
KW  - M
KW  - a
KW  - l
KW  - e
KW  - ;
KW  -  
KW  - M
KW  - i
KW  - n
KW  - o
KW  - r
KW  - i
KW  - t
KW  - y
KW  -  
KW  - G
KW  - r
KW  - o
KW  - u
KW  - p
KW  - s
KW  - ;
KW  -  
KW  - S
KW  - e
KW  - x
KW  - u
KW  - a
KW  - l
KW  -  
KW  - B
KW  - e
KW  - h
KW  - a
KW  - v
KW  - i
KW  - o
KW  - r
KW  - ;
KW  -  
KW  - U
KW  - n
KW  - i
KW  - t
KW  - e
KW  - d
KW  -  
KW  - S
KW  - t
KW  - a
KW  - t
KW  - e
KW  - s
KW  - ;
KW  -  
KW  - a
KW  - d
KW  - o
KW  - l
KW  - e
KW  - s
KW  - c
KW  - e
KW  - n
KW  - t
KW  - ;
KW  -  
KW  - A
KW  - r
KW  - t
KW  - i
KW  - c
KW  - l
KW  - e
KW  - ;
KW  -  
KW  - c
KW  - e
KW  - l
KW  - l
KW  -  
KW  - p
KW  - h
KW  - o
KW  - n
KW  - e
KW  -  
KW  - u
KW  - s
KW  - e
KW  - ;
KW  -  
KW  - c
KW  - h
KW  - i
KW  - l
KW  - d
KW  - ;
KW  -  
KW  - c
KW  - r
KW  - o
KW  - s
KW  - s
KW  - -
KW  - s
KW  - e
KW  - c
KW  - t
KW  - i
KW  - o
KW  - n
KW  - a
KW  - l
KW  -  
KW  - s
KW  - t
KW  - u
KW  - d
KW  - y
KW  - ;
KW  -  
KW  - e
KW  - t
KW  - h
KW  - n
KW  - i
KW  - c
KW  - i
KW  - t
KW  - y
KW  - ;
KW  -  
KW  - f
KW  - e
KW  - m
KW  - a
KW  - l
KW  - e
KW  - ;
KW  -  
KW  - g
KW  - a
KW  - m
KW  - e
KW  -  
KW  - a
KW  - d
KW  - d
KW  - i
KW  - c
KW  - t
KW  - i
KW  - o
KW  - n
KW  - ;
KW  -  
KW  - h
KW  - e
KW  - t
KW  - e
KW  - r
KW  - o
KW  - s
KW  - e
KW  - x
KW  - u
KW  - a
KW  - l
KW  - i
KW  - t
KW  - y
KW  - ;
KW  -  
KW  - h
KW  - u
KW  - m
KW  - a
KW  - n
KW  - ;
KW  -  
KW  - i
KW  - n
KW  - t
KW  - e
KW  - r
KW  - n
KW  - e
KW  - t
KW  -  
KW  - a
KW  - d
KW  - d
KW  - i
KW  - c
KW  - t
KW  - i
KW  - o
KW  - n
KW  - ;
KW  -  
KW  - i
KW  - n
KW  - t
KW  - e
KW  - r
KW  - n
KW  - e
KW  - t
KW  -  
KW  - u
KW  - s
KW  - e
KW  - ;
KW  -  
KW  - L
KW  - G
KW  - B
KW  - T
KW  - Q
KW  - I
KW  - A
KW  - +
KW  -  
KW  - p
KW  - e
KW  - o
KW  - p
KW  - l
KW  - e
KW  - ;
KW  -  
KW  - l
KW  - o
KW  - n
KW  - g
KW  - i
KW  - t
KW  - u
KW  - d
KW  - i
KW  - n
KW  - a
KW  - l
KW  -  
KW  - s
KW  - t
KW  - u
KW  - d
KW  - y
KW  - ;
KW  -  
KW  - m
KW  - a
KW  - j
KW  - o
KW  - r
KW  -  
KW  - c
KW  - l
KW  - i
KW  - n
KW  - i
KW  - c
KW  - a
KW  - l
KW  -  
KW  - s
KW  - t
KW  - u
KW  - d
KW  - y
KW  - ;
KW  -  
KW  - m
KW  - a
KW  - l
KW  - e
KW  - ;
KW  -  
KW  - m
KW  - o
KW  - b
KW  - i
KW  - l
KW  - e
KW  -  
KW  - p
KW  - h
KW  - o
KW  - n
KW  - e
KW  -  
KW  - a
KW  - d
KW  - d
KW  - i
KW  - c
KW  - t
KW  - i
KW  - o
KW  - n
KW  - ;
KW  -  
KW  - r
KW  - e
KW  - c
KW  - r
KW  - e
KW  - a
KW  - t
KW  - i
KW  - o
KW  - n
KW  - ;
KW  -  
KW  - s
KW  - c
KW  - r
KW  - e
KW  - e
KW  - n
KW  -  
KW  - t
KW  - i
KW  - m
KW  - e
KW  - ;
KW  -  
KW  - s
KW  - e
KW  - x
KW  - u
KW  - a
KW  - l
KW  -  
KW  - a
KW  - n
KW  - d
KW  -  
KW  - g
KW  - e
KW  - n
KW  - d
KW  - e
KW  - r
KW  -  
KW  - m
KW  - i
KW  - n
KW  - o
KW  - r
KW  - i
KW  - t
KW  - y
KW  - ;
KW  -  
KW  - s
KW  - e
KW  - x
KW  - u
KW  - a
KW  - l
KW  -  
KW  - o
KW  - r
KW  - i
KW  - e
KW  - n
KW  - t
KW  - a
KW  - t
KW  - i
KW  - o
KW  - n
KW  - ;
KW  -  
KW  - s
KW  - o
KW  - c
KW  - i
KW  - a
KW  - l
KW  -  
KW  - m
KW  - e
KW  - d
KW  - i
KW  - a
KW  - ;
KW  -  
KW  - s
KW  - o
KW  - c
KW  - i
KW  - a
KW  - l
KW  -  
KW  - m
KW  - e
KW  - d
KW  - i
KW  - a
KW  -  
KW  - a
KW  - d
KW  - d
KW  - i
KW  - c
KW  - t
KW  - i
KW  - o
KW  - n
KW  - ;
KW  -  
KW  - t
KW  - e
KW  - l
KW  - e
KW  - v
KW  - i
KW  - s
KW  - i
KW  - o
KW  - n
KW  -  
KW  - v
KW  - i
KW  - e
KW  - w
KW  - i
KW  - n
KW  - g
KW  - ;
KW  -  
KW  - t
KW  - e
KW  - x
KW  - t
KW  -  
KW  - m
KW  - e
KW  - s
KW  - s
KW  - a
KW  - g
KW  - i
KW  - n
KW  - g
KW  - ;
KW  -  
KW  - U
KW  - n
KW  - i
KW  - t
KW  - e
KW  - d
KW  -  
KW  - S
KW  - t
KW  - a
KW  - t
KW  - e
KW  - s
KW  - ;
KW  -  
KW  - v
KW  - i
KW  - d
KW  - e
KW  - o
KW  -  
KW  - g
KW  - a
KW  - m
KW  - e
KW  - ;
KW  -  
KW  - v
KW  - i
KW  - d
KW  - e
KW  - o
KW  - r
KW  - e
KW  - c
KW  - o
KW  - r
KW  - d
KW  - i
KW  - n
KW  - g
KW  - ;
KW  -  
KW  - b
KW  - r
KW  - a
KW  - i
KW  - n
KW  - ;
KW  -  
KW  - c
KW  - o
KW  - g
KW  - n
KW  - i
KW  - t
KW  - i
KW  - o
KW  - n
KW  - ;
KW  -  
KW  - e
KW  - t
KW  - h
KW  - n
KW  - i
KW  - c
KW  - i
KW  - t
KW  - y
KW  - ;
KW  -  
KW  - m
KW  - i
KW  - n
KW  - o
KW  - r
KW  - i
KW  - t
KW  - y
KW  -  
KW  - g
KW  - r
KW  - o
KW  - u
KW  - p
KW  - ;
KW  -  
KW  - p
KW  - s
KW  - y
KW  - c
KW  - h
KW  - o
KW  - l
KW  - o
KW  - g
KW  - y
KW  - ;
KW  -  
KW  - s
KW  - e
KW  - x
KW  - u
KW  - a
KW  - l
KW  -  
KW  - b
KW  - e
KW  - h
KW  - a
KW  - v
KW  - i
KW  - o
KW  - r
ER  - 

59.
TY  - JOUR
ID  - Proctor2013171
DO  - 10.1016/j.compedu.2012.10.022
UR  - https://www.scopus.com/inward/record.uri?eid=2-s2.0-84869873931&doi=10.1016%2fj.compedu.2012.10.022&partnerID=40&md5=07d028bd963da232bd56186239940cda
M1  - Cited by: 67
PY  - 2013
TI  - A survey of exemplar teachers' perceptions, use, and access of computer-based games and technology for classroom instruction
VL  - 62
AB  - This research reports and analyzes for archival purposes surveyed perceptions, use, and access by 259 United States based exemplar Primary and Secondary educators of computer-based games and technology for classroom instruction. Participating respondents were considered exemplary as they each won the Milken Educator Award during the 1996-2009 computer era. Overall perceptions are reported along with trend, differences in perceptions by subject area taught, and differences in perception by Primary and Secondary teacher population categories. Overall game usage is reported along with association of perceptions with game usage as well as usage differences due to grade category. Among other findings, adoption of computer-based games for educational use in the classroom by exemplar Primary teacher populations appeared to be in the Late Majority stage of the Rogers Technology Adoption Curve while adoption in the classroom by exemplar Secondary teacher populations appeared to be in the beginning of the Early Majority stage. © 2012 Elsevier Ltd. All rights reserved.
KW  - S
KW  - u
KW  - r
KW  - v
KW  - e
KW  - y
KW  - s
KW  - ;
KW  -  
KW  - T
KW  - e
KW  - a
KW  - c
KW  - h
KW  - i
KW  - n
KW  - g
KW  - ;
KW  -  
KW  - E
KW  - d
KW  - u
KW  - c
KW  - a
KW  - t
KW  - i
KW  - o
KW  - n
KW  - a
KW  - l
KW  -  
KW  - c
KW  - o
KW  - m
KW  - p
KW  - u
KW  - t
KW  - e
KW  - r
KW  -  
KW  - g
KW  - a
KW  - m
KW  - e
KW  - ;
KW  -  
KW  - H
KW  - u
KW  - m
KW  - a
KW  - n
KW  -  
KW  - c
KW  - o
KW  - m
KW  - p
KW  - u
KW  - t
KW  - e
KW  - r
KW  -  
KW  - i
KW  - n
KW  - t
KW  - e
KW  - r
KW  - f
KW  - a
KW  - c
KW  - e
KW  - s
KW  - ;
KW  -  
KW  - I
KW  - m
KW  - p
KW  - r
KW  - o
KW  - v
KW  - i
KW  - n
KW  - g
KW  -  
KW  - c
KW  - l
KW  - a
KW  - s
KW  - s
KW  - r
KW  - o
KW  - o
KW  - m
KW  -  
KW  - t
KW  - e
KW  - a
KW  - c
KW  - h
KW  - i
KW  - n
KW  - g
KW  - ;
KW  -  
KW  - I
KW  - n
KW  - t
KW  - e
KW  - r
KW  - a
KW  - c
KW  - t
KW  - i
KW  - v
KW  - e
KW  -  
KW  - l
KW  - e
KW  - a
KW  - r
KW  - n
KW  - i
KW  - n
KW  - g
KW  -  
KW  - e
KW  - n
KW  - v
KW  - i
KW  - r
KW  - o
KW  - n
KW  - m
KW  - e
KW  - n
KW  - t
KW  - ;
KW  -  
KW  - P
KW  - e
KW  - d
KW  - a
KW  - g
KW  - o
KW  - g
KW  - i
KW  - c
KW  - a
KW  - l
KW  -  
KW  - i
KW  - s
KW  - s
KW  - u
KW  - e
KW  - s
KW  - ;
KW  -  
KW  - S
KW  - i
KW  - m
KW  - u
KW  - l
KW  - a
KW  - t
KW  - i
KW  - o
KW  - n
KW  - s
KW  - ;
KW  -  
KW  - E
KW  - d
KW  - u
KW  - c
KW  - a
KW  - t
KW  - i
KW  - o
KW  - n
KW  -  
KW  - c
KW  - o
KW  - m
KW  - p
KW  - u
KW  - t
KW  - i
KW  - n
KW  - g
ER  - 

60.
TY  - JOUR
ID  - Salmon201745
DO  - 10.1016/j.entcom.2017.04.006
UR  - https://www.scopus.com/inward/record.uri?eid=2-s2.0-85018749117&doi=10.1016%2fj.entcom.2017.04.006&partnerID=40&md5=38cf73d50d87330804ace4fb32858a59
M1  - Cited by: 46
PY  - 2017
TI  - A survey of video game preferences in adults: Building better games for older adults
VL  - 21
AB  - As the average North American gets older, there is an increasing need to develop better rehabilitation and wellness software for the aging. Although the use of computerized entertainment is becoming more prevalent with older adults, knowledge of their preferences and usage habits is still limited. In order to understand how preferences might change over a lifespan, we conducted a survey of older and younger adults (N = 426). The goal of this analysis was to determine in what ways the electronic preferences and activities of older adults differed from younger cohorts. Our results showed that older adult respondents generally indicated a preference for games that were easy to learn and play, but also challenging, with puzzle & strategy games being the most popular. Older adults also indicated that they played games alone rather than with friends. Finally, although younger adults used a wider variety of electronic devices, most older adults reported regularly using at least one device capable of accessing video games such as a desktop computer. These results broaden our knowledge of older adults’ preferences and usage patterns for computerized entertainment, as compared to a younger cohort. These survey results can serve as a resource for game designers. © 2017
KW  - C
KW  - o
KW  - m
KW  - p
KW  - u
KW  - t
KW  - e
KW  - r
KW  -  
KW  - g
KW  - a
KW  - m
KW  - e
KW  - s
KW  - ;
KW  -  
KW  - D
KW  - e
KW  - s
KW  - i
KW  - g
KW  - n
KW  - ;
KW  -  
KW  - I
KW  - n
KW  - t
KW  - e
KW  - r
KW  - a
KW  - c
KW  - t
KW  - i
KW  - v
KW  - e
KW  -  
KW  - c
KW  - o
KW  - m
KW  - p
KW  - u
KW  - t
KW  - e
KW  - r
KW  -  
KW  - g
KW  - r
KW  - a
KW  - p
KW  - h
KW  - i
KW  - c
KW  - s
KW  - ;
KW  -  
KW  - S
KW  - u
KW  - r
KW  - v
KW  - e
KW  - y
KW  - i
KW  - n
KW  - g
KW  - ;
KW  -  
KW  - S
KW  - u
KW  - r
KW  - v
KW  - e
KW  - y
KW  - s
KW  - ;
KW  -  
KW  - E
KW  - l
KW  - e
KW  - c
KW  - t
KW  - r
KW  - o
KW  - n
KW  - i
KW  - c
KW  -  
KW  - d
KW  - e
KW  - v
KW  - i
KW  - c
KW  - e
KW  - ;
KW  -  
KW  - G
KW  - a
KW  - m
KW  - e
KW  -  
KW  - d
KW  - e
KW  - s
KW  - i
KW  - g
KW  - n
KW  - e
KW  - r
KW  - s
KW  - ;
KW  -  
KW  - N
KW  - o
KW  - r
KW  - t
KW  - h
KW  -  
KW  - A
KW  - m
KW  - e
KW  - r
KW  - i
KW  - c
KW  - a
KW  - n
KW  - ;
KW  -  
KW  - O
KW  - l
KW  - d
KW  - e
KW  - r
KW  -  
KW  - a
KW  - d
KW  - u
KW  - l
KW  - t
KW  - s
KW  - ;
KW  -  
KW  - P
KW  - r
KW  - e
KW  - f
KW  - e
KW  - r
KW  - e
KW  - n
KW  - c
KW  - e
KW  - s
KW  - ;
KW  -  
KW  - S
KW  - t
KW  - r
KW  - a
KW  - t
KW  - e
KW  - g
KW  - y
KW  -  
KW  - g
KW  - a
KW  - m
KW  - e
KW  - s
KW  - ;
KW  -  
KW  - U
KW  - s
KW  - a
KW  - b
KW  - i
KW  - l
KW  - i
KW  - t
KW  - y
KW  - ;
KW  -  
KW  - V
KW  - i
KW  - d
KW  - e
KW  - o
KW  -  
KW  - g
KW  - a
KW  - m
KW  - e
KW  - ;
KW  -  
KW  - H
KW  - u
KW  - m
KW  - a
KW  - n
KW  -  
KW  - c
KW  - o
KW  - m
KW  - p
KW  - u
KW  - t
KW  - e
KW  - r
KW  -  
KW  - i
KW  - n
KW  - t
KW  - e
KW  - r
KW  - a
KW  - c
KW  - t
KW  - i
KW  - o
KW  - n
ER  - 

61.
TY  - JOUR
ID  - WOS:000391888600014
DO  - 10.2196/mhealth.6611
SN  - 2291-5222
PY  - 2016
TI  - A Systematic Review of Apps using Mobile Criteria for Adolescent
Pregnancy Prevention (mCAPP)
IS  - 4
VL  - 4
AB  - Background: Adolescents in the United States and globally represent a
high-risk population for unintended pregnancy, which leads to high
social, economic, and health costs. Access to smartphone apps is rapidly
increasing among youth, but little is known about the strategies that
apps employ to prevent pregnancy among adolescents and young adults.
Further, there are no guidelines on best practices for adolescent and
young adult pregnancy prevention through mobile apps.
Objective: This review developed a preliminary evaluation framework for
the assessment of mobile apps for adolescent and young adult pregnancy
prevention and used this framework to assess available apps in the Apple
App Store and Google Play that targeted adolescents and young adults
with family planning and pregnancy prevention support.
Methods: We developed an assessment rubric called Mobile Criteria for
Adolescent Pregnancy Prevention (mCAPP) for data extraction using
evidence-based and promising best practices from the literature. mCAPP
comprises 4 domains: (1) app characteristics, (2) user interface
features, (3) adolescent pregnancy prevention best practices, and (4)
general sexual and reproductive health (SRH) features. For inclusion in
the review, apps that advertised pregnancy prevention services and
explicitly mentioned youth, were in English, and were free were
systematically identified in the Apple App Store and Google Play in
2015. Screening, data extraction, and 4 interrater reliability checks
were conducted by 2 reviewers. Each app was assessed for 92 facets of
the mCAPP checklist.
Results: Our search returned 4043 app descriptions in the Apple App
Store (462) and Google Play (3581). After screening for inclusion
criteria, 22 unique apps were included in our analysis. Included apps
targeted teens in primarily developed countries, and the most common
user interface features were clinic and health service locators. While
app strengths included provision of SRH education, description of modern
contraceptives, and some use of evidence-based adolescent best
practices, gaps remain in the implementation of the majority of
adolescent best practices and user interface features. Of the 8 best
practices for teen pregnancy prevention operationalized through mCAPP,
the most commonly implemented best practice was the provision of
information on how to use contraceptives to prevent pregnancy (15/22),
followed by provision of accurate information on pregnancy risk of
sexual behaviors (13/22); information on SRH communication, negotiation,
or refusal skills (10/22); and the use of persuasive language around
contraceptive use (9/22).
Conclusions: The quality and scope of apps for adolescent pregnancy
prevention varies, indicating that developers and researchers may need a
supportive framework. mCAPP can help researchers and developers consider
mobile-relevant evidence-based best practices for adolescent SRH as they
develop teen pregnancy prevention apps. Given the novelty of the mobile
approach, further research is needed on the impact of mCAPP criteria via
mobile channels on adolescent health knowledge, behaviors, and outcomes.
ER  - 

62.
TY  - JOUR
ID  - 9508986
DO  - 10.1109/ACCESS.2021.3103459
SN  - 2169-3536
PY  - 2021
TI  - A Systematic Review of Computer Science Solutions for Addressing Violence Against Women and Children
IS  - 
VL  - 9
AB  - Violence against women and children is a public health issue of pandemic proportions. It is estimated that one in every three women worldwide has experienced physical, emotional, or sexual violence. Similarly, each year one out of two children are victims of some form of violence including domestic aggression and bullying. Due to the widespread use of the Internet and social media, women and children are now vulnerable to other types of violence such as cyber-bullying and online sexual or emotional harassment. To help alleviate this social problem, the use of computer science and related technologies has been leveraged in recent years. The Internet of Things, artificial intelligence, ubiquitous and mobile computing, pattern recognition, cloud computing and similar technologies, have been used to formulate solutions to detect and prevent violent acts against women and children. In this paper, a systematic review of some of the efforts that can help address the problem of violence against women and children is presented. This paper describes the current state-of-the-art of these contributions and identifies trends, architectures, technologies, and current open challenges. The survey was developed using a literature review of academic documents published from 2010 to 2020. The contributions were categorized into four application domains: online detection, offline detection, safety, and education. These contributions were further categorized based on the computer science approaches and technologies used: artificial intelligence, Internet of Things, and digital serious games.
KW  - L
KW  - i
KW  - b
KW  - r
KW  - a
KW  - r
KW  - i
KW  - e
KW  - s
KW  - ;
KW  - T
KW  - o
KW  - o
KW  - l
KW  - s
KW  - ;
KW  - S
KW  - y
KW  - s
KW  - t
KW  - e
KW  - m
KW  - a
KW  - t
KW  - i
KW  - c
KW  - s
KW  - ;
KW  - P
KW  - e
KW  - d
KW  - i
KW  - a
KW  - t
KW  - r
KW  - i
KW  - c
KW  - s
KW  - ;
KW  - I
KW  - n
KW  - t
KW  - e
KW  - r
KW  - n
KW  - e
KW  - t
KW  -  
KW  - o
KW  - f
KW  -  
KW  - T
KW  - h
KW  - i
KW  - n
KW  - g
KW  - s
KW  - ;
KW  - S
KW  - e
KW  - a
KW  - r
KW  - c
KW  - h
KW  -  
KW  - e
KW  - n
KW  - g
KW  - i
KW  - n
KW  - e
KW  - s
KW  - ;
KW  - P
KW  - r
KW  - e
KW  - s
KW  - s
KW  - e
KW  - s
KW  - ;
KW  - A
KW  - r
KW  - t
KW  - i
KW  - f
KW  - i
KW  - c
KW  - i
KW  - a
KW  - l
KW  -  
KW  - i
KW  - n
KW  - t
KW  - e
KW  - l
KW  - l
KW  - i
KW  - g
KW  - e
KW  - n
KW  - c
KW  - e
KW  - ;
KW  - I
KW  - n
KW  - t
KW  - e
KW  - r
KW  - n
KW  - e
KW  - t
KW  -  
KW  - o
KW  - f
KW  -  
KW  - T
KW  - h
KW  - i
KW  - n
KW  - g
KW  - s
KW  - ;
KW  - m
KW  - a
KW  - c
KW  - h
KW  - i
KW  - n
KW  - e
KW  -  
KW  - l
KW  - e
KW  - a
KW  - r
KW  - n
KW  - i
KW  - n
KW  - g
KW  - ;
KW  - u
KW  - b
KW  - i
KW  - q
KW  - u
KW  - i
KW  - t
KW  - o
KW  - u
KW  - s
KW  -  
KW  - c
KW  - o
KW  - m
KW  - p
KW  - u
KW  - t
KW  - i
KW  - n
KW  - g
ER  - 

63.
TY  - JOUR
ID  - 10.1145/3605390.3605396
DO  - 10.1145/3605390.3605396
UR  - https://doi.org/10.1145/3605390.3605396
PY  - 2023
TI  - A Systematic Review to Know How Interventions Realized with Immersive Virtual Reality-Based Serious Games for Individuals with Autism are Evaluated
AB  - Today, the growing diffusion of Information Communication Technology and the concomitant system cost reductions encouraged, even more, the exploitation of innovative solutions, especially in the field of interventions for autism. The need for efficient and effective interventions for autism is becoming more pressing for several reasons ranging from the dramatic increase in its prevalence to the high direct and indirect costs of its care over a lifetime. Among all Information Communication Technology-based interventions for autism, those realized with Immersive Virtual Reality based Serious Games appear to be the most promising. However, even if an intervention is considered promising for a clinical population does not mean that it is also efficient and effective. In fact, to be efficient and effective, an intervention must be evidence-based. Unfortunately, nowadays, there is a lack of evaluation protocols that allow for avoiding methodological biases thus providing interventions evidence-based. Consequently, clinicians are reluctant to use these interventions in clinical practice. This awareness led to the emergence of the research question of this systematic review: how interventions realized with Immersive Virtual Reality based Serious Games for individuals with autism are evaluated? The present systematic review answered this research question showing consistent methodological issues related to how these kinds of interventions are evaluated and laying the foundation for a reflection on the need to create specific evaluation protocols to overcome these issues and promoting thus the blossoming of rigorous studies on this topic.
KW  - S
KW  - y
KW  - s
KW  - t
KW  - e
KW  - m
KW  - a
KW  - t
KW  - i
KW  - c
KW  -  
KW  - R
KW  - e
KW  - v
KW  - i
KW  - e
KW  - w
KW  - ,
KW  -  
KW  - S
KW  - e
KW  - r
KW  - i
KW  - o
KW  - u
KW  - s
KW  -  
KW  - G
KW  - a
KW  - m
KW  - e
KW  - s
KW  - ,
KW  -  
KW  - I
KW  - m
KW  - m
KW  - e
KW  - r
KW  - s
KW  - i
KW  - v
KW  - e
KW  -  
KW  - V
KW  - i
KW  - r
KW  - t
KW  - u
KW  - a
KW  - l
KW  -  
KW  - R
KW  - e
KW  - a
KW  - l
KW  - i
KW  - t
KW  - y
KW  - ,
KW  -  
KW  - A
KW  - u
KW  - t
KW  - i
KW  - s
KW  - m
KW  -  
KW  - S
KW  - p
KW  - e
KW  - c
KW  - t
KW  - r
KW  - u
KW  - m
KW  -  
KW  - D
KW  - i
KW  - s
KW  - o
KW  - r
KW  - d
KW  - e
KW  - r
KW  - s
PB  - Association for Computing Machinery
ER  - 

64.
TY  - JOUR
ID  - WOS:001026651300002
DO  - 10.2196/47053
SN  - 1929-0748
PY  - 2023
TI  - A Technology-Enriched Approach to Studying Microlongitudinal Aging Among
Adults Aged 18 to 85 Years: Protocol for the Labs Without Walls Study
VL  - 12
AB  - Background: Traditional longitudinal aging research involves studying
the same individuals over a long period, with measurement intervals
typically several years apart. App-based studies have the potential to
provide new insights into life-course aging by improving the
accessibility, temporal specificity, and real-world integration of data
collection. We developed a new research app for iOS named Labs Without
Walls to facilitate the study of life-course aging. Combined with data
collected using paired smartwatches, the app collects complex data
including data from one-time surveys, daily diary surveys, repeated
game-like cognitive and sensory tasks, and passive health and
environmental data.Objective: The aim of this protocol is to describe
the research design and methods of the Labs Without Walls study
conducted between 2021 and 2023 in Australia.Methods: Overall, 240
Australian adults will be recruited, stratified by age group (18-25,
26-35, 36-45, 46-55, 56-65, 66-75, and 76-85 years) and sex at birth
(male and female). Recruitment procedures include emails to university
and community networks, as well as paid and unpaid social media
advertisements. Participants will be invited to complete the study
onboarding either in person or remotely. Participants who select
face-to-face onboarding (n=approximately 40) will be invited to complete
traditional in-person cognitive and sensory assessments to be
cross-validated against their app-based counterparts. Participants will
be sent an Apple Watch and headphones for use during the study period.
Participants will provide informed consent within the app and then begin
an 8-week study protocol, which includes scheduled surveys, cognitive
and sensory tasks, and passive data collection using the app and a
paired watch. At the conclusion of the study period, participants will
be invited to rate the acceptability and usability of the study app and
watch. We hypothesize that participants will be able to successfully
provide e-consent, input survey data through the Labs Without Walls app,
and have passive data collected over 8 weeks; participants will rate the
app and watch as user-friendly and acceptable; the app will allow for
the study of daily variability in self-perceptions of age and gender;
and data will allow for the cross-validation of app-and laboratory-based
cognitive and sensory tasks.Results: Recruitment began in May 2021, and
data collection was completed in February 2023. The publication of
preliminary results is anticipated in 2023.Conclusions: This study will
provide evidence regarding the acceptability and usability of the
research app and paired watch for studying life-course aging processes
on multiple timescales. The feedback obtained will be used to improve
future iterations of the app, explore preliminary evidence for
intraindividual variability in self-perceptions of aging and gender
expression across the life span, and explore the associations between
performance on app-based cognitive and sensory tests and that on similar
traditional cognitive and sensory tests.
ER  - 

65.
TY  - JOUR
ID  - Steinman20021201
DO  - 10.1046/j.1365-2923.2002.01384.x
UR  - https://www.scopus.com/inward/record.uri?eid=2-s2.0-0036454844&doi=10.1046%2fj.1365-2923.2002.01384.x&partnerID=40&md5=6b68c9ab0d03b75942c2c93108d8ef84
M1  - Cited by: 43
PY  - 2002
TI  - A trading-card game teaching about host defence
IS  - 12
VL  - 36
AB  - Objectives: To heighten the understanding of host-disease interactions by adolescents and young adults, using a trading card game format. Design: A trading card game was developed in which paired students attack one another with pathogens or parry those attacks with appropriate defences. Twenty-five infectious pathogens or cancers, 30 defence agents and 6 health status modifying conditions were included. Setting: A middle school, upper school and medical school in the United States. Subjects: 8th grade, 10th grade and first year medical students. Results: The game was tested using pre-test/post-test evaluations in 8th graders, 10th graders and medical students. Factual information, pathogen-organ specificity, and general concepts were tested. There was a significant increase in test scores, from 39% to 58% correct in the 8th graders (P < 0.0001), from 47% to 59% among 10th graders (P = 0.0007), and from 80% to 88% (P = 0.049) among the medical students. Responses to control questions unrelated to the game did not improve. Conclusion: An interactive trading card format is a useful method for conveying information about host defence.
KW  - A
KW  - d
KW  - o
KW  - l
KW  - e
KW  - s
KW  - c
KW  - e
KW  - n
KW  - t
KW  - ;
KW  -  
KW  - A
KW  - d
KW  - u
KW  - l
KW  - t
KW  - ;
KW  -  
KW  - C
KW  - a
KW  - r
KW  - e
KW  - e
KW  - r
KW  -  
KW  - C
KW  - h
KW  - o
KW  - i
KW  - c
KW  - e
KW  - ;
KW  -  
KW  - C
KW  - u
KW  - r
KW  - r
KW  - i
KW  - c
KW  - u
KW  - l
KW  - u
KW  - m
KW  - ;
KW  -  
KW  - E
KW  - d
KW  - u
KW  - c
KW  - a
KW  - t
KW  - i
KW  - o
KW  - n
KW  - ,
KW  -  
KW  - M
KW  - e
KW  - d
KW  - i
KW  - c
KW  - a
KW  - l
KW  - ;
KW  -  
KW  - F
KW  - e
KW  - m
KW  - a
KW  - l
KW  - e
KW  - ;
KW  -  
KW  - G
KW  - a
KW  - m
KW  - e
KW  - s
KW  - ,
KW  -  
KW  - E
KW  - x
KW  - p
KW  - e
KW  - r
KW  - i
KW  - m
KW  - e
KW  - n
KW  - t
KW  - a
KW  - l
KW  - ;
KW  -  
KW  - H
KW  - o
KW  - s
KW  - t
KW  - -
KW  - P
KW  - a
KW  - r
KW  - a
KW  - s
KW  - i
KW  - t
KW  - e
KW  -  
KW  - R
KW  - e
KW  - l
KW  - a
KW  - t
KW  - i
KW  - o
KW  - n
KW  - s
KW  - ;
KW  -  
KW  - H
KW  - u
KW  - m
KW  - a
KW  - n
KW  - s
KW  - ;
KW  -  
KW  - L
KW  - e
KW  - a
KW  - r
KW  - n
KW  - i
KW  - n
KW  - g
KW  - ;
KW  -  
KW  - M
KW  - a
KW  - l
KW  - e
KW  - ;
KW  -  
KW  - a
KW  - d
KW  - o
KW  - l
KW  - e
KW  - s
KW  - c
KW  - e
KW  - n
KW  - t
KW  - ;
KW  -  
KW  - a
KW  - d
KW  - u
KW  - l
KW  - t
KW  - ;
KW  -  
KW  - a
KW  - r
KW  - t
KW  - i
KW  - c
KW  - l
KW  - e
KW  - ;
KW  -  
KW  - c
KW  - a
KW  - n
KW  - c
KW  - e
KW  - r
KW  - ;
KW  -  
KW  - c
KW  - o
KW  - n
KW  - t
KW  - r
KW  - o
KW  - l
KW  - l
KW  - e
KW  - d
KW  -  
KW  - s
KW  - t
KW  - u
KW  - d
KW  - y
KW  - ;
KW  -  
KW  - e
KW  - x
KW  - a
KW  - m
KW  - i
KW  - n
KW  - a
KW  - t
KW  - i
KW  - o
KW  - n
KW  - ;
KW  -  
KW  - f
KW  - e
KW  - m
KW  - a
KW  - l
KW  - e
KW  - ;
KW  -  
KW  - g
KW  - a
KW  - m
KW  - e
KW  - ;
KW  -  
KW  - h
KW  - e
KW  - a
KW  - l
KW  - t
KW  - h
KW  -  
KW  - s
KW  - t
KW  - a
KW  - t
KW  - u
KW  - s
KW  - ;
KW  -  
KW  - h
KW  - o
KW  - s
KW  - t
KW  -  
KW  - p
KW  - a
KW  - r
KW  - a
KW  - s
KW  - i
KW  - t
KW  - e
KW  -  
KW  - i
KW  - n
KW  - t
KW  - e
KW  - r
KW  - a
KW  - c
KW  - t
KW  - i
KW  - o
KW  - n
KW  - ;
KW  -  
KW  - h
KW  - o
KW  - s
KW  - t
KW  -  
KW  - r
KW  - e
KW  - s
KW  - i
KW  - s
KW  - t
KW  - a
KW  - n
KW  - c
KW  - e
KW  - ;
KW  -  
KW  - h
KW  - u
KW  - m
KW  - a
KW  - n
KW  - ;
KW  -  
KW  - h
KW  - u
KW  - m
KW  - a
KW  - n
KW  -  
KW  - e
KW  - x
KW  - p
KW  - e
KW  - r
KW  - i
KW  - m
KW  - e
KW  - n
KW  - t
KW  - ;
KW  -  
KW  - i
KW  - n
KW  - f
KW  - e
KW  - c
KW  - t
KW  - i
KW  - o
KW  - n
KW  - ;
KW  -  
KW  - i
KW  - n
KW  - f
KW  - o
KW  - r
KW  - m
KW  - a
KW  - t
KW  - i
KW  - o
KW  - n
KW  - ;
KW  -  
KW  - m
KW  - a
KW  - l
KW  - e
KW  - ;
KW  -  
KW  - m
KW  - e
KW  - d
KW  - i
KW  - c
KW  - a
KW  - l
KW  -  
KW  - e
KW  - d
KW  - u
KW  - c
KW  - a
KW  - t
KW  - i
KW  - o
KW  - n
KW  - ;
KW  -  
KW  - m
KW  - e
KW  - d
KW  - i
KW  - c
KW  - a
KW  - l
KW  -  
KW  - s
KW  - c
KW  - h
KW  - o
KW  - o
KW  - l
KW  - ;
KW  -  
KW  - m
KW  - e
KW  - d
KW  - i
KW  - c
KW  - a
KW  - l
KW  -  
KW  - s
KW  - t
KW  - u
KW  - d
KW  - e
KW  - n
KW  - t
KW  - ;
KW  -  
KW  - m
KW  - e
KW  - t
KW  - h
KW  - o
KW  - d
KW  - o
KW  - l
KW  - o
KW  - g
KW  - y
KW  - ;
KW  -  
KW  - n
KW  - o
KW  - r
KW  - m
KW  - a
KW  - l
KW  -  
KW  - h
KW  - u
KW  - m
KW  - a
KW  - n
KW  - ;
KW  -  
KW  - s
KW  - t
KW  - u
KW  - d
KW  - e
KW  - n
KW  - t
KW  - ;
KW  -  
KW  - t
KW  - e
KW  - a
KW  - c
KW  - h
KW  - i
KW  - n
KW  - g
KW  - ;
KW  -  
KW  - U
KW  - n
KW  - i
KW  - t
KW  - e
KW  - d
KW  -  
KW  - S
KW  - t
KW  - a
KW  - t
KW  - e
KW  - s
ER  - 

66.
TY  - JOUR
ID  - Sockolow201777
DO  - 10.1080/17538157.2016.1177532
UR  - https://www.scopus.com/inward/record.uri?eid=2-s2.0-84976300392&doi=10.1080%2f17538157.2016.1177532&partnerID=40&md5=7b261cc5a1d29e0a3d7fc41dc7c7fb2e
M1  - Cited by: 18
PY  - 2017
TI  - At-risk adolescents as experts in a new requirements elicitation procedure for the development of a smart phone psychoeducational trauma-informed care application
IS  - 1
VL  - 42
AB  - Background/Purpose: Adolescents from urban, socioeconomically disadvantaged communities of color encounter high rates of adverse childhood experiences. To address the resulting multidimensional problems, we developed an innovative approach, Experiential Participatory and Interactive Knowledge Elicitation (EPIKE), using remote experiential needs elicitation methods to generate design and content requirements for a mobile health (mHealth) psychoeducational intervention. Methods: At a community-based organization in a northeastern city, the research team developed EPIKE by incorporating elicitation of input on the graphics and conducting remotely recorded experiential meetings and iterative reviews of the design to produce an mHealth smartphone story application (app) prototype for the participants to critique. The 22 participants were 13- to 17-year-olds, predominantly African American and female, from underresourced communities. Results: The four goals of the design process were attained: 1) story development from participant input; 2) needs-elicitation that reflected the patient-centered care approach; 3) interactive story game creation that accommodates the participants’ emotional and cognitive developmental needs; 4) development of a game that adolescents can relate to and that which matches their comfort levels of emotional intensity. Conclusions: The EPIKE approach can be used successfully to identify the needs of adolescents across the digital divide to inform the design and development of mHealth apps. © 2017 Taylor & Francis.
KW  - A
KW  - d
KW  - o
KW  - l
KW  - e
KW  - s
KW  - c
KW  - e
KW  - n
KW  - t
KW  - ;
KW  -  
KW  - A
KW  - f
KW  - r
KW  - i
KW  - c
KW  - a
KW  - n
KW  -  
KW  - A
KW  - m
KW  - e
KW  - r
KW  - i
KW  - c
KW  - a
KW  - n
KW  - s
KW  - ;
KW  -  
KW  - D
KW  - e
KW  - c
KW  - i
KW  - s
KW  - i
KW  - o
KW  - n
KW  -  
KW  - M
KW  - a
KW  - k
KW  - i
KW  - n
KW  - g
KW  - ;
KW  -  
KW  - F
KW  - e
KW  - m
KW  - a
KW  - l
KW  - e
KW  - ;
KW  -  
KW  - H
KW  - u
KW  - m
KW  - a
KW  - n
KW  - s
KW  - ;
KW  -  
KW  - M
KW  - a
KW  - l
KW  - e
KW  - ;
KW  -  
KW  - M
KW  - e
KW  - n
KW  - t
KW  - a
KW  - l
KW  -  
KW  - H
KW  - e
KW  - a
KW  - l
KW  - t
KW  - h
KW  - ;
KW  -  
KW  - M
KW  - o
KW  - b
KW  - i
KW  - l
KW  - e
KW  -  
KW  - A
KW  - p
KW  - p
KW  - l
KW  - i
KW  - c
KW  - a
KW  - t
KW  - i
KW  - o
KW  - n
KW  - s
KW  - ;
KW  -  
KW  - N
KW  - a
KW  - r
KW  - r
KW  - a
KW  - t
KW  - i
KW  - o
KW  - n
KW  - ;
KW  -  
KW  - N
KW  - e
KW  - e
KW  - d
KW  - s
KW  -  
KW  - A
KW  - s
KW  - s
KW  - e
KW  - s
KW  - s
KW  - m
KW  - e
KW  - n
KW  - t
KW  - ;
KW  -  
KW  - S
KW  - a
KW  - f
KW  - e
KW  -  
KW  - S
KW  - e
KW  - x
KW  - ;
KW  -  
KW  - S
KW  - m
KW  - a
KW  - r
KW  - t
KW  - p
KW  - h
KW  - o
KW  - n
KW  - e
KW  - ;
KW  -  
KW  - S
KW  - o
KW  - c
KW  - i
KW  - o
KW  - e
KW  - c
KW  - o
KW  - n
KW  - o
KW  - m
KW  - i
KW  - c
KW  -  
KW  - F
KW  - a
KW  - c
KW  - t
KW  - o
KW  - r
KW  - s
KW  - ;
KW  -  
KW  - S
KW  - o
KW  - f
KW  - t
KW  - w
KW  - a
KW  - r
KW  - e
KW  -  
KW  - D
KW  - e
KW  - s
KW  - i
KW  - g
KW  - n
KW  - ;
KW  -  
KW  - S
KW  - p
KW  - o
KW  - u
KW  - s
KW  - e
KW  -  
KW  - A
KW  - b
KW  - u
KW  - s
KW  - e
KW  - ;
KW  -  
KW  - S
KW  - u
KW  - b
KW  - s
KW  - t
KW  - a
KW  - n
KW  - c
KW  - e
KW  - -
KW  - R
KW  - e
KW  - l
KW  - a
KW  - t
KW  - e
KW  - d
KW  -  
KW  - D
KW  - i
KW  - s
KW  - o
KW  - r
KW  - d
KW  - e
KW  - r
KW  - s
KW  - ;
KW  -  
KW  - U
KW  - r
KW  - b
KW  - a
KW  - n
KW  -  
KW  - P
KW  - o
KW  - p
KW  - u
KW  - l
KW  - a
KW  - t
KW  - i
KW  - o
KW  - n
KW  - ;
KW  -  
KW  - U
KW  - s
KW  - e
KW  - r
KW  - -
KW  - C
KW  - o
KW  - m
KW  - p
KW  - u
KW  - t
KW  - e
KW  - r
KW  -  
KW  - I
KW  - n
KW  - t
KW  - e
KW  - r
KW  - f
KW  - a
KW  - c
KW  - e
KW  - ;
KW  -  
KW  - V
KW  - i
KW  - d
KW  - e
KW  - o
KW  -  
KW  - G
KW  - a
KW  - m
KW  - e
KW  - s
KW  - ;
KW  -  
KW  - a
KW  - d
KW  - o
KW  - l
KW  - e
KW  - s
KW  - c
KW  - e
KW  - n
KW  - t
KW  - ;
KW  -  
KW  - A
KW  - f
KW  - r
KW  - i
KW  - c
KW  - a
KW  - n
KW  -  
KW  - A
KW  - m
KW  - e
KW  - r
KW  - i
KW  - c
KW  - a
KW  - n
KW  - ;
KW  -  
KW  - c
KW  - o
KW  - m
KW  - p
KW  - u
KW  - t
KW  - e
KW  - r
KW  -  
KW  - i
KW  - n
KW  - t
KW  - e
KW  - r
KW  - f
KW  - a
KW  - c
KW  - e
KW  - ;
KW  -  
KW  - d
KW  - e
KW  - c
KW  - i
KW  - s
KW  - i
KW  - o
KW  - n
KW  -  
KW  - m
KW  - a
KW  - k
KW  - i
KW  - n
KW  - g
KW  - ;
KW  -  
KW  - d
KW  - r
KW  - u
KW  - g
KW  -  
KW  - d
KW  - e
KW  - p
KW  - e
KW  - n
KW  - d
KW  - e
KW  - n
KW  - c
KW  - e
KW  - ;
KW  -  
KW  - e
KW  - t
KW  - h
KW  - n
KW  - o
KW  - l
KW  - o
KW  - g
KW  - y
KW  - ;
KW  -  
KW  - f
KW  - e
KW  - m
KW  - a
KW  - l
KW  - e
KW  - ;
KW  -  
KW  - h
KW  - u
KW  - m
KW  - a
KW  - n
KW  - ;
KW  -  
KW  - m
KW  - a
KW  - l
KW  - e
KW  - ;
KW  -  
KW  - m
KW  - e
KW  - n
KW  - t
KW  - a
KW  - l
KW  -  
KW  - h
KW  - e
KW  - a
KW  - l
KW  - t
KW  - h
KW  - ;
KW  -  
KW  - m
KW  - o
KW  - b
KW  - i
KW  - l
KW  - e
KW  -  
KW  - a
KW  - p
KW  - p
KW  - l
KW  - i
KW  - c
KW  - a
KW  - t
KW  - i
KW  - o
KW  - n
KW  - ;
KW  -  
KW  - n
KW  - e
KW  - e
KW  - d
KW  - s
KW  -  
KW  - a
KW  - s
KW  - s
KW  - e
KW  - s
KW  - s
KW  - m
KW  - e
KW  - n
KW  - t
KW  - ;
KW  -  
KW  - p
KW  - a
KW  - r
KW  - t
KW  - n
KW  - e
KW  - r
KW  -  
KW  - v
KW  - i
KW  - o
KW  - l
KW  - e
KW  - n
KW  - c
KW  - e
KW  - ;
KW  -  
KW  - p
KW  - s
KW  - y
KW  - c
KW  - h
KW  - o
KW  - l
KW  - o
KW  - g
KW  - y
KW  - ;
KW  -  
KW  - s
KW  - a
KW  - f
KW  - e
KW  -  
KW  - s
KW  - e
KW  - x
KW  - ;
KW  -  
KW  - s
KW  - m
KW  - a
KW  - r
KW  - t
KW  - p
KW  - h
KW  - o
KW  - n
KW  - e
KW  - ;
KW  -  
KW  - s
KW  - o
KW  - c
KW  - i
KW  - o
KW  - e
KW  - c
KW  - o
KW  - n
KW  - o
KW  - m
KW  - i
KW  - c
KW  - s
KW  - ;
KW  -  
KW  - s
KW  - o
KW  - f
KW  - t
KW  - w
KW  - a
KW  - r
KW  - e
KW  -  
KW  - d
KW  - e
KW  - s
KW  - i
KW  - g
KW  - n
KW  - ;
KW  -  
KW  - u
KW  - r
KW  - b
KW  - a
KW  - n
KW  -  
KW  - p
KW  - o
KW  - p
KW  - u
KW  - l
KW  - a
KW  - t
KW  - i
KW  - o
KW  - n
KW  - ;
KW  -  
KW  - v
KW  - e
KW  - r
KW  - b
KW  - a
KW  - l
KW  -  
KW  - c
KW  - o
KW  - m
KW  - m
KW  - u
KW  - n
KW  - i
KW  - c
KW  - a
KW  - t
KW  - i
KW  - o
KW  - n
KW  - ;
KW  -  
KW  - v
KW  - i
KW  - d
KW  - e
KW  - o
KW  -  
KW  - g
KW  - a
KW  - m
KW  - e
ER  - 

67.
TY  - JOUR
ID  - Redcay20132511
DO  - 10.1002/hbm.22086
UR  - https://www.scopus.com/inward/record.uri?eid=2-s2.0-84883790533&doi=10.1002%2fhbm.22086&partnerID=40&md5=ff10a57ad534d4644e2f4943b0484c3e
M1  - Cited by: 78; All Open Access, Green Open Access
PY  - 2013
TI  - Atypical brain activation patterns during a face-to-face joint attention game in adults with autism spectrum disorder
IS  - 10
VL  - 34
AB  - Joint attention behaviors include initiating one's own and responding to another's bid for joint attention to an object, person, or topic. Joint attention abilities in autism are pervasively atypical, correlate with development of language and social abilities, and discriminate children with autism from other developmental disorders. Despite the importance of these behaviors, the neural correlates of joint attention in individuals with autism remain unclear. This paucity of data is likely due to the inherent challenge of acquiring data during a real-time social interaction. We used a novel experimental set-up in which participants engaged with an experimenter in an interactive face-to-face joint attention game during fMRI data acquisition. Both initiating and responding to joint attention behaviors were examined as well as a solo attention (SA) control condition. Participants included adults with autism spectrum disorder (ASD) (n = 13), a mean age- and sex-matched neurotypical group (n = 14), and a separate group of neurotypical adults (n = 22). Significant differences were found between groups within social-cognitive brain regions, including dorsal medial prefrontal cortex (dMPFC) and right posterior superior temporal sulcus (pSTS), during the RJA as compared to SA conditions. Region-of-interest analyses revealed a lack of signal differentiation between joint attention and control conditions within left pSTS and dMPFC in individuals with ASD. Within the pSTS, this lack of differentiation was characterized by reduced activation during joint attention and relative hyper-activation during SA. These findings suggest a possible failure of developmental neural specialization within the STS and dMPFC to joint attention in ASD. © 2012 Wiley Periodicals, Inc.
KW  - A
KW  - d
KW  - o
KW  - l
KW  - e
KW  - s
KW  - c
KW  - e
KW  - n
KW  - t
KW  - ;
KW  -  
KW  - A
KW  - d
KW  - u
KW  - l
KW  - t
KW  - ;
KW  -  
KW  - A
KW  - t
KW  - t
KW  - e
KW  - n
KW  - t
KW  - i
KW  - o
KW  - n
KW  - ;
KW  -  
KW  - B
KW  - r
KW  - a
KW  - i
KW  - n
KW  - ;
KW  -  
KW  - B
KW  - r
KW  - a
KW  - i
KW  - n
KW  -  
KW  - M
KW  - a
KW  - p
KW  - p
KW  - i
KW  - n
KW  - g
KW  - ;
KW  -  
KW  - C
KW  - h
KW  - i
KW  - l
KW  - d
KW  -  
KW  - D
KW  - e
KW  - v
KW  - e
KW  - l
KW  - o
KW  - p
KW  - m
KW  - e
KW  - n
KW  - t
KW  -  
KW  - D
KW  - i
KW  - s
KW  - o
KW  - r
KW  - d
KW  - e
KW  - r
KW  - s
KW  - ,
KW  -  
KW  - P
KW  - e
KW  - r
KW  - v
KW  - a
KW  - s
KW  - i
KW  - v
KW  - e
KW  - ;
KW  -  
KW  - C
KW  - o
KW  - m
KW  - m
KW  - u
KW  - n
KW  - i
KW  - c
KW  - a
KW  - t
KW  - i
KW  - o
KW  - n
KW  - ;
KW  -  
KW  - F
KW  - e
KW  - m
KW  - a
KW  - l
KW  - e
KW  - ;
KW  -  
KW  - G
KW  - a
KW  - m
KW  - e
KW  - s
KW  - ,
KW  -  
KW  - E
KW  - x
KW  - p
KW  - e
KW  - r
KW  - i
KW  - m
KW  - e
KW  - n
KW  - t
KW  - a
KW  - l
KW  - ;
KW  -  
KW  - H
KW  - u
KW  - m
KW  - a
KW  - n
KW  - s
KW  - ;
KW  -  
KW  - I
KW  - n
KW  - t
KW  - e
KW  - l
KW  - l
KW  - i
KW  - g
KW  - e
KW  - n
KW  - c
KW  - e
KW  - ;
KW  -  
KW  - I
KW  - n
KW  - t
KW  - e
KW  - r
KW  - p
KW  - e
KW  - r
KW  - s
KW  - o
KW  - n
KW  - a
KW  - l
KW  -  
KW  - R
KW  - e
KW  - l
KW  - a
KW  - t
KW  - i
KW  - o
KW  - n
KW  - s
KW  - ;
KW  -  
KW  - M
KW  - a
KW  - g
KW  - n
KW  - e
KW  - t
KW  - i
KW  - c
KW  -  
KW  - R
KW  - e
KW  - s
KW  - o
KW  - n
KW  - a
KW  - n
KW  - c
KW  - e
KW  -  
KW  - I
KW  - m
KW  - a
KW  - g
KW  - i
KW  - n
KW  - g
KW  - ;
KW  -  
KW  - M
KW  - a
KW  - l
KW  - e
KW  - ;
KW  -  
KW  - P
KW  - r
KW  - e
KW  - f
KW  - r
KW  - o
KW  - n
KW  - t
KW  - a
KW  - l
KW  -  
KW  - C
KW  - o
KW  - r
KW  - t
KW  - e
KW  - x
KW  - ;
KW  -  
KW  - P
KW  - s
KW  - y
KW  - c
KW  - h
KW  - o
KW  - m
KW  - o
KW  - t
KW  - o
KW  - r
KW  -  
KW  - P
KW  - e
KW  - r
KW  - f
KW  - o
KW  - r
KW  - m
KW  - a
KW  - n
KW  - c
KW  - e
KW  - ;
KW  -  
KW  - T
KW  - e
KW  - m
KW  - p
KW  - o
KW  - r
KW  - a
KW  - l
KW  -  
KW  - L
KW  - o
KW  - b
KW  - e
KW  - ;
KW  -  
KW  - V
KW  - i
KW  - d
KW  - e
KW  - o
KW  -  
KW  - R
KW  - e
KW  - c
KW  - o
KW  - r
KW  - d
KW  - i
KW  - n
KW  - g
KW  - ;
KW  -  
KW  - Y
KW  - o
KW  - u
KW  - n
KW  - g
KW  -  
KW  - A
KW  - d
KW  - u
KW  - l
KW  - t
KW  - ;
KW  -  
KW  - f
KW  - M
KW  - R
KW  - I
KW  - ;
KW  -  
KW  - m
KW  - e
KW  - d
KW  - i
KW  - a
KW  - l
KW  -  
KW  - p
KW  - r
KW  - e
KW  - f
KW  - r
KW  - o
KW  - n
KW  - t
KW  - a
KW  - l
KW  -  
KW  - c
KW  - o
KW  - r
KW  - t
KW  - e
KW  - x
KW  - ;
KW  -  
KW  - s
KW  - o
KW  - c
KW  - i
KW  - a
KW  - l
KW  - ;
KW  -  
KW  - s
KW  - u
KW  - p
KW  - e
KW  - r
KW  - i
KW  - o
KW  - r
KW  -  
KW  - t
KW  - e
KW  - m
KW  - p
KW  - o
KW  - r
KW  - a
KW  - l
KW  -  
KW  - s
KW  - u
KW  - l
KW  - c
KW  - u
KW  - s
KW  - ;
KW  -  
KW  - a
KW  - c
KW  - c
KW  - u
KW  - r
KW  - a
KW  - c
KW  - y
KW  - ;
KW  -  
KW  - a
KW  - d
KW  - u
KW  - l
KW  - t
KW  - ;
KW  -  
KW  - a
KW  - r
KW  - t
KW  - i
KW  - c
KW  - l
KW  - e
KW  - ;
KW  -  
KW  - a
KW  - t
KW  - t
KW  - e
KW  - n
KW  - t
KW  - i
KW  - o
KW  - n
KW  - ;
KW  -  
KW  - a
KW  - u
KW  - t
KW  - i
KW  - s
KW  - m
KW  - ;
KW  -  
KW  - b
KW  - r
KW  - a
KW  - i
KW  - n
KW  -  
KW  - f
KW  - u
KW  - n
KW  - c
KW  - t
KW  - i
KW  - o
KW  - n
KW  - ;
KW  -  
KW  - c
KW  - l
KW  - i
KW  - n
KW  - i
KW  - c
KW  - a
KW  - l
KW  -  
KW  - a
KW  - r
KW  - t
KW  - i
KW  - c
KW  - l
KW  - e
KW  - ;
KW  -  
KW  - c
KW  - o
KW  - n
KW  - t
KW  - r
KW  - o
KW  - l
KW  - l
KW  - e
KW  - d
KW  -  
KW  - s
KW  - t
KW  - u
KW  - d
KW  - y
KW  - ;
KW  -  
KW  - c
KW  - o
KW  - r
KW  - r
KW  - e
KW  - l
KW  - a
KW  - t
KW  - i
KW  - o
KW  - n
KW  -  
KW  - a
KW  - n
KW  - a
KW  - l
KW  - y
KW  - s
KW  - i
KW  - s
KW  - ;
KW  -  
KW  - e
KW  - y
KW  - e
KW  -  
KW  - m
KW  - o
KW  - v
KW  - e
KW  - m
KW  - e
KW  - n
KW  - t
KW  - ;
KW  -  
KW  - f
KW  - e
KW  - m
KW  - a
KW  - l
KW  - e
KW  - ;
KW  -  
KW  - f
KW  - u
KW  - n
KW  - c
KW  - t
KW  - i
KW  - o
KW  - n
KW  - a
KW  - l
KW  -  
KW  - m
KW  - a
KW  - g
KW  - n
KW  - e
KW  - t
KW  - i
KW  - c
KW  -  
KW  - r
KW  - e
KW  - s
KW  - o
KW  - n
KW  - a
KW  - n
KW  - c
KW  - e
KW  -  
KW  - i
KW  - m
KW  - a
KW  - g
KW  - i
KW  - n
KW  - g
KW  - ;
KW  -  
KW  - f
KW  - u
KW  - n
KW  - c
KW  - t
KW  - i
KW  - o
KW  - n
KW  - a
KW  - l
KW  -  
KW  - n
KW  - e
KW  - u
KW  - r
KW  - o
KW  - i
KW  - m
KW  - a
KW  - g
KW  - i
KW  - n
KW  - g
KW  - ;
KW  -  
KW  - g
KW  - a
KW  - m
KW  - e
KW  - ;
KW  -  
KW  - h
KW  - u
KW  - m
KW  - a
KW  - n
KW  - ;
KW  -  
KW  - i
KW  - m
KW  - a
KW  - g
KW  - e
KW  -  
KW  - a
KW  - n
KW  - a
KW  - l
KW  - y
KW  - s
KW  - i
KW  - s
KW  - ;
KW  -  
KW  - j
KW  - o
KW  - i
KW  - n
KW  - t
KW  -  
KW  - a
KW  - t
KW  - t
KW  - e
KW  - n
KW  - t
KW  - i
KW  - o
KW  - n
KW  - ;
KW  -  
KW  - m
KW  - a
KW  - l
KW  - e
KW  - ;
KW  -  
KW  - m
KW  - i
KW  - d
KW  - d
KW  - l
KW  - e
KW  -  
KW  - f
KW  - r
KW  - o
KW  - n
KW  - t
KW  - a
KW  - l
KW  -  
KW  - g
KW  - y
KW  - r
KW  - u
KW  - s
KW  - ;
KW  -  
KW  - p
KW  - a
KW  - r
KW  - i
KW  - e
KW  - t
KW  - a
KW  - l
KW  -  
KW  - l
KW  - o
KW  - b
KW  - e
KW  - ;
KW  -  
KW  - p
KW  - r
KW  - e
KW  - f
KW  - r
KW  - o
KW  - n
KW  - t
KW  - a
KW  - l
KW  -  
KW  - c
KW  - o
KW  - r
KW  - t
KW  - e
KW  - x
KW  - ;
KW  -  
KW  - p
KW  - r
KW  - i
KW  - m
KW  - a
KW  - r
KW  - y
KW  -  
KW  - m
KW  - o
KW  - t
KW  - o
KW  - r
KW  -  
KW  - c
KW  - o
KW  - r
KW  - t
KW  - e
KW  - x
KW  - ;
KW  -  
KW  - p
KW  - r
KW  - i
KW  - o
KW  - r
KW  - i
KW  - t
KW  - y
KW  -  
KW  - j
KW  - o
KW  - u
KW  - r
KW  - n
KW  - a
KW  - l
KW  - ;
KW  -  
KW  - s
KW  - o
KW  - c
KW  - i
KW  - a
KW  - l
KW  -  
KW  - i
KW  - n
KW  - t
KW  - e
KW  - r
KW  - a
KW  - c
KW  - t
KW  - i
KW  - o
KW  - n
KW  - ;
KW  -  
KW  - s
KW  - u
KW  - p
KW  - e
KW  - r
KW  - i
KW  - o
KW  - r
KW  -  
KW  - f
KW  - r
KW  - o
KW  - n
KW  - t
KW  - a
KW  - l
KW  -  
KW  - g
KW  - y
KW  - r
KW  - u
KW  - s
KW  - ;
KW  -  
KW  - s
KW  - u
KW  - p
KW  - e
KW  - r
KW  - i
KW  - o
KW  - r
KW  -  
KW  - t
KW  - e
KW  - m
KW  - p
KW  - o
KW  - r
KW  - a
KW  - l
KW  -  
KW  - s
KW  - u
KW  - l
KW  - c
KW  - u
KW  - s
KW  - ;
KW  -  
KW  - s
KW  - u
KW  - p
KW  - p
KW  - l
KW  - e
KW  - m
KW  - e
KW  - n
KW  - t
KW  - a
KW  - r
KW  - y
KW  -  
KW  - m
KW  - o
KW  - t
KW  - o
KW  - r
KW  -  
KW  - a
KW  - r
KW  - e
KW  - a
ER  - 

68.
TY  - JOUR
ID  - Droumeva2019186
DO  - 10.17645/mac.v7i4.2300
UR  - https://www.scopus.com/inward/record.uri?eid=2-s2.0-85078818833&doi=10.17645%2fmac.v7i4.2300&partnerID=40&md5=31d001533172d0e473f410c422001f61
M1  - Cited by: 6; All Open Access, Gold Open Access, Green Open Access
PY  - 2019
TI  - Audible efforts: Gender and battle cries in classic arcade fighting games
IS  - 4
VL  - 7
AB  - Video games are demanding work indeed. So demanding that our screen heroes and heroines are constantly making sounds of strife, struggle, or victory while conducting surrogate labor for us running, fighting, saving worlds. These sounds also represent the very real demanding labor of voice actors, whose burnout and vocal strain have recently come to the fore in terms of the games industries’ labor standards (Cazden, 2017). But do heroes and she-roes sound the same? What are the demands—virtual, physical, and emotional—of maintaining sexist sonic tropes in popular media; demands that are required of the industry, the game program, and the player alike? Based on participatory observations of gameplay (i.e., the research team engaging with the material by playing the games we study), close reading of gendered sonic presence, and a historical content analysis of three iconic arcade fighting games, this article reports on a notable trend: As games selfpurportedly and in the eyes of the wider community improve the visual representation of female playable leads important aspects of the vocal representation of women has not only lagged behind but become more exaggeratedly gendered with higher-fidelity bigger-budget game productions. In essence, femininity continues to be a disempowering design pattern in ways far more nuanced than sexualization alone. This media ecology implicates not only the history of best practices for the games industry itself, but also the culture of professional voice acting, and the role of games as trendsetters for industry conventions of media representation. Listening to battle cries is discussed here as a politics of embodiment and a form of emotionally demanding game labor that simultaneously affects the flow and immersion of playing, and carries over toxic attitudes about femininity outside the game context. © 2019, Cogitatio Press. All rights reserved.
ER  - 

69.
TY  - JOUR
ID  - Liyanawatta2022189
DO  - 10.1111/bjet.13160
UR  - https://www.scopus.com/inward/record.uri?eid=2-s2.0-85113657975&doi=10.1111%2fbjet.13160&partnerID=40&md5=d80b0ea1288f476debe3cf465494aa4b
M1  - Cited by: 12
PY  - 2022
TI  - Audience participation digital drama-based learning activities for situational learning in the classroom
IS  - 1
VL  - 53
AB  - In this study, the transformational play approach was further used to deploy drama-based situational learning in the classroom through the Digital Learning Theatre (DLT) by engaging drama performers and the audience collaboratively. This study analysed the learners' learning effectiveness based on translation and sentence-construction abilities, and their perception by focussing on concentration, and comprehension of dialogues before and after the drama-based activity. The experimental results were based on both the DLT including tablet PCs to enable audience participation in drama performances, and the DLT for drama performances in which the audience can participate through traditional open discussion sessions with the narrator of the drama. Sixty-five students were selected randomly as participants from the English as a Foreign Language academic program at the junior high school level. The application of the DLT including the tablet PCs approach showed considerable improvement in students' learning effectiveness as well as a significant positive effect on classroom learning, outperform the effectiveness of the DLT with traditional open discussion sessions for the audience. Accordingly, to improve students' learning effectiveness, their engagement in the learning process can be advanced through situational learning activities using educational technologies that combine with collaborative learning mechanisms for classroom learning. Practitioner notes What is already known about this topic The transformational play proposed by Sasha Barab is designed based on situated cognition theory to position persons, content, and context together through digital games. Dorothy Heathcote proposed a drama-based learning approach for learning in the classroom, and learners can play various roles in the drama to learn in a situational learning setting. The teacher, too, plays a role to guide the students and engage them in the situational learning setting. Integration of immersive educational technologies supports learning by reducing obstacles to adoption in the learning process and improve learning effectiveness. Within a rich contextual learning environment, learners can be placed in different situational learning tasks that allow them to apply existing knowledge and experiences. What does this paper add This study introduces a manner of applying the transformational play approach in drama-based situational learning activities suitable for collaborative learning in a classroom setting. It introduces a practical and simple method to transform a regular classroom into a digital version of the learning theatre, including a virtual stage to drama performances. The drama-based situational learning approach facilitates the audience as well as the performers to transform themselves into protagonists in the learning context by collaboratively following the learning content and learning with their peers. The technology-enhanced drama-based situational learning approach is introduced based on the transformation play approach that allows the students to learn situationally through different script instances, and improves their learning effectiveness by helping them understand the learning content through performing, participating, watching, and interacting in the learning context. Implications for practice and/or policy Learners can apply their prior knowledge and experiences creatively through drama-based learning activities, and interactive engagement allows the audience to participate in the learning process equally as drama performers. Educators and learning system developers can implement this approach to facilitate situational practice and discuss learning content. The learning process supports the reinterpretation of the learners' experiences and reflects on how to procure/adopt new knowledge and apply it to real-life situations. Drama performance is a collaborative/group learning task and it is performed for the audience. Students with higher achievements will help students with lower achievements so that everyone can contribute in the learning process to achieve their learning objectives. © 2021 British Educational Research Association
KW  - C
KW  - o
KW  - m
KW  - p
KW  - u
KW  - t
KW  - e
KW  - r
KW  -  
KW  - a
KW  - i
KW  - d
KW  - e
KW  - d
KW  -  
KW  - i
KW  - n
KW  - s
KW  - t
KW  - r
KW  - u
KW  - c
KW  - t
KW  - i
KW  - o
KW  - n
KW  - ;
KW  -  
KW  - E
KW  - d
KW  - u
KW  - c
KW  - a
KW  - t
KW  - i
KW  - o
KW  - n
KW  - a
KW  - l
KW  -  
KW  - t
KW  - e
KW  - c
KW  - h
KW  - n
KW  - o
KW  - l
KW  - o
KW  - g
KW  - y
KW  - ;
KW  -  
KW  - L
KW  - e
KW  - a
KW  - r
KW  - n
KW  - i
KW  - n
KW  - g
KW  -  
KW  - s
KW  - y
KW  - s
KW  - t
KW  - e
KW  - m
KW  - s
KW  - ;
KW  -  
KW  - P
KW  - e
KW  - r
KW  - s
KW  - o
KW  - n
KW  - a
KW  - l
KW  -  
KW  - c
KW  - o
KW  - m
KW  - p
KW  - u
KW  - t
KW  - e
KW  - r
KW  - s
KW  - ;
KW  -  
KW  - S
KW  - t
KW  - u
KW  - d
KW  - e
KW  - n
KW  - t
KW  - s
KW  - ;
KW  -  
KW  - C
KW  - o
KW  - l
KW  - l
KW  - a
KW  - b
KW  - o
KW  - r
KW  - a
KW  - t
KW  - i
KW  - v
KW  - e
KW  -  
KW  - l
KW  - e
KW  - a
KW  - r
KW  - n
KW  - i
KW  - n
KW  - g
KW  - ;
KW  -  
KW  - C
KW  - o
KW  - n
KW  - t
KW  - e
KW  - x
KW  - t
KW  - u
KW  - a
KW  - l
KW  -  
KW  - l
KW  - e
KW  - a
KW  - r
KW  - n
KW  - i
KW  - n
KW  - g
KW  - ;
KW  -  
KW  - E
KW  - n
KW  - g
KW  - l
KW  - i
KW  - s
KW  - h
KW  - -
KW  - a
KW  - s
KW  - -
KW  - a
KW  - -
KW  - F
KW  - o
KW  - r
KW  - e
KW  - i
KW  - g
KW  - n
KW  - -
KW  - L
KW  - a
KW  - n
KW  - g
KW  - u
KW  - a
KW  - g
KW  - e
KW  - ;
KW  -  
KW  - I
KW  - n
KW  - t
KW  - e
KW  - r
KW  - a
KW  - c
KW  - t
KW  - i
KW  - v
KW  - e
KW  -  
KW  - e
KW  - n
KW  - g
KW  - a
KW  - g
KW  - e
KW  - m
KW  - e
KW  - n
KW  - t
KW  - s
KW  - ;
KW  -  
KW  - J
KW  - u
KW  - n
KW  - i
KW  - o
KW  - r
KW  -  
KW  - h
KW  - i
KW  - g
KW  - h
KW  -  
KW  - s
KW  - c
KW  - h
KW  - o
KW  - o
KW  - l
KW  - s
KW  - ;
KW  -  
KW  - K
KW  - n
KW  - o
KW  - w
KW  - l
KW  - e
KW  - d
KW  - g
KW  - e
KW  -  
KW  - a
KW  - n
KW  - d
KW  -  
KW  - e
KW  - x
KW  - p
KW  - e
KW  - r
KW  - i
KW  - e
KW  - n
KW  - c
KW  - e
KW  - ;
KW  -  
KW  - L
KW  - e
KW  - a
KW  - r
KW  - n
KW  - i
KW  - n
KW  - g
KW  -  
KW  - e
KW  - f
KW  - f
KW  - e
KW  - c
KW  - t
KW  - i
KW  - v
KW  - e
KW  - n
KW  - e
KW  - s
KW  - s
KW  - ;
KW  -  
KW  - L
KW  - e
KW  - a
KW  - r
KW  - n
KW  - i
KW  - n
KW  - g
KW  -  
KW  - o
KW  - b
KW  - j
KW  - e
KW  - c
KW  - t
KW  - i
KW  - v
KW  - e
KW  - s
KW  - ;
KW  -  
KW  - E
KW  - -
KW  - l
KW  - e
KW  - a
KW  - r
KW  - n
KW  - i
KW  - n
KW  - g
ER  - 

70.
TY  - JOUR
ID  - 10.1145/3116595.3116626
DO  - 10.1145/3116595.3116626
UR  - https://doi.org/10.1145/3116595.3116626
PY  - 2017
TI  - AutoGym: An Exertion Game for Autonomous Driving
AB  - In-car exercises are a promising way to keep the inactive driver of future autonomous cars in good shape and alert of the situation around them. To explore how to implement exercises into the car context, we designed AutoGym, an in-car fitness program that translates frustrating traffic into a fun exertion game. To progress in the game, the players must anticipate changes to the traffic situation they are exposed to in the car and work-out against their prediction. In this paper, we present the conceptual design of AutoGym and report what we have learnt from an explorative user study with 28 participants. Furthermore, from the design process and the evaluation, we derived three strategies for implementing exertion games. We found that these strategies helped to conceptualize exertion games as a playful embodiment of the dynamics of driving and as such, can positively influence the experience of control, orientation and situational awareness i.e. experiential factors that can be crucial for facilitating future autonomous driving in a pleasurable and safe way.
KW  - g
KW  - a
KW  - m
KW  - e
KW  - s
KW  - ,
KW  -  
KW  - e
KW  - x
KW  - e
KW  - r
KW  - t
KW  - i
KW  - o
KW  - n
KW  -  
KW  - g
KW  - a
KW  - m
KW  - e
KW  - s
KW  - ,
KW  -  
KW  - a
KW  - u
KW  - t
KW  - o
KW  - n
KW  - o
KW  - m
KW  - o
KW  - u
KW  - s
KW  -  
KW  - d
KW  - r
KW  - i
KW  - v
KW  - i
KW  - n
KW  - g
PB  - Association for Computing Machinery
ER  - 

71.
TY  - JOUR
ID  - 10.1145/2330163.2330293
DO  - 10.1145/2330163.2330293
UR  - https://doi.org/10.1145/2330163.2330293
PY  - 2012
TI  - Automated mechanism design with co-evolutionary hierarchical genetic programming techniques
AB  - We present a novel form of automated game theoretic mechanism design in which mechanisms and players co-evolve. We also model the memetic propagation of strategies through a population of players, and argue that this process represents a more accurate depiction of human behavior than conventional economic models. The resulting model is evaluated by evolving mechanisms for the ultimatum game, and replicates the results of empirical studies of human economic behaviors, as well as demonstrating the ability to evaluate competing hypothesizes for the creation of economic incentives.
KW  - c
KW  - o
KW  - e
KW  - v
KW  - o
KW  - l
KW  - u
KW  - t
KW  - i
KW  - o
KW  - n
KW  - ,
KW  -  
KW  - a
KW  - u
KW  - t
KW  - o
KW  - m
KW  - a
KW  - t
KW  - e
KW  - d
KW  -  
KW  - m
KW  - e
KW  - c
KW  - h
KW  - a
KW  - n
KW  - i
KW  - s
KW  - m
KW  -  
KW  - d
KW  - e
KW  - s
KW  - i
KW  - g
KW  - n
PB  - Association for Computing Machinery
ER  - 

72.
TY  - JOUR
ID  - 10.1145/1811158.1811175
DO  - 10.1145/1811158.1811175
UR  - https://doi.org/10.1145/1811158.1811175
PY  - 2010
TI  - Automatic addition of physics components to procedural content
AB  - While the field of procedural content generation is growing, there has been somewhat less work on developing procedural methods to animate these models. We present a technique for generating procedural models of trees and buildings via formal grammars (L-Systems and wall grammars) that are ready to be animated using physical simulation. The grammars and their interpretations are augmented to provide direct control over the physical animation, by, for example, specifying object mass and the joint stiffness. Example animations produced by our system include trees swaying in a gentle wind or being rocked by a gale, and buildings collapsing, imploding or exploding. In user testing, we had test subjects (n = 20) compare our animations with video of trees and buildings undergoing similar effects, as well as with animations in games that they have played. Results show that our animations appear physically accurate with a few minor instances of unrealistic behaviour. Users considered the animations to be more realistic than those used in current video games.
KW  - w
KW  - a
KW  - l
KW  - l
KW  -  
KW  - g
KW  - r
KW  - a
KW  - m
KW  - m
KW  - a
KW  - r
KW  - s
KW  - ,
KW  -  
KW  - s
KW  - h
KW  - a
KW  - p
KW  - e
KW  -  
KW  - g
KW  - r
KW  - a
KW  - m
KW  - m
KW  - a
KW  - r
KW  - s
KW  - ,
KW  -  
KW  - p
KW  - r
KW  - o
KW  - c
KW  - e
KW  - d
KW  - u
KW  - r
KW  - a
KW  - l
KW  -  
KW  - g
KW  - e
KW  - n
KW  - e
KW  - r
KW  - a
KW  - t
KW  - i
KW  - o
KW  - n
KW  - ,
KW  -  
KW  - p
KW  - h
KW  - y
KW  - s
KW  - i
KW  - c
KW  - s
KW  - ,
KW  -  
KW  - d
KW  - y
KW  - n
KW  - a
KW  - m
KW  - i
KW  - c
KW  -  
KW  - a
KW  - n
KW  - i
KW  - m
KW  - a
KW  - t
KW  - i
KW  - o
KW  - n
KW  - ,
KW  -  
KW  - d
KW  - e
KW  - s
KW  - c
KW  - r
KW  - i
KW  - p
KW  - t
KW  - i
KW  - v
KW  - e
KW  -  
KW  - g
KW  - r
KW  - a
KW  - m
KW  - m
KW  - a
KW  - r
KW  - s
KW  - ,
KW  -  
KW  - L
KW  - -
KW  - s
KW  - y
KW  - s
KW  - t
KW  - e
KW  - m
KW  - s
PB  - Association for Computing Machinery
ER  - 

73.
TY  - JOUR
ID  - WOS:000313568500001
DO  - 10.1186/1472-6947-12-120
PY  - 2012
TI  - Avatars using computer/smartphone mediated communication and social
networking in prevention of sexually transmitted diseases among
North-Norwegian youngsters
VL  - 12
AB  - Background: Sexually transmitted diseases (STDs), especially the
Chlamydia trachomatis bacterial infection, a common cause of
infertility, are highly prevalent in developed countries, and a worrying
problem in North Norway, where the incidence of chlamydia twice the
Norwegian average. Seventy percent of reported chlamydia cases are found
in people below 25 years of age, and although its spread could be
controlled with proper prevention, young people are more aware of the
risks of unwanted pregnancy than their risk of acquiring a STD.
Information and Communication Technologies, including, the Internet,
social media and/or smartphones, should be valued for sexual health
promotion for their potential to engage young audiences. And in these
media, avatars guarantee anonymity to users when handling sensitive
information. The main objective of this project is to achieve that North
Norwegian youngsters become more aware of STDs through the use of
popular technologies among young people.
Methods: A Virtual Clinic for Sexually Transmitted Diseases (VCSTD) will
be developed. The VCSTD will provide early guidance and reliable
information sources concerning reproductive health, delivered in a novel
and innovative way to the younger population. The VCSTD consists of an
``avatar{''} supported intervention in a serious gaming and e-learning
environment, which will bypass direct physical access (in person) to
reliable medical information, as well as allowing the youngsters to
share that information in social media, and thus helping the VCSTD to be
disseminated to more people.
Data analyses will be conducted on publically available health data
relevant to STDs in Troms and Finnmark, like the absolute number of
chlamydia tests, the amount of emergency contraception medication sold,
and the number of abortions. Also, usage data of the system and
experiences of usefulness will be explored through participants'
voluntary responses to a feedback form available in the VCSTD.
Discussion: This study will examine the usefulness of an online public
health intervention that aims to promote healthy sexual practices among
North-Norwegian youngsters. If shown to be effective, the intervention
could prove to be an affordable and widely accessible intervention to
decrease risky sexual practices in younger population.
ER  - 

74.
TY  - JOUR
ID  - Pentz2019188
DO  - 10.1016/j.addbeh.2018.11.016
UR  - https://www.scopus.com/inward/record.uri?eid=2-s2.0-85057007471&doi=10.1016%2fj.addbeh.2018.11.016&partnerID=40&md5=bce77f701626cd2055123df9446d7d0f
M1  - Cited by: 28; All Open Access, Green Open Access
PY  - 2019
TI  - A videogame intervention for tobacco product use prevention in adolescents
VL  - 91
AB  - Purpose: This pilot study evaluated the short-term effects of an interactive videogame on changing adolescent knowledge, beliefs and risk perceptions, and intentions to use e-cigarettes, cigarettes, and other tobacco products. A secondary aim was to evaluate players’ game experience. Methods: Participants (N = 80 11–14 year olds) were recruited from 7 community-based afterschool programs in New Haven, Connecticut and Los Angeles, California. The design was a single group pre-post design with replication. A pre-test survey was administered that included demographic variables and knowledge, risk perceptions, beliefs, and intentions to use e-cigarettes, cigarettes, and other tobacco products. An interactive videogame focusing on risky tobacco use situations was subsequently played in four 60-min sessions over a four-week period, followed by a post-test survey. Analyses included paired t-tests of pre-post videogame change, regression analyses, and path analyses testing mediational effects of beliefs and risk perceptions on the relationship between knowledge and intentions. Results: The videogame changed knowledge of e-cigarettes and other tobacco products (p's < 0.001), risk perceptions of cigarettes and e-cigarettes (p <.01 and p <.001, respectively), and beliefs about e-cigarettes and other tobacco products (p's < 0.05), but not intentions. Older adolescents reported greater e-cigarette knowledge and risk perceptions (p's < 0.05), and females reported greater risk perception of cigarettes (p <.05). Beliefs mediated the relationship between knowledge and intentions to use e-cigarettes (indirect effect p <.05). Conclusion: Results suggest that brief exposure (4 h over 4 weeks) to a videogame focused on changing knowledge and attitudes towards tobacco products may have a promising effect on preventing risk for early adolescent tobacco product use, particularly for e-cigarettes. © 2018
KW  - A
KW  - d
KW  - o
KW  - l
KW  - e
KW  - s
KW  - c
KW  - e
KW  - n
KW  - t
KW  - ;
KW  -  
KW  - A
KW  - g
KW  - e
KW  -  
KW  - F
KW  - a
KW  - c
KW  - t
KW  - o
KW  - r
KW  - s
KW  - ;
KW  -  
KW  - C
KW  - h
KW  - i
KW  - l
KW  - d
KW  - ;
KW  -  
KW  - E
KW  - l
KW  - e
KW  - c
KW  - t
KW  - r
KW  - o
KW  - n
KW  - i
KW  - c
KW  -  
KW  - N
KW  - i
KW  - c
KW  - o
KW  - t
KW  - i
KW  - n
KW  - e
KW  -  
KW  - D
KW  - e
KW  - l
KW  - i
KW  - v
KW  - e
KW  - r
KW  - y
KW  -  
KW  - S
KW  - y
KW  - s
KW  - t
KW  - e
KW  - m
KW  - s
KW  - ;
KW  -  
KW  - F
KW  - e
KW  - m
KW  - a
KW  - l
KW  - e
KW  - ;
KW  -  
KW  - H
KW  - e
KW  - a
KW  - l
KW  - t
KW  - h
KW  -  
KW  - E
KW  - d
KW  - u
KW  - c
KW  - a
KW  - t
KW  - i
KW  - o
KW  - n
KW  - ;
KW  -  
KW  - H
KW  - e
KW  - a
KW  - l
KW  - t
KW  - h
KW  -  
KW  - K
KW  - n
KW  - o
KW  - w
KW  - l
KW  - e
KW  - d
KW  - g
KW  - e
KW  - ,
KW  -  
KW  - A
KW  - t
KW  - t
KW  - i
KW  - t
KW  - u
KW  - d
KW  - e
KW  - s
KW  - ,
KW  -  
KW  - P
KW  - r
KW  - a
KW  - c
KW  - t
KW  - i
KW  - c
KW  - e
KW  - ;
KW  -  
KW  - H
KW  - u
KW  - m
KW  - a
KW  - n
KW  - s
KW  - ;
KW  -  
KW  - M
KW  - a
KW  - l
KW  - e
KW  - ;
KW  -  
KW  - P
KW  - i
KW  - l
KW  - o
KW  - t
KW  -  
KW  - P
KW  - r
KW  - o
KW  - j
KW  - e
KW  - c
KW  - t
KW  - s
KW  - ;
KW  -  
KW  - S
KW  - e
KW  - x
KW  -  
KW  - F
KW  - a
KW  - c
KW  - t
KW  - o
KW  - r
KW  - s
KW  - ;
KW  -  
KW  - T
KW  - o
KW  - b
KW  - a
KW  - c
KW  - c
KW  - o
KW  -  
KW  - P
KW  - r
KW  - o
KW  - d
KW  - u
KW  - c
KW  - t
KW  - s
KW  - ;
KW  -  
KW  - T
KW  - o
KW  - b
KW  - a
KW  - c
KW  - c
KW  - o
KW  -  
KW  - U
KW  - s
KW  - e
KW  - ;
KW  -  
KW  - V
KW  - i
KW  - d
KW  - e
KW  - o
KW  -  
KW  - G
KW  - a
KW  - m
KW  - e
KW  - s
KW  - ;
KW  -  
KW  - a
KW  - d
KW  - o
KW  - l
KW  - e
KW  - s
KW  - c
KW  - e
KW  - n
KW  - t
KW  - ;
KW  -  
KW  - a
KW  - d
KW  - o
KW  - l
KW  - e
KW  - s
KW  - c
KW  - e
KW  - n
KW  - t
KW  -  
KW  - s
KW  - m
KW  - o
KW  - k
KW  - i
KW  - n
KW  - g
KW  - ;
KW  -  
KW  - A
KW  - r
KW  - t
KW  - i
KW  - c
KW  - l
KW  - e
KW  - ;
KW  -  
KW  - a
KW  - t
KW  - t
KW  - i
KW  - t
KW  - u
KW  - d
KW  - e
KW  -  
KW  - t
KW  - o
KW  -  
KW  - h
KW  - e
KW  - a
KW  - l
KW  - t
KW  - h
KW  - ;
KW  -  
KW  - c
KW  - h
KW  - i
KW  - l
KW  - d
KW  - ;
KW  -  
KW  - c
KW  - o
KW  - m
KW  - m
KW  - u
KW  - n
KW  - i
KW  - t
KW  - y
KW  -  
KW  - a
KW  - s
KW  - s
KW  - e
KW  - s
KW  - s
KW  - m
KW  - e
KW  - n
KW  - t
KW  - ;
KW  -  
KW  - d
KW  - e
KW  - m
KW  - o
KW  - g
KW  - r
KW  - a
KW  - p
KW  - h
KW  - y
KW  - ;
KW  -  
KW  - d
KW  - e
KW  - s
KW  - c
KW  - r
KW  - i
KW  - p
KW  - t
KW  - i
KW  - v
KW  - e
KW  -  
KW  - r
KW  - e
KW  - s
KW  - e
KW  - a
KW  - r
KW  - c
KW  - h
KW  - ;
KW  -  
KW  - e
KW  - t
KW  - h
KW  - n
KW  - i
KW  - c
KW  -  
KW  - d
KW  - i
KW  - f
KW  - f
KW  - e
KW  - r
KW  - e
KW  - n
KW  - c
KW  - e
KW  - ;
KW  -  
KW  - f
KW  - e
KW  - m
KW  - a
KW  - l
KW  - e
KW  - ;
KW  -  
KW  - h
KW  - e
KW  - a
KW  - l
KW  - t
KW  - h
KW  -  
KW  - b
KW  - e
KW  - l
KW  - i
KW  - e
KW  - f
KW  - ;
KW  -  
KW  - h
KW  - e
KW  - a
KW  - l
KW  - t
KW  - h
KW  -  
KW  - c
KW  - a
KW  - r
KW  - e
KW  -  
KW  - s
KW  - u
KW  - r
KW  - v
KW  - e
KW  - y
KW  - ;
KW  -  
KW  - h
KW  - i
KW  - g
KW  - h
KW  -  
KW  - r
KW  - i
KW  - s
KW  - k
KW  -  
KW  - b
KW  - e
KW  - h
KW  - a
KW  - v
KW  - i
KW  - o
KW  - r
KW  - ;
KW  -  
KW  - h
KW  - u
KW  - m
KW  - a
KW  - n
KW  - ;
KW  -  
KW  - m
KW  - a
KW  - l
KW  - e
KW  - ;
KW  -  
KW  - m
KW  - o
KW  - b
KW  - i
KW  - l
KW  - e
KW  -  
KW  - a
KW  - p
KW  - p
KW  - l
KW  - i
KW  - c
KW  - a
KW  - t
KW  - i
KW  - o
KW  - n
KW  - ;
KW  -  
KW  - p
KW  - e
KW  - r
KW  - c
KW  - e
KW  - p
KW  - t
KW  - i
KW  - o
KW  - n
KW  - ;
KW  -  
KW  - p
KW  - i
KW  - l
KW  - o
KW  - t
KW  -  
KW  - s
KW  - t
KW  - u
KW  - d
KW  - y
KW  - ;
KW  -  
KW  - p
KW  - r
KW  - e
KW  - v
KW  - e
KW  - n
KW  - t
KW  - i
KW  - v
KW  - e
KW  -  
KW  - m
KW  - e
KW  - d
KW  - i
KW  - c
KW  - i
KW  - n
KW  - e
KW  - ;
KW  -  
KW  - s
KW  - c
KW  - h
KW  - o
KW  - o
KW  - l
KW  -  
KW  - c
KW  - h
KW  - i
KW  - l
KW  - d
KW  - ;
KW  -  
KW  - t
KW  - o
KW  - b
KW  - a
KW  - c
KW  - c
KW  - o
KW  - ;
KW  -  
KW  - t
KW  - o
KW  - b
KW  - a
KW  - c
KW  - c
KW  - o
KW  -  
KW  - c
KW  - o
KW  - n
KW  - s
KW  - u
KW  - m
KW  - p
KW  - t
KW  - i
KW  - o
KW  - n
KW  - ;
KW  -  
KW  - v
KW  - i
KW  - d
KW  - e
KW  - o
KW  -  
KW  - g
KW  - a
KW  - m
KW  - e
KW  - ;
KW  -  
KW  - a
KW  - g
KW  - e
KW  - ;
KW  -  
KW  - a
KW  - t
KW  - t
KW  - i
KW  - t
KW  - u
KW  - d
KW  - e
KW  -  
KW  - t
KW  - o
KW  -  
KW  - h
KW  - e
KW  - a
KW  - l
KW  - t
KW  - h
KW  - ;
KW  -  
KW  - e
KW  - l
KW  - e
KW  - c
KW  - t
KW  - r
KW  - o
KW  - n
KW  - i
KW  - c
KW  -  
KW  - c
KW  - i
KW  - g
KW  - a
KW  - r
KW  - e
KW  - t
KW  - t
KW  - e
KW  - ;
KW  -  
KW  - h
KW  - e
KW  - a
KW  - l
KW  - t
KW  - h
KW  -  
KW  - e
KW  - d
KW  - u
KW  - c
KW  - a
KW  - t
KW  - i
KW  - o
KW  - n
KW  - ;
KW  -  
KW  - p
KW  - r
KW  - e
KW  - v
KW  - e
KW  - n
KW  - t
KW  - i
KW  - o
KW  - n
KW  -  
KW  - a
KW  - n
KW  - d
KW  -  
KW  - c
KW  - o
KW  - n
KW  - t
KW  - r
KW  - o
KW  - l
KW  - ;
KW  -  
KW  - p
KW  - r
KW  - o
KW  - c
KW  - e
KW  - d
KW  - u
KW  - r
KW  - e
KW  - s
KW  - ;
KW  -  
KW  - s
KW  - e
KW  - x
KW  -  
KW  - f
KW  - a
KW  - c
KW  - t
KW  - o
KW  - r
KW  - ;
KW  -  
KW  - t
KW  - o
KW  - b
KW  - a
KW  - c
KW  - c
KW  - o
KW  -  
KW  - u
KW  - s
KW  - e
ER  - 

75.
TY  - JOUR
ID  - WOS:000637807900003
DO  - 10.2196/23088
SN  - 2291-9279
PY  - 2021
TI  - A Web-Based Game for Young Adolescents to Improve Parental Communication
and Prevent Unintended Pregnancy and Sexually Transmitted Infections
(The Secret of Seven Stones): Development and Feasibility Study
IS  - 1
VL  - 9
AB  - Background: Early adolescent unintended pregnancy and sexually
transmitted infection prevention are significant public health
challenges in the United States. Parental influence can help adolescents
make responsible and informed sexual health decisions toward delayed
sexual debut; yet parents often feel ill equipped to communicate about
sex-related topics. Intergenerational games offer a potential strategy
to provide life skills training to young adolescents (aged 11-14 years)
while engaging them and their parents in communication about sexual
health.
Objective: This study aims to describe the development of a web-based
online sexual health intergenerational adventure game, the Secret of
Seven Stones (SSS), using an intervention mapping (IM) approach for
developing theory- and evidence-based interventions.
Methods: We followed the IM development steps to describe a theoretical
and empirical model for young adolescent sexual health behavior, define
target behaviors and change objectives, identify theory-based methods
and practical applications to inform design and function, develop and
test a prototype of 2 game levels to assess feasibility before
developing the complete 18-level game, draft an implementation plan that
includes a commercial dissemination strategy, and draft an evaluation
plan including a study design for a randomized controlled trial efficacy
trial of SSS.
Results: SSS comprised an adventure game for young adolescent skills
training delivered via a desktop computer, a text-based notification
system to provide progress updates for parents and cues to initiate
dialogue with their 11- to 14-year-old child, and a website for parent
skills training and progress monitoring. Formative prototype testing
demonstrated feasibility for in-home use and positive usability ratings.
Conclusions: The SSS intergenerational game provides a unique addition
to the limited cadre of home-based programs that facilitate parent
involvement in influencing young adolescent behaviors and reducing
adolescent sexual risk taking. The IM framework provided a logical and
thorough approach to development and testing, attentive to the need for
theoretical and empirical foundations in serious games for health.
ER  - 

76.
TY  - JOUR
ID  - Zhang2022
DO  - 10.2196/37219
UR  - https://www.scopus.com/inward/record.uri?eid=2-s2.0-85150291459&doi=10.2196%2f37219&partnerID=40&md5=5575cb97f63eb74c90f064284c4e27d1
M1  - Cited by: 0; All Open Access, Gold Open Access, Green Open Access
PY  - 2022
TI  - A Web-Based Gaming Approach to Decrease HIV-Related Stigma: Game Development and Mixed Methods Evaluation
IS  - 4
VL  - 10
AB  - Background: The stigma faced by people living with HIV causes difficulties in the treatment of HIV/AIDS. Decreasing this stigma is thus no less urgent than implementing behavioral interventions. Serious games are being increasingly adopted as an intervention mechanism to control HIV/AIDS around the world. However, the development and evaluation of these games in China are far from adequate. Objective: This research aimed to help decrease HIV-related stigma in China via the development and evaluation of a serious game, as well as promote a participatory gamification culture for health interventions. Methods: Initially, a serious game was developed using free resources from a user-generated content website. Then, quantitative and qualitative methods were employed for game evaluation. A randomized controlled trial was conducted to explore the game’s effect on HIV-related stigma. The trial included 167 university students, who were randomly allocated to game and control groups. After the experimental evaluation, focus group discussions were held with 64 participants, who were invited to form 16 groups. Results: The game was called The Second Kind of Life with HIV (SKLWH), which is a free online game that can be played on computers and smartphones. This game hopes to publicize that people living with HIV can live a normal life, that is, a second life different from that imagined by the public. Based on the gamification practice of SKLWH, the participatory serious game development model (PSGDM) was proposed, which guided the development of 3 other HIV-themed games. The trial showed that intimacy stigma was much more severe than morality stigma and personal interaction stigma. Females were more tolerant of morality stigma than males (mean score: 1.29 vs 1.50; P=.01). The game intervention showed an advantage in decreasing intimacy stigma (mean score [game vs control]: 2.43 vs 2.73; P=.04). The group discussions validated the quantitative results and provided further in-depth information. The game intervention was largely preferred by participants, and the belief in intimacy impossibility was commonly expressed by participants when considering their relationship with people living with HIV. Conclusions: HIV/AIDS education should adopt appropriate media interventions to mitigate different dimensions of HIV-related stigma. Serious games should be used to decrease intimacy stigma, which is the hardest form to diminish. It is expected that the PSGDM can promote the development of more health games. Furthermore, HIV/AIDS intervention requires interdisciplinary efforts and cooperation that will allow more people to participate and share the responsibility of promoting health. ©Xiaoxiao Zhang, Erman Lai.
ER  - 

77.
TY  - JOUR
ID  - WOS:000854073700023
DO  - 10.2196/29196
PY  - 2022
TI  - Barriers and Facilitators to HIV Testing Among Adolescents and Young
Adults in Washington, District of Columbia: Formative Research to Inform
the Development of an mHealth Intervention
IS  - 3
VL  - 6
AB  - Background: Adolescents and young adults (AYA) in the United States, and
in Washington, District of Columbia (DC), specifically, are
disproportionately affected by HIV. Both the national Ending the HIV
Epidemic initiative and DC-specific plans emphasize HIV testing, and
innovative strategies to encourage testing among AYA are needed.
Objective: The purpose of this study is to identify sexual behaviors,
HIV knowledge, HIV perceptions (eg, susceptibility and severity), and
perceived barriers and facilitators to HIV testing among AYA at risk for
HIV in DC.
Methods: This study was part of a larger study to determine the
acceptability of using a life-and-dating simulation game to increase HIV
testing among AYA. Focus groups and surveys stratified by self-reported
sexual orientation were conducted among, and administered to, AYA aged
13-24 years in DC. HIV knowledge was explored during focus groups and
measured using an adapted version of the Brief HIV Knowledge
Questionnaire. Survey data were summarized using descriptive statistics
and compared by self-reported sexual orientation. Transcripts were
thematically analyzed.
Results: Of the 46 AYA who participated in the focus groups, 30 (65\%)
identified as heterosexual and 16 (35\%) as lesbian, gay, bisexual,
transgender, or queer. A higher proportion of lesbian, gay, bisexual,
transgender, or queer AYA reported sexual activity (12/16, 75\%, vs
18/30, 60\%), condomless sex (11/12, 92\%, vs 15/18, 83\%), and HIV
testing (13/16, 81\%, vs 17/29, 58\%) than heterosexual AYA. HIV
prevention ({''}condoms{''} and ``...PrEP{''}) and transmission
({''}exchange of fluids{''}) knowledge was high, and most (34/44, 77\%)
of the AYA perceived HIV testing as beneficial. However, the AYA also
demonstrated some misinformation concerning HIV: an average of 67\%
(31/46; SD 0.474) of the participants believed that an HIV test could
deliver accurate results 1 week after a potential exposure and an
average of 72\% (33/46; SD 0.455) believed that an HIV vaccine exists.
The AYA also identified individual ({''}...people...are scared{''}),
interpersonal ({''}it's an awkward conversation{''}), and structural
({''}...people don't...know where they can go{''}) barriers to testing.
Most of the AYA indicated that they were very likely to use the
demonstrated game prototype to help with getting tested for HIV (median
3.0, IQR 2.0-3.0, using a scale ranging from 0 to 3, with 3 indicating
high likelihood) and strongly agreed that the game was interesting
(median 5.0, IQR 5.0-5.0), fun (median 5.0, IQR 4.0-5.0), and easy to
learn (median 5.0, IQR 5.0-5.0, using a scale ranging from 1 to 5, with
5 indicating strong agreement).
Conclusions: These results suggest a need for multilevel HIV testing
interventions and informed the development of a mobile health
intervention aiming to increase HIV knowledge and risk perception among
AYA, while reducing barriers to testing at the individual and structural
levels, supporting efforts to end the domestic HIV epidemic.
ER  - 

78.
TY  - JOUR
ID  - WOS:000374011000005
DO  - 10.1080/14681811.2015.1123147
SN  - 1468-1811
PY  - 2016
TI  - ``Because if we don't talk about it, how are we going to prevent
it?'': <i>Lucidity</i>, a narrative-based digital game about sexual
violence
IS  - 4
VL  - 16
AB  - This paper describes the development and evaluation of an interactive,
narrative-based, multimedia game to promote learning and communication
about sexual violence and health topics. High school-aged participants
created the game concept in a three-week workshop, after which assets
were assembled and refined by a university-based game design lab. The
outcome, Lucidity, was a multimedia game with a nonlinear narrative that
led to two different outcomes based on player decisions. The narrative
followed the life of one character, an African American woman named
Zaria who remembers and grapples with a sexual assault from her past.
The player discovers parts of the story by reading comics, watching
videos, navigating interactive websites and playing short videogames.
The final evaluation consisted of gameplay, a post-game focus group and
follow-up interviews. Twenty-four young people participated in three
focus group discussions (n=9, n=5, n=10); 23 participated in the
follow-up interviews. Salient themes identified in the focus group
discussions included: overall approval of the game, the acquisition of
new knowledge and minimal past exposure to conversations or education
about sexual violence. At follow-up, almost all (n=22) had initiated a
conversation about sexual violence with a parent, peer and/or teacher.
Lucidity succeeded in engaging young people and facilitating
communication with adults and peers regarding sexual violence and other
sexual health topics. Ultimately, a game-based intervention such as this
represents a feasible approach for introducing issues of sexual
violence, with potential for future implementation in educational
settings.
ER  - 

79.
TY  - JOUR
ID  - WOS:001073986200001
DO  - 10.1016/j.sleh.2023.02.005
SN  - 2352-7218
PY  - 2023
TI  - Bedtime screen use behaviors and sleep outcomes: Findings from the
Adolescent Brain Cognitive Development (ABCD) Study
IS  - 4
VL  - 9
AB  - Objectives: To determine associations between bedtime screen time
behaviors and sleep outcomes in a national study of early
adolescents.Methods: We analyzed cross-sectional data from 10,280 early
adolescents aged 10-14 (48.8\% female) in the Adolescent Brain Cognitive
Development Study (Year 2, 2018-2020). Regression analyses examined the
association between self-reported bedtime screen use and self-and
caregiver-reported sleep measures, including sleep disturbance symptoms,
controlling for sex, race/ethnicity, household income, parent
edu-cation, depression, data collection period (pre-vs. during COVID-19
pandemic), and study site.Results: Overall, 16\% of adolescents had at
least some trouble falling or staying asleep in the past 2 weeks and
28\% had overall sleep disturbance, based on caregiver reports.
Adolescents who had a television or an Internet-connected electronic
device in the bedroom had a greater risk of having trouble falling or
staying asleep (adjusted risk ratio 1.27, 95\% CI 1.12-1.4 4) and
overall sleep disturbance (adjusted risk ratio 1.15, 95\% CI 1.06-1.25).
Adolescents who left their phone ringer activated overnight had more
trouble falling/staying asleep and greater overall sleep disturbance
compared to those who turned off their cell phones at bedtime. Streaming
movies, playing video games, listening to music, talking/texting on the
phone, and using social media or chat rooms were all associated with
trouble falling/staying asleep and sleep disturbance.Conclusions:
Several bedtime screen use behaviors are associated with sleep
disturbances in early adoles-cents. The study's findings can inform
guidance for specific bedtime screen behaviors among early
ado-lescents.\& COPY; 2023 Published by Elsevier Inc. on behalf of
National Sleep Foundation.This is an open access article under the CC
BY-NC-ND license (http://creativecommons.org/licenses/by-nc-nd/4.0/).
ER  - 

80.
TY  - JOUR
ID  - Kervin2021
DO  - 10.1016/j.ridd.2021.104033
UR  - https://www.scopus.com/inward/record.uri?eid=2-s2.0-85111227803&doi=10.1016%2fj.ridd.2021.104033&partnerID=40&md5=8e6ceaf4d6494e276208b492b06f36b7
M1  - Cited by: 5
PY  - 2021
TI  - Behavioral addiction and autism spectrum disorder: A systematic review
VL  - 117
AB  - Background: According to DSM-5 criteria, Autism spectrum disorder (ASD) is a neurodevelopmental condition characterized by deficiencies in social communication and interaction along with the presence of restrictive and repetitive patterns of behavior. Few studies have explored the prevalence of behavioral addiction in individuals with ASD. Since addiction and ASD share common characteristics, individuals with ASD may be more vulnerable to addictive behaviors. Some typical behavioral addictions include internet, gaming, and gambling addiction. While most previous studies on ASD and addiction have looked at chemical addiction, behavioral addiction has not been thoroughly studied to date. Aims: The objective of this study was to investigate the presence of behavioral addiction among individuals diagnosed with autism spectrum disorder. Methods and procedures: A systematic literature search of five databases was conducted in accordance with the PRISMA guidelines. Search results were reviewed for the predetermined inclusion criteria independently by two authors. Outcomes and results: The search yielded 539 publications after the removal of duplicates. 61 met the inclusion criteria for title and abstract review. Full texts were reviewed resulting in an additional 31 being removed. The remaining 30 included 4 case reports and 26 original studies. Results included 27 studies that found a positive correlation (15 of significance, 12 of unknown significance) between a behavioral addiction and either ASD or Autistic traits, 1 found a significant negative correlation, 3 did not find a correlation. Conclusions and implications: This review is inconclusive about links between ASD and behavioral addictions. While a vast majority of studies show a positive correlation, many do not provide the statistical analysis to show if the correlations are significant. In addition, a positive correlation between ASD and behavioral addiction is observed in the presence of comorbid mental health conditions in many of the studies. Further research with proper controls and statistical analysis is needed to determine whether the development of behavioral addiction is directly influenced by ASD or if the presence of a comorbid mental health condition is the true cause. © 2021 Elsevier Ltd
KW  - A
KW  - u
KW  - t
KW  - i
KW  - s
KW  - m
KW  -  
KW  - S
KW  - p
KW  - e
KW  - c
KW  - t
KW  - r
KW  - u
KW  - m
KW  -  
KW  - D
KW  - i
KW  - s
KW  - o
KW  - r
KW  - d
KW  - e
KW  - r
KW  - ;
KW  -  
KW  - B
KW  - e
KW  - h
KW  - a
KW  - v
KW  - i
KW  - o
KW  - r
KW  - ,
KW  -  
KW  - A
KW  - d
KW  - d
KW  - i
KW  - c
KW  - t
KW  - i
KW  - v
KW  - e
KW  - ;
KW  -  
KW  - C
KW  - o
KW  - m
KW  - m
KW  - u
KW  - n
KW  - i
KW  - c
KW  - a
KW  - t
KW  - i
KW  - o
KW  - n
KW  - ;
KW  -  
KW  - D
KW  - i
KW  - a
KW  - g
KW  - n
KW  - o
KW  - s
KW  - t
KW  - i
KW  - c
KW  -  
KW  - a
KW  - n
KW  - d
KW  -  
KW  - S
KW  - t
KW  - a
KW  - t
KW  - i
KW  - s
KW  - t
KW  - i
KW  - c
KW  - a
KW  - l
KW  -  
KW  - M
KW  - a
KW  - n
KW  - u
KW  - a
KW  - l
KW  -  
KW  - o
KW  - f
KW  -  
KW  - M
KW  - e
KW  - n
KW  - t
KW  - a
KW  - l
KW  -  
KW  - D
KW  - i
KW  - s
KW  - o
KW  - r
KW  - d
KW  - e
KW  - r
KW  - s
KW  - ;
KW  -  
KW  - H
KW  - u
KW  - m
KW  - a
KW  - n
KW  - s
KW  - ;
KW  -  
KW  - P
KW  - r
KW  - e
KW  - v
KW  - a
KW  - l
KW  - e
KW  - n
KW  - c
KW  - e
KW  - ;
KW  -  
KW  - ,
KW  -  
KW  - P
KW  - a
KW  - t
KW  - h
KW  - o
KW  - l
KW  - o
KW  - g
KW  - i
KW  - c
KW  - a
KW  - l
KW  -  
KW  - V
KW  - i
KW  - d
KW  - e
KW  - o
KW  -  
KW  - G
KW  - a
KW  - m
KW  - e
KW  -  
KW  - U
KW  - s
KW  - e
KW  -  
KW  - Q
KW  - u
KW  - e
KW  - s
KW  - t
KW  - i
KW  - o
KW  - n
KW  - n
KW  - a
KW  - i
KW  - r
KW  - e
KW  - ;
KW  -  
KW  - a
KW  - n
KW  - x
KW  - i
KW  - e
KW  - t
KW  - y
KW  - ;
KW  -  
KW  - A
KW  - r
KW  - t
KW  - i
KW  - c
KW  - l
KW  - e
KW  - ;
KW  -  
KW  - a
KW  - u
KW  - t
KW  - i
KW  - s
KW  - m
KW  - ;
KW  -  
KW  - A
KW  - u
KW  - t
KW  - i
KW  - s
KW  - t
KW  - i
KW  - c
KW  -  
KW  - S
KW  - p
KW  - e
KW  - c
KW  - t
KW  - r
KW  - u
KW  - m
KW  -  
KW  - Q
KW  - u
KW  - o
KW  - t
KW  - i
KW  - e
KW  - n
KW  - t
KW  -  
KW  - 2
KW  - 8
KW  - ;
KW  -  
KW  - b
KW  - e
KW  - h
KW  - a
KW  - v
KW  - i
KW  - o
KW  - r
KW  - a
KW  - l
KW  -  
KW  - a
KW  - d
KW  - d
KW  - i
KW  - c
KW  - t
KW  - i
KW  - o
KW  - n
KW  - ;
KW  -  
KW  - b
KW  - i
KW  - p
KW  - o
KW  - l
KW  - a
KW  - r
KW  -  
KW  - d
KW  - i
KW  - s
KW  - o
KW  - r
KW  - d
KW  - e
KW  - r
KW  - ;
KW  -  
KW  - C
KW  - h
KW  - e
KW  - n
KW  -  
KW  - I
KW  - n
KW  - t
KW  - e
KW  - r
KW  - n
KW  - e
KW  - t
KW  -  
KW  - A
KW  - d
KW  - d
KW  - i
KW  - c
KW  - t
KW  - i
KW  - o
KW  - n
KW  -  
KW  - S
KW  - c
KW  - a
KW  - l
KW  - e
KW  - ;
KW  -  
KW  - C
KW  - h
KW  - i
KW  - n
KW  - e
KW  - s
KW  - e
KW  -  
KW  - A
KW  - u
KW  - t
KW  - i
KW  - s
KW  - m
KW  -  
KW  - S
KW  - p
KW  - e
KW  - c
KW  - t
KW  - r
KW  - u
KW  - m
KW  -  
KW  - Q
KW  - u
KW  - o
KW  - t
KW  - i
KW  - e
KW  - n
KW  - t
KW  - ;
KW  -  
KW  - C
KW  - o
KW  - m
KW  - p
KW  - u
KW  - l
KW  - s
KW  - i
KW  - v
KW  - e
KW  -  
KW  - I
KW  - n
KW  - t
KW  - e
KW  - r
KW  - n
KW  - e
KW  - t
KW  -  
KW  - U
KW  - s
KW  - e
KW  -  
KW  - S
KW  - c
KW  - a
KW  - l
KW  - e
KW  - ;
KW  -  
KW  - d
KW  - e
KW  - p
KW  - r
KW  - e
KW  - s
KW  - s
KW  - i
KW  - o
KW  - n
KW  - ;
KW  -  
KW  - D
KW  - S
KW  - M
KW  - -
KW  - 5
KW  - ;
KW  -  
KW  - g
KW  - a
KW  - m
KW  - b
KW  - l
KW  - i
KW  - n
KW  - g
KW  - ;
KW  -  
KW  - g
KW  - a
KW  - m
KW  - e
KW  -  
KW  - a
KW  - d
KW  - d
KW  - i
KW  - c
KW  - t
KW  - i
KW  - o
KW  - n
KW  - ;
KW  -  
KW  - h
KW  - u
KW  - m
KW  - a
KW  - n
KW  - ;
KW  -  
KW  - I
KW  - n
KW  - t
KW  - e
KW  - r
KW  - n
KW  - e
KW  - t
KW  - ;
KW  -  
KW  - i
KW  - n
KW  - t
KW  - e
KW  - r
KW  - n
KW  - e
KW  - t
KW  -  
KW  - a
KW  - d
KW  - d
KW  - i
KW  - c
KW  - t
KW  - i
KW  - o
KW  - n
KW  - ;
KW  -  
KW  - I
KW  - n
KW  - t
KW  - e
KW  - r
KW  - n
KW  - e
KW  - t
KW  -  
KW  - G
KW  - a
KW  - m
KW  - i
KW  - n
KW  - g
KW  -  
KW  - D
KW  - i
KW  - s
KW  - o
KW  - r
KW  - d
KW  - e
KW  - r
KW  -  
KW  - S
KW  - c
KW  - a
KW  - l
KW  - e
KW  - -
KW  - 9
KW  - ;
KW  -  
KW  - m
KW  - e
KW  - n
KW  - t
KW  - a
KW  - l
KW  -  
KW  - d
KW  - i
KW  - s
KW  - e
KW  - a
KW  - s
KW  - e
KW  -  
KW  - a
KW  - s
KW  - s
KW  - e
KW  - s
KW  - s
KW  - m
KW  - e
KW  - n
KW  - t
KW  - ;
KW  -  
KW  - o
KW  - b
KW  - s
KW  - e
KW  - s
KW  - s
KW  - i
KW  - v
KW  - e
KW  -  
KW  - c
KW  - o
KW  - m
KW  - p
KW  - u
KW  - l
KW  - s
KW  - i
KW  - v
KW  - e
KW  -  
KW  - d
KW  - i
KW  - s
KW  - o
KW  - r
KW  - d
KW  - e
KW  - r
KW  - ;
KW  -  
KW  - p
KW  - a
KW  - t
KW  - h
KW  - o
KW  - l
KW  - o
KW  - g
KW  - i
KW  - c
KW  - a
KW  - l
KW  -  
KW  - g
KW  - a
KW  - m
KW  - b
KW  - l
KW  - i
KW  - n
KW  - g
KW  - ;
KW  -  
KW  - p
KW  - o
KW  - r
KW  - n
KW  - o
KW  - g
KW  - r
KW  - a
KW  - p
KW  - h
KW  - y
KW  - ;
KW  -  
KW  - p
KW  - r
KW  - e
KW  - v
KW  - a
KW  - l
KW  - e
KW  - n
KW  - c
KW  - e
KW  - ;
KW  -  
KW  - P
KW  - r
KW  - o
KW  - b
KW  - l
KW  - e
KW  - m
KW  -  
KW  - V
KW  - i
KW  - d
KW  - e
KW  - o
KW  -  
KW  - G
KW  - a
KW  - m
KW  - e
KW  -  
KW  - P
KW  - l
KW  - a
KW  - y
KW  - i
KW  - n
KW  - g
KW  -  
KW  - T
KW  - e
KW  - s
KW  - t
KW  - ;
KW  -  
KW  - q
KW  - u
KW  - e
KW  - s
KW  - t
KW  - i
KW  - o
KW  - n
KW  - n
KW  - a
KW  - i
KW  - r
KW  - e
KW  - ;
KW  -  
KW  - s
KW  - l
KW  - e
KW  - e
KW  - p
KW  -  
KW  - d
KW  - i
KW  - s
KW  - o
KW  - r
KW  - d
KW  - e
KW  - r
KW  - ;
KW  -  
KW  - S
KW  - o
KW  - c
KW  - i
KW  - a
KW  - l
KW  -  
KW  - a
KW  - n
KW  - d
KW  -  
KW  - C
KW  - o
KW  - m
KW  - m
KW  - u
KW  - n
KW  - i
KW  - c
KW  - a
KW  - t
KW  - i
KW  - o
KW  - n
KW  -  
KW  - D
KW  - i
KW  - s
KW  - o
KW  - r
KW  - d
KW  - e
KW  - r
KW  - s
KW  -  
KW  - C
KW  - h
KW  - e
KW  - c
KW  - k
KW  - l
KW  - i
KW  - s
KW  - t
KW  - ;
KW  -  
KW  - S
KW  - o
KW  - c
KW  - i
KW  - a
KW  - l
KW  -  
KW  - R
KW  - e
KW  - s
KW  - p
KW  - o
KW  - n
KW  - s
KW  - i
KW  - v
KW  - e
KW  - n
KW  - e
KW  - s
KW  - s
KW  -  
KW  - S
KW  - c
KW  - a
KW  - l
KW  - e
KW  - ;
KW  -  
KW  - s
KW  - y
KW  - s
KW  - t
KW  - e
KW  - m
KW  - a
KW  - t
KW  - i
KW  - c
KW  -  
KW  - r
KW  - e
KW  - v
KW  - i
KW  - e
KW  - w
KW  - ;
KW  -  
KW  - Y
KW  - o
KW  - u
KW  - n
KW  - g
KW  -  
KW  - I
KW  - n
KW  - t
KW  - e
KW  - r
KW  - n
KW  - e
KW  - t
KW  -  
KW  - A
KW  - d
KW  - d
KW  - i
KW  - c
KW  - t
KW  - i
KW  - o
KW  - n
KW  -  
KW  - S
KW  - c
KW  - a
KW  - l
KW  - e
KW  - ;
KW  -  
KW  - a
KW  - d
KW  - d
KW  - i
KW  - c
KW  - t
KW  - i
KW  - o
KW  - n
KW  - ;
KW  -  
KW  - a
KW  - u
KW  - t
KW  - i
KW  - s
KW  - m
KW  - ;
KW  -  
KW  - D
KW  - i
KW  - a
KW  - g
KW  - n
KW  - o
KW  - s
KW  - t
KW  - i
KW  - c
KW  -  
KW  - a
KW  - n
KW  - d
KW  -  
KW  - S
KW  - t
KW  - a
KW  - t
KW  - i
KW  - s
KW  - t
KW  - i
KW  - c
KW  - a
KW  - l
KW  -  
KW  - M
KW  - a
KW  - n
KW  - u
KW  - a
KW  - l
KW  -  
KW  - o
KW  - f
KW  -  
KW  - M
KW  - e
KW  - n
KW  - t
KW  - a
KW  - l
KW  -  
KW  - D
KW  - i
KW  - s
KW  - o
KW  - r
KW  - d
KW  - e
KW  - r
KW  - s
KW  - ;
KW  -  
KW  - i
KW  - n
KW  - t
KW  - e
KW  - r
KW  - p
KW  - e
KW  - r
KW  - s
KW  - o
KW  - n
KW  - a
KW  - l
KW  -  
KW  - c
KW  - o
KW  - m
KW  - m
KW  - u
KW  - n
KW  - i
KW  - c
KW  - a
KW  - t
KW  - i
KW  - o
KW  - n
ER  - 

81.
TY  - JOUR
ID  - Bezabih2021
DO  - 10.2196/25129
UR  - https://www.scopus.com/inward/record.uri?eid=2-s2.0-85121984870&doi=10.2196%2f25129&partnerID=40&md5=19550311ce19e2e0f563208151651f58
M1  - Cited by: 9; All Open Access, Gold Open Access, Green Open Access
PY  - 2021
TI  - Behavioral Theories and Motivational Features Underlying eHealth Interventions for Adolescent Antiretroviral Adherence: Systematic Review
IS  - 12
VL  - 9
AB  - Background: eHealth systems provide new opportunities for the delivery of antiretroviral therapy (ART) adherence interventions for adolescents. They may be more effective if grounded in health behavior theories and behavior change techniques (BCTs). Prior reviews have examined the effectiveness, feasibility, and acceptability of these eHealth systems. However, studies have not systematically explored the use of health behavior theories and BCTs in the design of these applications. Objective: The purpose of this review was to explore whether health behavior theories and BCTs were considered to ground designs of eHealth systems supporting adolescents' (10-24 years) ART adherence. More specifically, we examined which specific theories and BCTs were applied, and how these BCTs were implemented as design features. Additionally, we investigated the quality and effect of eHealth systems. Methods: A systematic search was performed on IEEE Xplore, ACM, ScienceDirect, PubMed, Scopus, and Web of Science databases from 2000 to 2020. Theory use and BCTs were coded using the Theory Coding Scheme and the Behavior Change Technique Taxonomy version 1 (BCTTv1), respectively. Design features were identified using the lenses of motivational design for mobile health (mHealth). The number of BCTs and design features for each eHealth system and their prevalence across all systems were assessed. Results: This review identified 16 eHealth systems aiming to support ART adherence among adolescents. System types include SMS text message reminders (n=6), phone call reminders (n=3), combined SMS text message and phone call reminders (n=1), electronic adherence monitoring devices (n=3), smartphone apps (n=1), smartphone serious games (n=1), gamified smartphone apps (n=1), leveraging existing social media (n=2), web-based applications (n=1), videoconferencing (n=1), and desktop applications (n=1). Nine were grounded in theory, of which 3 used theories extensively. The impact of adolescent developmental changes on ART adherence was not made explicit. A total of 42 different BCTs and 24 motivational design features were used across systems. Ten systems reported positive effects on 1 or more outcomes; however, of these ten systems, only 3 reported exclusively positive effects on all the outcomes they measured. As much as 6 out of 16 reported purely no effect in all the outcomes measured. Conclusions: Basic applications (SMS text messaging and phone calls) were most frequent, although more advanced systems such as mobile apps and games are also emerging. This review indicated gaps in the use of theory and BCTs, and particularly the impact of developmental changes on ART adherence was not adequately considered. Together with adopting a developmental orientation, future eHealth systems should effectively leverage health theories and consider developing more advanced systems that open the door to using BCTs more comprehensively. Overall, the impact of eHealth systems on adolescent ART adherence and its mediators is promising, but conclusive evidence on effect still needs to be provided. © Alemitu Mequanint Bezabih, Kathrin Gerling, Workeabeba Abebe, Vero Vanden Abeele. Originally published in JMIR mHealth and uHealth (https://mhealth.jmir.org), 10.12.2021. This is an open-access article distributed under the terms of the Creative Commons Attribution License (https://creativecommons.org/licenses/by/4.0/), which permits unrestricted use, distribution, and reproduction in any medium, provided the original work, first published in JMIR mHealth and uHealth, is properly cited. The complete bibliographic information, a link to the original publication on https://mhealth.jmir.org/, as well as this copyright and license information must be included.
KW  - A
KW  - d
KW  - o
KW  - l
KW  - e
KW  - s
KW  - c
KW  - e
KW  - n
KW  - t
KW  - ;
KW  -  
KW  - H
KW  - I
KW  - V
KW  -  
KW  - I
KW  - n
KW  - f
KW  - e
KW  - c
KW  - t
KW  - i
KW  - o
KW  - n
KW  - s
KW  - ;
KW  -  
KW  - H
KW  - u
KW  - m
KW  - a
KW  - n
KW  - s
KW  - ;
KW  -  
KW  - M
KW  - o
KW  - b
KW  - i
KW  - l
KW  - e
KW  -  
KW  - A
KW  - p
KW  - p
KW  - l
KW  - i
KW  - c
KW  - a
KW  - t
KW  - i
KW  - o
KW  - n
KW  - s
KW  - ;
KW  -  
KW  - M
KW  - o
KW  - t
KW  - i
KW  - v
KW  - a
KW  - t
KW  - i
KW  - o
KW  - n
KW  - ;
KW  -  
KW  - T
KW  - e
KW  - l
KW  - e
KW  - m
KW  - e
KW  - d
KW  - i
KW  - c
KW  - i
KW  - n
KW  - e
KW  - ;
KW  -  
KW  - T
KW  - e
KW  - x
KW  - t
KW  -  
KW  - M
KW  - e
KW  - s
KW  - s
KW  - a
KW  - g
KW  - i
KW  - n
KW  - g
KW  - ;
KW  -  
KW  - a
KW  - d
KW  - o
KW  - l
KW  - e
KW  - s
KW  - c
KW  - e
KW  - n
KW  - t
KW  - ;
KW  -  
KW  - h
KW  - u
KW  - m
KW  - a
KW  - n
KW  - ;
KW  -  
KW  - H
KW  - u
KW  - m
KW  - a
KW  - n
KW  -  
KW  - i
KW  - m
KW  - m
KW  - u
KW  - n
KW  - o
KW  - d
KW  - e
KW  - f
KW  - i
KW  - c
KW  - i
KW  - e
KW  - n
KW  - c
KW  - y
KW  -  
KW  - v
KW  - i
KW  - r
KW  - u
KW  - s
KW  -  
KW  - i
KW  - n
KW  - f
KW  - e
KW  - c
KW  - t
KW  - i
KW  - o
KW  - n
KW  - ;
KW  -  
KW  - m
KW  - o
KW  - b
KW  - i
KW  - l
KW  - e
KW  -  
KW  - a
KW  - p
KW  - p
KW  - l
KW  - i
KW  - c
KW  - a
KW  - t
KW  - i
KW  - o
KW  - n
KW  - ;
KW  -  
KW  - m
KW  - o
KW  - t
KW  - i
KW  - v
KW  - a
KW  - t
KW  - i
KW  - o
KW  - n
KW  - ;
KW  -  
KW  - t
KW  - e
KW  - l
KW  - e
KW  - m
KW  - e
KW  - d
KW  - i
KW  - c
KW  - i
KW  - n
KW  - e
KW  - ;
KW  -  
KW  - t
KW  - e
KW  - x
KW  - t
KW  -  
KW  - m
KW  - e
KW  - s
KW  - s
KW  - a
KW  - g
KW  - i
KW  - n
KW  - g
ER  - 

82.
TY  - JOUR
ID  - 10.1145/3573382.3616083
DO  - 10.1145/3573382.3616083
UR  - https://doi.org/10.1145/3573382.3616083
PY  - 2023
TI  - “Better Dead than a Damsel”: Gender Representation and Player Churn
AB  - Gender representation in games is an important consideration at least in part due to its pervasiveness, from toxicity shown towards both non-male players and non-male people that work in the industry, to the sexualisation of characters and persistence of tropes like the damsel in distress. Player churn is an important concept for industry as it shows disengagement from the product and can cause the developer to lose income, such as through lost microtransaction revenue, and cause higher acquisition costs to replace the lost players. Despite the first male protagonist appearing on screens in 1968, it took until 1996 for the first female protagonist to be developed in the form of Lara Croft and, despite progress, gender representation in games still has room for improvement. To critically assess and analyse this issue, this paper explores a history of damsels, design of protagonists, gender identity and cultivation theory. To contribute towards the literature on player churn and gender representation, this paper investigated player churn through protagonist gender. A Brunner-Munzel test was conducted to compare the gender of the protagonist (males or non-males) of 48 games with player churn. Gender was identified through either self-identification of the protagonist in-game, or through pronouns used by other characters when referring to them. Player churn was identified as the difference in daily players playing the game averaged over the first 7 days from the release of a game, days 30-37 from release and days 90-97 from release. This data was acquired from SteamDB, which records daily players of games that are played through the Steam client. Whilst no significant difference was found after either 30-37 days or 90-97 days between the two conditions, within the games investigated, those with a male protagonist generally attracted higher initial playerbases and also saw a steeper drop off in these players after both 30-37 days and 90-97 days. Whilst this could indicate that, despite not attracting as many players initially, games with non-male protagonists attract a more loyal playerbase. These results show that investigation of player churn in this way shows promise to quantifying gender representation.
KW  - p
KW  - l
KW  - a
KW  - y
KW  - e
KW  - r
KW  -  
KW  - c
KW  - h
KW  - u
KW  - r
KW  - n
KW  - ,
KW  -  
KW  - g
KW  - e
KW  - n
KW  - d
KW  - e
KW  - r
KW  -  
KW  - r
KW  - e
KW  - p
KW  - r
KW  - e
KW  - s
KW  - e
KW  - n
KW  - t
KW  - a
KW  - t
KW  - i
KW  - o
KW  - n
KW  - ,
KW  -  
KW  - d
KW  - i
KW  - g
KW  - i
KW  - t
KW  - a
KW  - l
KW  -  
KW  - g
KW  - a
KW  - m
KW  - e
KW  - s
PB  - Association for Computing Machinery
ER  - 

83.
TY  - JOUR
ID  - Fisher2017170
DO  - 10.1097/HRP.0000000000000145
UR  - https://www.scopus.com/inward/record.uri?eid=2-s2.0-85025827905&doi=10.1097%2fHRP.0000000000000145&partnerID=40&md5=b2044c121231796535cccda97746537c
M1  - Cited by: 29
PY  - 2017
TI  - Beyond googling: The ethics of using patients’ electronic footprints in psychiatric practice
IS  - 4
VL  - 25
AB  - Electronic communications are an increasingly important part of people’s lives, and much information is accessible through such means. Anecdotal clinical reports indicate that mental health professionals are beginning to use information from their patients’ electronic activities in treatment and that their data-gathering practices have gone far beyond simply searching for patients online. Both academic and private sector researchers are developing mental health applications to collect patient information for clinical purposes. Professional societies and commentators have provided minimal guidance, however, about best practices for obtaining or using information fromelectronic communications or other online activities. This article reviews the clinical and ethical issues regarding use of patients’ electronic activities, primarily focusing on situations in which patients share information with clinicians voluntarily.We discuss the potential uses of mental health patients’ electronic footprints for therapeutic purposes, and consider both the potential benefits and the drawbacks and risks. Whether clinicians decide to use such information in treating any particular patient—and if so, the nature and scope of its use—requires case-by-case analysis. But it is reasonable to assume that clinicians, depending on their circumstances and goals, will encounter circumstances in which patients’ electronic activities will be relevant to, and useful in, treatment. © 2017 President and Fellows of Harvard College.
KW  - E
KW  - l
KW  - e
KW  - c
KW  - t
KW  - r
KW  - o
KW  - n
KW  - i
KW  - c
KW  -  
KW  - M
KW  - a
KW  - i
KW  - l
KW  - ;
KW  -  
KW  - H
KW  - u
KW  - m
KW  - a
KW  - n
KW  - s
KW  - ;
KW  -  
KW  - I
KW  - n
KW  - t
KW  - e
KW  - r
KW  - n
KW  - e
KW  - t
KW  - ;
KW  -  
KW  - M
KW  - e
KW  - n
KW  - t
KW  - a
KW  - l
KW  -  
KW  - H
KW  - e
KW  - a
KW  - l
KW  - t
KW  - h
KW  -  
KW  - S
KW  - e
KW  - r
KW  - v
KW  - i
KW  - c
KW  - e
KW  - s
KW  - ;
KW  -  
KW  - M
KW  - e
KW  - n
KW  - t
KW  - a
KW  - l
KW  - l
KW  - y
KW  -  
KW  - I
KW  - l
KW  - l
KW  -  
KW  - P
KW  - e
KW  - r
KW  - s
KW  - o
KW  - n
KW  - s
KW  - ;
KW  -  
KW  - P
KW  - r
KW  - o
KW  - f
KW  - e
KW  - s
KW  - s
KW  - i
KW  - o
KW  - n
KW  - a
KW  - l
KW  - -
KW  - P
KW  - a
KW  - t
KW  - i
KW  - e
KW  - n
KW  - t
KW  -  
KW  - R
KW  - e
KW  - l
KW  - a
KW  - t
KW  - i
KW  - o
KW  - n
KW  - s
KW  - ;
KW  -  
KW  - a
KW  - g
KW  - o
KW  - r
KW  - a
KW  - p
KW  - h
KW  - o
KW  - b
KW  - i
KW  - a
KW  - ;
KW  -  
KW  - A
KW  - r
KW  - t
KW  - i
KW  - c
KW  - l
KW  - e
KW  - ;
KW  -  
KW  - b
KW  - e
KW  - h
KW  - a
KW  - v
KW  - i
KW  - o
KW  - r
KW  -  
KW  - t
KW  - h
KW  - e
KW  - r
KW  - a
KW  - p
KW  - y
KW  - ;
KW  -  
KW  - c
KW  - o
KW  - g
KW  - n
KW  - i
KW  - t
KW  - i
KW  - v
KW  - e
KW  -  
KW  - b
KW  - e
KW  - h
KW  - a
KW  - v
KW  - i
KW  - o
KW  - r
KW  - a
KW  - l
KW  -  
KW  - t
KW  - h
KW  - e
KW  - r
KW  - a
KW  - p
KW  - y
KW  - ;
KW  -  
KW  - d
KW  - o
KW  - c
KW  - t
KW  - o
KW  - r
KW  -  
KW  - p
KW  - a
KW  - t
KW  - i
KW  - e
KW  - n
KW  - t
KW  -  
KW  - r
KW  - e
KW  - l
KW  - a
KW  - t
KW  - i
KW  - o
KW  - n
KW  - ;
KW  -  
KW  - e
KW  - -
KW  - m
KW  - a
KW  - i
KW  - l
KW  - ;
KW  -  
KW  - g
KW  - a
KW  - m
KW  - e
KW  -  
KW  - a
KW  - d
KW  - d
KW  - i
KW  - c
KW  - t
KW  - i
KW  - o
KW  - n
KW  - ;
KW  -  
KW  - g
KW  - l
KW  - o
KW  - b
KW  - a
KW  - l
KW  -  
KW  - p
KW  - o
KW  - s
KW  - i
KW  - t
KW  - i
KW  - o
KW  - n
KW  - i
KW  - n
KW  - g
KW  -  
KW  - s
KW  - y
KW  - s
KW  - t
KW  - e
KW  - m
KW  - ;
KW  -  
KW  - h
KW  - u
KW  - m
KW  - a
KW  - n
KW  - ;
KW  -  
KW  - I
KW  - n
KW  - t
KW  - e
KW  - r
KW  - n
KW  - e
KW  - t
KW  - ;
KW  -  
KW  - m
KW  - a
KW  - n
KW  - i
KW  - a
KW  - ;
KW  -  
KW  - m
KW  - a
KW  - s
KW  - s
KW  -  
KW  - c
KW  - o
KW  - m
KW  - m
KW  - u
KW  - n
KW  - i
KW  - c
KW  - a
KW  - t
KW  - i
KW  - o
KW  - n
KW  - ;
KW  -  
KW  - m
KW  - e
KW  - d
KW  - i
KW  - c
KW  - a
KW  - l
KW  -  
KW  - e
KW  - t
KW  - h
KW  - i
KW  - c
KW  - s
KW  - ;
KW  -  
KW  - m
KW  - e
KW  - n
KW  - t
KW  - a
KW  - l
KW  -  
KW  - h
KW  - e
KW  - a
KW  - l
KW  - t
KW  - h
KW  -  
KW  - c
KW  - a
KW  - r
KW  - e
KW  - ;
KW  -  
KW  - m
KW  - e
KW  - n
KW  - t
KW  - a
KW  - l
KW  -  
KW  - p
KW  - a
KW  - t
KW  - i
KW  - e
KW  - n
KW  - t
KW  - ;
KW  -  
KW  - p
KW  - a
KW  - t
KW  - h
KW  - o
KW  - l
KW  - o
KW  - g
KW  - i
KW  - c
KW  - a
KW  - l
KW  -  
KW  - g
KW  - a
KW  - m
KW  - b
KW  - l
KW  - i
KW  - n
KW  - g
KW  - ;
KW  -  
KW  - p
KW  - o
KW  - r
KW  - n
KW  - o
KW  - g
KW  - r
KW  - a
KW  - p
KW  - h
KW  - y
KW  -  
KW  - u
KW  - s
KW  - e
KW  - ;
KW  -  
KW  - p
KW  - r
KW  - i
KW  - o
KW  - r
KW  - i
KW  - t
KW  - y
KW  -  
KW  - j
KW  - o
KW  - u
KW  - r
KW  - n
KW  - a
KW  - l
KW  - ;
KW  -  
KW  - p
KW  - s
KW  - y
KW  - c
KW  - h
KW  - i
KW  - a
KW  - t
KW  - r
KW  - y
KW  - ;
KW  -  
KW  - p
KW  - s
KW  - y
KW  - c
KW  - h
KW  - o
KW  - s
KW  - i
KW  - s
KW  - ;
KW  -  
KW  - r
KW  - i
KW  - s
KW  - k
KW  -  
KW  - b
KW  - e
KW  - n
KW  - e
KW  - f
KW  - i
KW  - t
KW  -  
KW  - a
KW  - n
KW  - a
KW  - l
KW  - y
KW  - s
KW  - i
KW  - s
KW  - ;
KW  -  
KW  - s
KW  - m
KW  - a
KW  - r
KW  - t
KW  - p
KW  - h
KW  - o
KW  - n
KW  - e
KW  - ;
KW  -  
KW  - s
KW  - o
KW  - c
KW  - i
KW  - a
KW  - l
KW  -  
KW  - m
KW  - e
KW  - d
KW  - i
KW  - a
KW  - ;
KW  -  
KW  - s
KW  - u
KW  - i
KW  - c
KW  - i
KW  - d
KW  - a
KW  - l
KW  -  
KW  - i
KW  - d
KW  - e
KW  - a
KW  - t
KW  - i
KW  - o
KW  - n
KW  - ;
KW  -  
KW  - e
KW  - t
KW  - h
KW  - i
KW  - c
KW  - s
KW  - ;
KW  -  
KW  - I
KW  - n
KW  - t
KW  - e
KW  - r
KW  - n
KW  - e
KW  - t
KW  - ;
KW  -  
KW  - m
KW  - e
KW  - n
KW  - t
KW  - a
KW  - l
KW  -  
KW  - h
KW  - e
KW  - a
KW  - l
KW  - t
KW  - h
KW  -  
KW  - s
KW  - e
KW  - r
KW  - v
KW  - i
KW  - c
KW  - e
KW  - ;
KW  -  
KW  - m
KW  - e
KW  - n
KW  - t
KW  - a
KW  - l
KW  -  
KW  - p
KW  - a
KW  - t
KW  - i
KW  - e
KW  - n
KW  - t
KW  - ;
KW  -  
KW  - p
KW  - r
KW  - o
KW  - f
KW  - e
KW  - s
KW  - s
KW  - i
KW  - o
KW  - n
KW  - a
KW  - l
KW  - -
KW  - p
KW  - a
KW  - t
KW  - i
KW  - e
KW  - n
KW  - t
KW  -  
KW  - r
KW  - e
KW  - l
KW  - a
KW  - t
KW  - i
KW  - o
KW  - n
KW  - s
KW  - h
KW  - i
KW  - p
ER  - 

84.
TY  - JOUR
ID  - Brezis200883
UR  - https://www.scopus.com/inward/record.uri?eid=2-s2.0-49949085923&partnerID=40&md5=23d015dc72263f3b2d86597e52dd30e7
M1  - Cited by: 35
PY  - 2008
TI  - Big pharma and health gare: Unsolvable conflict of interests between private enterprise and public health
IS  - 2
VL  - 45
AB  - A landmark paper on Game Theory showed that individual maximization of profit necessarily endangers the public good, and since the problem has no technical solution, "it requires a fundamental extension in morality" (1). We propose here that public health, as a public good, now emerges as a grave example of this problem. Recent events and reports increasingly suggest misalignment between the interests of the pharmaceutical industry and those of public health. Johnson & Johnson illegally and effectively promoted Propulsid off-label for children despite internal company documents raising safety concerns. Death in drug trial has been described as a "trade secret." On Vioxx, Topol wrote: "Sadly, it is clear that Merck's commercial interest exceeded its concern about the drug's toxicity" (2). More and more concerns are raised by scholars and major journal editors about the type and the quality of published evidence, often biased towards efficacy of new products. The industry, funding over 80% of trials, sets up a research agenda guided more by marketing than by clinical considerations. Smart statistical and epidemiological tactics help obtain the desired results. Budget for marketing is by far greater than for research. Massive advertising to physicians and to the public gets increasingly sophisticated: ghost writing, professional guidelines, targeting of consumer groups and manipulating media for disease mongering. Pervasive lobbying and political ties limit the independence of regulatory bodies. Obligation to shareholders overriding public health considerations is not unique to the pharmaceutical industry. The chemical, tobacco and food industries share similar tactics: proclaiming doubts about safety issues, buying researchers, infiltrating universities, boards, media and legislative agencies. By contrast, powerful and cheap health promoting activities, poorly supported by industry because they are too cheap and not patented, are markedly underutilized: technologies for changing behavior (e.g., cardiac rehabilitation), palliative care and use of old, effective and safe drugs - all could benefit from industry's tools of marketing and quality. As those most affected are the sick, the poor and the least educated, free market successes appear to pose unsolvable challenges to social justice in public health.
ER  - 

85.
TY  - JOUR
ID  - Matthews2006391
DO  - 10.1161/01.HYP.0000200713.44895.38
UR  - https://www.scopus.com/inward/record.uri?eid=2-s2.0-33644986917&doi=10.1161%2f01.HYP.0000200713.44895.38&partnerID=40&md5=f776c0e7cc374ece3703662153b6a215
M1  - Cited by: 145; All Open Access, Bronze Open Access
PY  - 2006
TI  - Blood pressure reactivity to psychological stress and coronary calcification in the coronary artery risk development in young adults study
IS  - 3
VL  - 47
AB  - A longstanding hypothesis is that individuals who exhibit large increases in blood pressure during psychological stress are at risk for atherosclerosis. We tested whether blood pressure changes during psychological stress predict subsequent coronary calcification (CaC) in young healthy adults. We evaluated 2816 healthy black and white women, 20 to 35 years of age, from the Coronary Artery Risk Development in Young Adults Study, who were not using medication for hypertension or diabetes in 1987-1988. Participants completed video game and star tracing tasks while their blood pressure was recorded. Thirteen years later (2000-2001), they completed computed tomography measures of CaC. Overall 9.3% (261 of 2816) had CaC present at follow-up. Each 10 mm Hg change in systolic blood pressure during the video game was associated with a 24% increased odds of having CaC at follow-up (unadjusted odds ratio, 1.24; 95% CI, 1.06 to 1.46; P=0.008). This association persisted after adjustment for age, race, sex, education, smoking, alcohol, family history of myocardial infarction, smoking, daily alcohol consumption, body mass index, and resting or baseline blood pressure (odds ratio, 1.31; 95% CI, 1.08 to 1.58; P=0.006). Blood pressure changes during the star tracing task were not associated with subsequent CaC. Blood pressure changes during a video game predicted the presence of CaC 13 years later. To our knowledge, this is the first study that reports blood pressure reactivity to a stressor being related to calcification in the coronary arteries. Blood pressure reactivity may provide useful prognostic information about future risk beyond standard risk factors. © 2006 American Heart Association, Inc.
KW  - A
KW  - d
KW  - u
KW  - l
KW  - t
KW  - ;
KW  -  
KW  - B
KW  - l
KW  - o
KW  - o
KW  - d
KW  -  
KW  - P
KW  - r
KW  - e
KW  - s
KW  - s
KW  - u
KW  - r
KW  - e
KW  - ;
KW  -  
KW  - C
KW  - a
KW  - l
KW  - c
KW  - i
KW  - n
KW  - o
KW  - s
KW  - i
KW  - s
KW  - ;
KW  -  
KW  - C
KW  - a
KW  - r
KW  - d
KW  - i
KW  - o
KW  - v
KW  - a
KW  - s
KW  - c
KW  - u
KW  - l
KW  - a
KW  - r
KW  -  
KW  - S
KW  - y
KW  - s
KW  - t
KW  - e
KW  - m
KW  - ;
KW  -  
KW  - C
KW  - o
KW  - r
KW  - o
KW  - n
KW  - a
KW  - r
KW  - y
KW  -  
KW  - D
KW  - i
KW  - s
KW  - e
KW  - a
KW  - s
KW  - e
KW  - ;
KW  -  
KW  - F
KW  - e
KW  - m
KW  - a
KW  - l
KW  - e
KW  - ;
KW  -  
KW  - H
KW  - e
KW  - a
KW  - r
KW  - t
KW  -  
KW  - R
KW  - a
KW  - t
KW  - e
KW  - ;
KW  -  
KW  - H
KW  - u
KW  - m
KW  - a
KW  - n
KW  - s
KW  - ;
KW  -  
KW  - M
KW  - a
KW  - l
KW  - e
KW  - ;
KW  -  
KW  - P
KW  - r
KW  - o
KW  - g
KW  - n
KW  - o
KW  - s
KW  - i
KW  - s
KW  - ;
KW  -  
KW  - P
KW  - r
KW  - o
KW  - s
KW  - p
KW  - e
KW  - c
KW  - t
KW  - i
KW  - v
KW  - e
KW  -  
KW  - S
KW  - t
KW  - u
KW  - d
KW  - i
KW  - e
KW  - s
KW  - ;
KW  -  
KW  - R
KW  - i
KW  - s
KW  - k
KW  -  
KW  - F
KW  - a
KW  - c
KW  - t
KW  - o
KW  - r
KW  - s
KW  - ;
KW  -  
KW  - S
KW  - t
KW  - r
KW  - e
KW  - s
KW  - s
KW  - ,
KW  -  
KW  - P
KW  - s
KW  - y
KW  - c
KW  - h
KW  - o
KW  - l
KW  - o
KW  - g
KW  - i
KW  - c
KW  - a
KW  - l
KW  - ;
KW  -  
KW  - V
KW  - i
KW  - d
KW  - e
KW  - o
KW  -  
KW  - G
KW  - a
KW  - m
KW  - e
KW  - s
KW  - ;
KW  -  
KW  - a
KW  - d
KW  - u
KW  - l
KW  - t
KW  - ;
KW  -  
KW  - a
KW  - g
KW  - e
KW  - ;
KW  -  
KW  - a
KW  - l
KW  - c
KW  - o
KW  - h
KW  - o
KW  - l
KW  -  
KW  - c
KW  - o
KW  - n
KW  - s
KW  - u
KW  - m
KW  - p
KW  - t
KW  - i
KW  - o
KW  - n
KW  - ;
KW  -  
KW  - a
KW  - r
KW  - t
KW  - e
KW  - r
KW  - y
KW  -  
KW  - c
KW  - a
KW  - l
KW  - c
KW  - i
KW  - f
KW  - i
KW  - c
KW  - a
KW  - t
KW  - i
KW  - o
KW  - n
KW  - ;
KW  -  
KW  - a
KW  - r
KW  - t
KW  - i
KW  - c
KW  - l
KW  - e
KW  - ;
KW  -  
KW  - b
KW  - l
KW  - o
KW  - o
KW  - d
KW  -  
KW  - p
KW  - r
KW  - e
KW  - s
KW  - s
KW  - u
KW  - r
KW  - e
KW  - ;
KW  -  
KW  - b
KW  - l
KW  - o
KW  - o
KW  - d
KW  -  
KW  - p
KW  - r
KW  - e
KW  - s
KW  - s
KW  - u
KW  - r
KW  - e
KW  -  
KW  - m
KW  - e
KW  - a
KW  - s
KW  - u
KW  - r
KW  - e
KW  - m
KW  - e
KW  - n
KW  - t
KW  - ;
KW  -  
KW  - b
KW  - o
KW  - d
KW  - y
KW  -  
KW  - m
KW  - a
KW  - s
KW  - s
KW  - ;
KW  -  
KW  - c
KW  - o
KW  - m
KW  - p
KW  - u
KW  - t
KW  - e
KW  - r
KW  -  
KW  - a
KW  - s
KW  - s
KW  - i
KW  - s
KW  - t
KW  - e
KW  - d
KW  -  
KW  - t
KW  - o
KW  - m
KW  - o
KW  - g
KW  - r
KW  - a
KW  - p
KW  - h
KW  - y
KW  - ;
KW  -  
KW  - c
KW  - o
KW  - n
KW  - t
KW  - r
KW  - o
KW  - l
KW  - l
KW  - e
KW  - d
KW  -  
KW  - s
KW  - t
KW  - u
KW  - d
KW  - y
KW  - ;
KW  -  
KW  - c
KW  - o
KW  - r
KW  - o
KW  - n
KW  - a
KW  - r
KW  - y
KW  -  
KW  - a
KW  - r
KW  - t
KW  - e
KW  - r
KW  - y
KW  -  
KW  - a
KW  - t
KW  - h
KW  - e
KW  - r
KW  - o
KW  - s
KW  - c
KW  - l
KW  - e
KW  - r
KW  - o
KW  - s
KW  - i
KW  - s
KW  - ;
KW  -  
KW  - c
KW  - o
KW  - r
KW  - o
KW  - n
KW  - a
KW  - r
KW  - y
KW  -  
KW  - a
KW  - r
KW  - t
KW  - e
KW  - r
KW  - y
KW  -  
KW  - d
KW  - i
KW  - s
KW  - e
KW  - a
KW  - s
KW  - e
KW  - ;
KW  -  
KW  - e
KW  - d
KW  - u
KW  - c
KW  - a
KW  - t
KW  - i
KW  - o
KW  - n
KW  - ;
KW  -  
KW  - f
KW  - a
KW  - m
KW  - i
KW  - l
KW  - y
KW  -  
KW  - h
KW  - i
KW  - s
KW  - t
KW  - o
KW  - r
KW  - y
KW  - ;
KW  -  
KW  - f
KW  - e
KW  - m
KW  - a
KW  - l
KW  - e
KW  - ;
KW  -  
KW  - f
KW  - o
KW  - l
KW  - l
KW  - o
KW  - w
KW  -  
KW  - u
KW  - p
KW  - ;
KW  -  
KW  - h
KW  - e
KW  - a
KW  - r
KW  - t
KW  -  
KW  - i
KW  - n
KW  - f
KW  - a
KW  - r
KW  - c
KW  - t
KW  - i
KW  - o
KW  - n
KW  - ;
KW  -  
KW  - h
KW  - e
KW  - a
KW  - r
KW  - t
KW  -  
KW  - r
KW  - a
KW  - t
KW  - e
KW  - ;
KW  -  
KW  - h
KW  - u
KW  - m
KW  - a
KW  - n
KW  - ;
KW  -  
KW  - l
KW  - o
KW  - n
KW  - g
KW  - i
KW  - t
KW  - u
KW  - d
KW  - i
KW  - n
KW  - a
KW  - l
KW  -  
KW  - s
KW  - t
KW  - u
KW  - d
KW  - y
KW  - ;
KW  -  
KW  - m
KW  - a
KW  - j
KW  - o
KW  - r
KW  -  
KW  - c
KW  - l
KW  - i
KW  - n
KW  - i
KW  - c
KW  - a
KW  - l
KW  -  
KW  - s
KW  - t
KW  - u
KW  - d
KW  - y
KW  - ;
KW  -  
KW  - m
KW  - a
KW  - l
KW  - e
KW  - ;
KW  -  
KW  - m
KW  - e
KW  - n
KW  - t
KW  - a
KW  - l
KW  -  
KW  - s
KW  - t
KW  - r
KW  - e
KW  - s
KW  - s
KW  - ;
KW  -  
KW  - p
KW  - r
KW  - e
KW  - d
KW  - i
KW  - c
KW  - t
KW  - i
KW  - o
KW  - n
KW  - ;
KW  -  
KW  - p
KW  - r
KW  - i
KW  - o
KW  - r
KW  - i
KW  - t
KW  - y
KW  -  
KW  - j
KW  - o
KW  - u
KW  - r
KW  - n
KW  - a
KW  - l
KW  - ;
KW  -  
KW  - p
KW  - r
KW  - o
KW  - g
KW  - n
KW  - o
KW  - s
KW  - i
KW  - s
KW  - ;
KW  -  
KW  - r
KW  - a
KW  - c
KW  - e
KW  -  
KW  - d
KW  - i
KW  - f
KW  - f
KW  - e
KW  - r
KW  - e
KW  - n
KW  - c
KW  - e
KW  - ;
KW  -  
KW  - r
KW  - i
KW  - s
KW  - k
KW  -  
KW  - f
KW  - a
KW  - c
KW  - t
KW  - o
KW  - r
KW  - ;
KW  -  
KW  - s
KW  - e
KW  - x
KW  -  
KW  - d
KW  - i
KW  - f
KW  - f
KW  - e
KW  - r
KW  - e
KW  - n
KW  - c
KW  - e
KW  - ;
KW  -  
KW  - s
KW  - m
KW  - o
KW  - k
KW  - i
KW  - n
KW  - g
KW  - ;
KW  -  
KW  - s
KW  - y
KW  - s
KW  - t
KW  - o
KW  - l
KW  - i
KW  - c
KW  -  
KW  - b
KW  - l
KW  - o
KW  - o
KW  - d
KW  -  
KW  - p
KW  - r
KW  - e
KW  - s
KW  - s
KW  - u
KW  - r
KW  - e
KW  - ;
KW  -  
KW  - c
KW  - a
KW  - l
KW  - c
KW  - i
KW  - n
KW  - o
KW  - s
KW  - i
KW  - s
KW  - ;
KW  -  
KW  - c
KW  - a
KW  - r
KW  - d
KW  - i
KW  - o
KW  - v
KW  - a
KW  - s
KW  - c
KW  - u
KW  - l
KW  - a
KW  - r
KW  -  
KW  - s
KW  - y
KW  - s
KW  - t
KW  - e
KW  - m
KW  - ;
KW  -  
KW  - c
KW  - l
KW  - i
KW  - n
KW  - i
KW  - c
KW  - a
KW  - l
KW  -  
KW  - t
KW  - r
KW  - i
KW  - a
KW  - l
KW  - ;
KW  -  
KW  - c
KW  - o
KW  - n
KW  - t
KW  - r
KW  - o
KW  - l
KW  - l
KW  - e
KW  - d
KW  -  
KW  - c
KW  - l
KW  - i
KW  - n
KW  - i
KW  - c
KW  - a
KW  - l
KW  -  
KW  - t
KW  - r
KW  - i
KW  - a
KW  - l
KW  - ;
KW  -  
KW  - c
KW  - o
KW  - r
KW  - o
KW  - n
KW  - a
KW  - r
KW  - y
KW  -  
KW  - a
KW  - r
KW  - t
KW  - e
KW  - r
KW  - y
KW  -  
KW  - d
KW  - i
KW  - s
KW  - e
KW  - a
KW  - s
KW  - e
KW  - ;
KW  -  
KW  - m
KW  - e
KW  - n
KW  - t
KW  - a
KW  - l
KW  -  
KW  - s
KW  - t
KW  - r
KW  - e
KW  - s
KW  - s
KW  - ;
KW  -  
KW  - m
KW  - u
KW  - l
KW  - t
KW  - i
KW  - c
KW  - e
KW  - n
KW  - t
KW  - e
KW  - r
KW  -  
KW  - s
KW  - t
KW  - u
KW  - d
KW  - y
KW  - ;
KW  -  
KW  - p
KW  - a
KW  - t
KW  - h
KW  - o
KW  - p
KW  - h
KW  - y
KW  - s
KW  - i
KW  - o
KW  - l
KW  - o
KW  - g
KW  - y
KW  - ;
KW  -  
KW  - p
KW  - r
KW  - o
KW  - s
KW  - p
KW  - e
KW  - c
KW  - t
KW  - i
KW  - v
KW  - e
KW  -  
KW  - s
KW  - t
KW  - u
KW  - d
KW  - y
KW  - ;
KW  -  
KW  - r
KW  - a
KW  - n
KW  - d
KW  - o
KW  - m
KW  - i
KW  - z
KW  - e
KW  - d
KW  -  
KW  - c
KW  - o
KW  - n
KW  - t
KW  - r
KW  - o
KW  - l
KW  - l
KW  - e
KW  - d
KW  -  
KW  - t
KW  - r
KW  - i
KW  - a
KW  - l
KW  - ;
KW  -  
KW  - r
KW  - e
KW  - c
KW  - r
KW  - e
KW  - a
KW  - t
KW  - i
KW  - o
KW  - n
ER  - 

86.
TY  - JOUR
ID  - Czub20181045
DO  - 10.1080/10447318.2017.1412144
UR  - https://www.scopus.com/inward/record.uri?eid=2-s2.0-85052205613&doi=10.1080%2f10447318.2017.1412144&partnerID=40&md5=2d00e09040d3f3a9a0d16683616a8fd9
M1  - Cited by: 11
PY  - 2018
TI  - Body Movement Reduces Pain Intensity in Virtual Reality–Based Analgesia
IS  - 11
VL  - 34
AB  - In this study we investigated the relationship between body movement during virtual reality (VR) analgesia and the experience of pain. Thermal (cold) stimulation was used to inflict pain. Two measures of pain were used—pain tolerance and pain intensity. Participants were wearing head mounted displays (Oculus Rift DK2) and were playing a game created by authors of the study. Forty-six students of Wroclaw University participated in a within-subject design experiment. Each subject participated in a non-VR control condition and in two experimental conditions. Participants navigated the VR game using a computer mouse, but the mouse sensitivity (and therefore amount of physical movement necessary to navigate) was different in each experimental condition. We also measured feeling of presence in VR, game behavior, and attitudes toward the game. The amount of body movement while steering the game was related to a decrease in pain intensity, but not in pain tolerance. This was an opposite result to our previously published experiment where we found an effect on pain tolerance but not on sensitivity. There was no significant correlation between presence and any of the pain measures. © 2017, © 2017 Taylor & Francis Group, LLC.
KW  - C
KW  - o
KW  - m
KW  - p
KW  - u
KW  - t
KW  - e
KW  - r
KW  -  
KW  - g
KW  - a
KW  - m
KW  - e
KW  - s
KW  - ;
KW  -  
KW  - H
KW  - e
KW  - l
KW  - m
KW  - e
KW  - t
KW  -  
KW  - m
KW  - o
KW  - u
KW  - n
KW  - t
KW  - e
KW  - d
KW  -  
KW  - d
KW  - i
KW  - s
KW  - p
KW  - l
KW  - a
KW  - y
KW  - s
KW  - ;
KW  -  
KW  - N
KW  - a
KW  - v
KW  - i
KW  - g
KW  - a
KW  - t
KW  - i
KW  - o
KW  - n
KW  - ;
KW  -  
KW  - V
KW  - i
KW  - r
KW  - t
KW  - u
KW  - a
KW  - l
KW  -  
KW  - r
KW  - e
KW  - a
KW  - l
KW  - i
KW  - t
KW  - y
KW  - ;
KW  -  
KW  - B
KW  - o
KW  - d
KW  - y
KW  -  
KW  - m
KW  - o
KW  - v
KW  - e
KW  - m
KW  - e
KW  - n
KW  - t
KW  - s
KW  - ;
KW  -  
KW  - C
KW  - o
KW  - m
KW  - p
KW  - u
KW  - t
KW  - e
KW  - r
KW  -  
KW  - m
KW  - o
KW  - u
KW  - s
KW  - e
KW  - ;
KW  -  
KW  - D
KW  - e
KW  - s
KW  - i
KW  - g
KW  - n
KW  -  
KW  - e
KW  - x
KW  - p
KW  - e
KW  - r
KW  - i
KW  - m
KW  - e
KW  - n
KW  - t
KW  - s
KW  - ;
KW  -  
KW  - E
KW  - x
KW  - p
KW  - e
KW  - r
KW  - i
KW  - m
KW  - e
KW  - n
KW  - t
KW  - a
KW  - l
KW  -  
KW  - c
KW  - o
KW  - n
KW  - d
KW  - i
KW  - t
KW  - i
KW  - o
KW  - n
KW  - s
KW  - ;
KW  -  
KW  - F
KW  - e
KW  - e
KW  - l
KW  - i
KW  - n
KW  - g
KW  -  
KW  - o
KW  - f
KW  -  
KW  - p
KW  - r
KW  - e
KW  - s
KW  - e
KW  - n
KW  - c
KW  - e
KW  - s
KW  - ;
KW  -  
KW  - H
KW  - e
KW  - a
KW  - d
KW  -  
KW  - m
KW  - o
KW  - u
KW  - n
KW  - t
KW  - e
KW  - d
KW  -  
KW  - d
KW  - i
KW  - s
KW  - p
KW  - l
KW  - a
KW  - y
KW  - s
KW  - ;
KW  -  
KW  - P
KW  - h
KW  - y
KW  - s
KW  - i
KW  - c
KW  - a
KW  - l
KW  -  
KW  - m
KW  - o
KW  - v
KW  - e
KW  - m
KW  - e
KW  - n
KW  - t
KW  - s
KW  - ;
KW  -  
KW  - V
KW  - R
KW  -  
KW  - g
KW  - a
KW  - m
KW  - e
KW  - s
KW  - ;
KW  -  
KW  - H
KW  - e
KW  - a
KW  - l
KW  - t
KW  - h
ER  - 

87.
TY  - JOUR
ID  - Nath2023
DO  - 10.3390/brainsci13060844
UR  - https://www.scopus.com/inward/record.uri?eid=2-s2.0-85163728699&doi=10.3390%2fbrainsci13060844&partnerID=40&md5=1f531fe7a36edec4f4225c932b33d2b9
M1  - Cited by: 4; All Open Access, Gold Open Access, Green Open Access
PY  - 2023
TI  - Brain Health Indicators Following Acute Neuro-Exergaming: Biomarker and Cognition in Mild Cognitive Impairment (MCI) after Pedal-n-Play (iPACES)
IS  - 6
VL  - 13
AB  - Facing an unrelenting rise in dementia cases worldwide, researchers are exploring non-pharmacological ways to ameliorate cognitive decline in later life. Twenty older adults completed assessments before and after a single bout of interactive physical and cognitive exercise, by playing a neuro-exergame that required pedaling and steering to control progress in a tablet-based video game tailored to impact executive function (the interactive Physical and Cognitive Exercise System; iPACES v2). This study explored the cognitive and biomarker outcomes for participants with mild cognitive impairment (MCI) and normative older adults after 20 min of pedal-to-play exercise. Neuropsychological and salivary assessments were performed pre- and post-exercise to assess the impact. Repeated-measures ANOVAs revealed significant interaction effects, with MCI participants experiencing greater changes in executive function and alpha-amylase levels than normative older adults; within-group changes were also significant. This study provides further data regarding cognitive effects and potential mechanisms of action for exercise as an intervention for MCI. © 2023 by the authors.
KW  - a
KW  - m
KW  - y
KW  - l
KW  - a
KW  - s
KW  - e
KW  - ;
KW  -  
KW  - b
KW  - i
KW  - o
KW  - l
KW  - o
KW  - g
KW  - i
KW  - c
KW  - a
KW  - l
KW  -  
KW  - m
KW  - a
KW  - r
KW  - k
KW  - e
KW  - r
KW  - ;
KW  -  
KW  - h
KW  - y
KW  - d
KW  - r
KW  - o
KW  - c
KW  - o
KW  - r
KW  - t
KW  - i
KW  - s
KW  - o
KW  - n
KW  - e
KW  - ;
KW  -  
KW  - s
KW  - o
KW  - m
KW  - a
KW  - t
KW  - o
KW  - m
KW  - e
KW  - d
KW  - i
KW  - n
KW  - ;
KW  -  
KW  - s
KW  - o
KW  - m
KW  - a
KW  - t
KW  - o
KW  - m
KW  - e
KW  - d
KW  - i
KW  - n
KW  -  
KW  - C
KW  - ;
KW  -  
KW  - a
KW  - g
KW  - e
KW  - d
KW  - ;
KW  -  
KW  - A
KW  - l
KW  - z
KW  - h
KW  - e
KW  - i
KW  - m
KW  - e
KW  - r
KW  -  
KW  - d
KW  - i
KW  - s
KW  - e
KW  - a
KW  - s
KW  - e
KW  - ;
KW  -  
KW  - A
KW  - l
KW  - z
KW  - h
KW  - e
KW  - i
KW  - m
KW  - e
KW  - r
KW  -  
KW  - ’
KW  - s
KW  -  
KW  - D
KW  - i
KW  - s
KW  - e
KW  - a
KW  - s
KW  - e
KW  -  
KW  - A
KW  - s
KW  - s
KW  - e
KW  - s
KW  - s
KW  - m
KW  - e
KW  - n
KW  - t
KW  -  
KW  - S
KW  - c
KW  - a
KW  - l
KW  - e
KW  - ;
KW  -  
KW  - A
KW  - r
KW  - t
KW  - i
KW  - c
KW  - l
KW  - e
KW  - ;
KW  -  
KW  - b
KW  - r
KW  - a
KW  - i
KW  - n
KW  -  
KW  - f
KW  - u
KW  - n
KW  - c
KW  - t
KW  - i
KW  - o
KW  - n
KW  - ;
KW  -  
KW  - b
KW  - r
KW  - a
KW  - i
KW  - n
KW  -  
KW  - h
KW  - e
KW  - a
KW  - l
KW  - t
KW  - h
KW  - ;
KW  -  
KW  - c
KW  - o
KW  - g
KW  - n
KW  - i
KW  - t
KW  - i
KW  - o
KW  - n
KW  - ;
KW  -  
KW  - c
KW  - o
KW  - n
KW  - t
KW  - r
KW  - o
KW  - l
KW  - l
KW  - e
KW  - d
KW  -  
KW  - s
KW  - t
KW  - u
KW  - d
KW  - y
KW  - ;
KW  -  
KW  - c
KW  - y
KW  - c
KW  - l
KW  - i
KW  - n
KW  - g
KW  - ;
KW  -  
KW  - e
KW  - n
KW  - z
KW  - y
KW  - m
KW  - e
KW  -  
KW  - l
KW  - i
KW  - n
KW  - k
KW  - e
KW  - d
KW  -  
KW  - i
KW  - m
KW  - m
KW  - u
KW  - n
KW  - o
KW  - s
KW  - o
KW  - r
KW  - b
KW  - e
KW  - n
KW  - t
KW  -  
KW  - a
KW  - s
KW  - s
KW  - a
KW  - y
KW  - ;
KW  -  
KW  - e
KW  - x
KW  - e
KW  - c
KW  - u
KW  - t
KW  - i
KW  - v
KW  - e
KW  -  
KW  - f
KW  - u
KW  - n
KW  - c
KW  - t
KW  - i
KW  - o
KW  - n
KW  - ;
KW  -  
KW  - e
KW  - x
KW  - e
KW  - r
KW  - c
KW  - i
KW  - s
KW  - e
KW  - ;
KW  -  
KW  - e
KW  - x
KW  - e
KW  - r
KW  - g
KW  - a
KW  - m
KW  - i
KW  - n
KW  - g
KW  - ;
KW  -  
KW  - f
KW  - e
KW  - m
KW  - a
KW  - l
KW  - e
KW  - ;
KW  -  
KW  - h
KW  - e
KW  - a
KW  - l
KW  - t
KW  - h
KW  - ;
KW  -  
KW  - h
KW  - u
KW  - m
KW  - a
KW  - n
KW  - ;
KW  -  
KW  - h
KW  - u
KW  - m
KW  - a
KW  - n
KW  -  
KW  - e
KW  - x
KW  - p
KW  - e
KW  - r
KW  - i
KW  - m
KW  - e
KW  - n
KW  - t
KW  - ;
KW  -  
KW  - i
KW  - n
KW  - t
KW  - e
KW  - r
KW  - a
KW  - c
KW  - t
KW  - i
KW  - v
KW  - e
KW  -  
KW  - P
KW  - h
KW  - y
KW  - s
KW  - i
KW  - c
KW  - a
KW  - l
KW  -  
KW  - a
KW  - n
KW  - d
KW  -  
KW  - C
KW  - o
KW  - g
KW  - n
KW  - i
KW  - t
KW  - i
KW  - v
KW  - e
KW  -  
KW  - E
KW  - x
KW  - e
KW  - r
KW  - c
KW  - i
KW  - s
KW  - e
KW  -  
KW  - S
KW  - y
KW  - s
KW  - t
KW  - e
KW  - m
KW  - ;
KW  -  
KW  - m
KW  - a
KW  - l
KW  - e
KW  - ;
KW  -  
KW  - m
KW  - i
KW  - l
KW  - d
KW  -  
KW  - c
KW  - o
KW  - g
KW  - n
KW  - i
KW  - t
KW  - i
KW  - v
KW  - e
KW  -  
KW  - i
KW  - m
KW  - p
KW  - a
KW  - i
KW  - r
KW  - m
KW  - e
KW  - n
KW  - t
KW  - ;
KW  -  
KW  - m
KW  - o
KW  - t
KW  - i
KW  - v
KW  - a
KW  - t
KW  - i
KW  - o
KW  - n
KW  - ;
KW  -  
KW  - n
KW  - e
KW  - r
KW  - v
KW  - o
KW  - u
KW  - s
KW  -  
KW  - s
KW  - y
KW  - s
KW  - t
KW  - e
KW  - m
KW  -  
KW  - d
KW  - e
KW  - v
KW  - e
KW  - l
KW  - o
KW  - p
KW  - m
KW  - e
KW  - n
KW  - t
KW  - ;
KW  -  
KW  - n
KW  - e
KW  - u
KW  - r
KW  - o
KW  -  
KW  - e
KW  - x
KW  - e
KW  - r
KW  - g
KW  - a
KW  - m
KW  - i
KW  - n
KW  - g
KW  - ;
KW  -  
KW  - n
KW  - e
KW  - u
KW  - r
KW  - o
KW  - p
KW  - s
KW  - y
KW  - c
KW  - h
KW  - o
KW  - l
KW  - o
KW  - g
KW  - i
KW  - c
KW  - a
KW  - l
KW  -  
KW  - a
KW  - s
KW  - s
KW  - e
KW  - s
KW  - s
KW  - m
KW  - e
KW  - n
KW  - t
KW  - ;
KW  -  
KW  - p
KW  - a
KW  - r
KW  - k
KW  - i
KW  - n
KW  - s
KW  - o
KW  - n
KW  - i
KW  - s
KW  - m
KW  - ;
KW  -  
KW  - r
KW  - a
KW  - t
KW  - i
KW  - n
KW  - g
KW  -  
KW  - s
KW  - c
KW  - a
KW  - l
KW  - e
KW  - ;
KW  -  
KW  - S
KW  - t
KW  - r
KW  - o
KW  - o
KW  - p
KW  -  
KW  - t
KW  - e
KW  - s
KW  - t
ER  - 

88.
TY  - JOUR
ID  - WOS:000886937900034
DO  - 10.2196/39186
SN  - 2291-9279
PY  - 2022
TI  - Breathing as an Input Modality in a Gameful Breathing Training App
(Breeze 2): Development and Evaluation Study
IS  - 3
VL  - 10
AB  - Background: Slow-paced breathing training can have positive effects on
physiological and psychological well-being. Unfortunately, use
statistics indicate that adherence to breathing training apps is low.
Recent work suggests that gameful breathing training may help overcome
this challenge.
Objective: This study aimed to introduce and evaluate the gameful
breathing training app Breeze 2 and its novel real-time breathing
detection algorithm that enables the interactive components of the app.
Methods: We developed the breathing detection algorithm by using deep
transfer learning to detect inhalation, exhalation, and nonbreathing
sounds (including silence). An additional heuristic prolongs detected
exhalations to stabilize the algorithm's predictions. We evaluated
Breeze 2 with 30 participants (women: n=14, 47\%; age: mean 29.77, SD
7.33 years). Participants performed breathing training with Breeze 2 in
2 sessions with and without headphones. They answered questions
regarding user engagement (User Engagement Scale Short Form {[}UES-SF]),
perceived effectiveness (PE), perceived relaxation effectiveness, and
perceived breathing detection accuracy. We used Wilcoxon signed-rank
tests to compare the UES-SF, PE, and perceived relaxation effectiveness
scores with neutral scores. Furthermore, we correlated perceived
breathing detection accuracy with actual multi-class balanced accuracy
to determine whether participants could perceive the actual breathing
detection performance. We also conducted a repeated-measure ANOVA to
investigate breathing detection differences in balanced accuracy with
and without the heuristic and when classifying data captured from
headphones and smartphone microphones. The analysis controlled for
potential between-subject effects of the participants' sex.
Results: Our results show scores that were significantly higher than
neutral scores for the UES-SF (W=459; P<.001), PE (W=465; P<.001), and
perceived relaxation effectiveness (W=358; P<.001). Perceived breathing
detection accuracy correlated significantly with the actual multi-class
balanced accuracy (r=0.51; P<.001). Furthermore, we found that the
heuristic significantly improved the breathing detection balanced
accuracy (F-1,(25)=6.23; P=.02) and that detection performed better on
data captured from smartphone microphones than than on data from
headphones (F-1,F-25=17.61; P<.001). We did not observe any significant
between-subject effects of sex. Breathing detection without the
heuristic reached a multi-class balanced accuracy of 74\% on the
collected audio recordings.
Conclusions: Most participants (28/30, 93\%) perceived Breeze 2 as
engaging and effective. Furthermore, breathing detection worked well for
most participants, as indicated by the perceived detection accuracy and
actual detection accuracy. In future work, we aim to use the collected
breathing sounds to improve breathing detection with regard to its
stability and performance. We also plan to use Breeze 2 as an
intervention tool in various studies targeting the prevention and
management of noncommunicable diseases.
ER  - 

89.
TY  - JOUR
ID  - Billari201858
DO  - 10.1016/j.jebo.2018.07.001
UR  - https://www.scopus.com/inward/record.uri?eid=2-s2.0-85050625859&doi=10.1016%2fj.jebo.2018.07.001&partnerID=40&md5=7255d28791e74936a96f8c9fa28f2053
M1  - Cited by: 27; All Open Access, Green Open Access
PY  - 2018
TI  - Broadband internet, digital temptations, and sleep
VL  - 153
AB  - There is a growing concern that the widespread use of computers, mobile phones and other digital devices before bedtime disrupts our sleep with detrimental effects on our health and cognitive performance. High-speed Internet promotes the use of electronic devices, video games and Internet addiction (e.g., online games and cyberloafing). Exposure to artificial light from tablets and PCs can alterate individuals’ sleep patterns. However, there is little empirical evidence on the causal relationship between technology use near bedtime and sleep. This paper studies the causal effects of access to high-speed Internet on sleep. We first show that playing video games, using PC or smartphones, watching TV or movies are correlated with shorter sleep duration. Second, we exploit historical differences in pre-existing telephone infrastructure that affected the deployment of high-speed Internet across Germany (see Falck et al., 2014) to identify a source of plausibly exogenous variation in access to Broadband. Using this instrumental variable strategy, we find that access to high-speed Internet (DSL) access reduces sleep duration and sleep satisfaction. Results are driven by individuals who face work or family time constraints. © 2018 Elsevier B.V.
ER  - 

90.
TY  - JOUR
ID  - Yang2021
DO  - 10.1016/j.elerap.2021.101093
UR  - https://www.scopus.com/inward/record.uri?eid=2-s2.0-85115444746&doi=10.1016%2fj.elerap.2021.101093&partnerID=40&md5=f9543ca6dcadd4edd0f1eedc98ad5f8b
M1  - Cited by: 50; All Open Access, Green Open Access
PY  - 2021
TI  - Can blockchain help food supply chains with platform operations during the COVID-19 outbreak?
VL  - 49
AB  - Food selling platforms are facing both challenges and opportunities during the COVID-19 outbreak as the enforcement of social distancing protocols has pushed consumers with serious health and safety concerns to shop online. Observing that platforms and their suppliers have adopted blockchain technologies and linked selected information nodes separately to foster consumers’ trust, we establish a game-theoretic model to study the operations decisions and blockchain adoption strategies for a food supply chain consisting of one platform and one supplier. We explore the values and impacts of blockchain on the retailing platform, supplier, and consumers, respectively. An all-win situation is achieved when both members of the supply chain adopt blockchain. We further propose that not all prevalent supply chain contracts can achieve supply chain coordination in the presence of blockchain. In extended studies, we examine the incentives of the supply chain members’ blockchain implementation with consideration of the fixed cost of such adoption, product infection, and tampered information. © 2021 Elsevier B.V.
KW  - B
KW  - l
KW  - o
KW  - c
KW  - k
KW  - c
KW  - h
KW  - a
KW  - i
KW  - n
KW  - ;
KW  -  
KW  - C
KW  - o
KW  - s
KW  - t
KW  - s
KW  - ;
KW  -  
KW  - F
KW  - o
KW  - o
KW  - d
KW  -  
KW  - s
KW  - u
KW  - p
KW  - p
KW  - l
KW  - y
KW  - ;
KW  -  
KW  - G
KW  - a
KW  - m
KW  - e
KW  -  
KW  - t
KW  - h
KW  - e
KW  - o
KW  - r
KW  - y
KW  - ;
KW  -  
KW  - S
KW  - u
KW  - p
KW  - p
KW  - l
KW  - y
KW  -  
KW  - c
KW  - h
KW  - a
KW  - i
KW  - n
KW  - s
KW  - ;
KW  -  
KW  - B
KW  - l
KW  - o
KW  - c
KW  - k
KW  - -
KW  - c
KW  - h
KW  - a
KW  - i
KW  - n
KW  - ;
KW  -  
KW  - C
KW  - o
KW  - r
KW  - o
KW  - n
KW  - a
KW  - v
KW  - i
KW  - r
KW  - u
KW  - s
KW  -  
KW  - o
KW  - u
KW  - t
KW  - b
KW  - r
KW  - e
KW  - a
KW  - k
KW  - ;
KW  -  
KW  - C
KW  - o
KW  - r
KW  - o
KW  - n
KW  - a
KW  - v
KW  - i
KW  - r
KW  - u
KW  - s
KW  - e
KW  - s
KW  - ;
KW  -  
KW  - F
KW  - o
KW  - o
KW  - d
KW  -  
KW  - s
KW  - u
KW  - p
KW  - p
KW  - l
KW  - y
KW  -  
KW  - c
KW  - h
KW  - a
KW  - i
KW  - n
KW  - ;
KW  -  
KW  - H
KW  - e
KW  - a
KW  - l
KW  - t
KW  - h
KW  -  
KW  - a
KW  - n
KW  - d
KW  -  
KW  - s
KW  - a
KW  - f
KW  - e
KW  - t
KW  - y
KW  - ;
KW  -  
KW  - H
KW  - e
KW  - a
KW  - l
KW  - t
KW  - h
KW  -  
KW  - c
KW  - o
KW  - n
KW  - c
KW  - e
KW  - r
KW  - n
KW  - s
KW  - ;
KW  -  
KW  - I
KW  - n
KW  - f
KW  - o
KW  - r
KW  - m
KW  - a
KW  - t
KW  - i
KW  - o
KW  - n
KW  -  
KW  - n
KW  - o
KW  - d
KW  - e
KW  - s
KW  - ;
KW  -  
KW  - P
KW  - l
KW  - a
KW  - t
KW  - f
KW  - o
KW  - r
KW  - m
KW  -  
KW  - o
KW  - p
KW  - e
KW  - r
KW  - a
KW  - t
KW  - i
KW  - o
KW  - n
KW  - ;
KW  -  
KW  - S
KW  - a
KW  - f
KW  - e
KW  - t
KW  - y
KW  -  
KW  - c
KW  - o
KW  - n
KW  - c
KW  - e
KW  - r
KW  - n
KW  - s
KW  - ;
KW  -  
KW  - S
KW  - u
KW  - p
KW  - p
KW  - l
KW  - y
KW  -  
KW  - c
KW  - h
KW  - a
KW  - i
KW  - n
KW  -  
KW  - c
KW  - o
KW  - o
KW  - r
KW  - d
KW  - i
KW  - n
KW  - a
KW  - t
KW  - i
KW  - o
KW  - n
KW  - ;
KW  -  
KW  - C
KW  - o
KW  - r
KW  - o
KW  - n
KW  - a
KW  - v
KW  - i
KW  - r
KW  - u
KW  - s
ER  - 

91.
TY  - JOUR
ID  - Ledesma2019821
DO  - 10.1353/rvs.2019.0068
UR  - https://www.scopus.com/inward/record.uri?eid=2-s2.0-85079813088&doi=10.1353%2frvs.2019.0068&partnerID=40&md5=694e167a1741a2aed04edde75a8b4c6b
M1  - Cited by: 1
PY  - 2019
TI  - Cell phone cinema: Latin American horror flicks in the post-digital age
IS  - 3
VL  - 53
AB  - Cell phone cinema is an emergent phenomenon well-suited for Latin American independent filmmakers. With technology that is simple to operate and low production costs, as well as open and free distribution via online streaming, cell phone cinema has arguably democratized access to filmmaking. But even as alternative production and distribution avenues liberate filmmakers, they also limit artistic potential and marginalize their films as the work of amateurs. Since cell phone cinema's arrival in the early 2000s, filmmakers have wrestled with a paradox: they have embraced the making of films that are low-budget, transgressive, and independent, even as they strive for a higher production quality to compete with commercial cinema. Efforts to reconcile these seemingly opposing tendencies have profound repercussions on the content and aesthetics of cell phone films-works that are made close-to-the-body and are increasingly hybrid (combining digital and analog elements), characteristic of a post-digital aesthetic of glitch. This essay defines the features of global cell phone cinema and presents an overview of the format. Then, turning to Latin America, it studies three paradigmatic cell phone horror flicks, a genre with a significant presence in mobile filmmaking. Several critical questions are raised: are we experiencing a cinematic format that will change the game, from a cinema made and distributed by the commercial industry to self-produced films created by autodidacts and distributed freely online? Or will these films be co-opted by market forces? I argue that whatever the future of this new format, the Latin American independent film landscape has already been significantly altered by cell phone technologies. © 2019 Washington University in St. Louis. All rights reserved.
ER  - 

92.
TY  - JOUR
ID  - Suárez-álvarez20211
DO  - 10.4185/RLCS-2021-1503
UR  - https://www.scopus.com/inward/record.uri?eid=2-s2.0-85109080430&doi=10.4185%2fRLCS-2021-1503&partnerID=40&md5=90625416a22ffcc701488e880503a826
M1  - Cited by: 35; All Open Access, Bronze Open Access
PY  - 2021
TI  - Centennials on tiktok: Type of video. analysis and comparative spain-great britain by gender, age, and nationality; [Centennials en tiktok: Tipología de vídeos. análisis y comparativa españa-gran bretaña por género, edad y nacionalidad]
IS  - 79
VL  - 2021
AB  - Introduction: TikTok is a digital native social network that has managed to generate interest among teenagers through which they share their audiovisual productions from mobile devices, but what type of content do teenagers create and disseminate on this application? We address this issue to find out the type of videos that Spanish and British teenage tiktokers are uploading to this social network. Methodology: Using content analysis methodology, 447 videos from 12 British and 12 Spanish tiktokers aged between 11 and 17 with more than half a million followers are studied. It provides analysis by nationality and a comparative view of both nationalities. Results: Contents created and disseminated by both genders and nationalities are video-selfies, choreographies, and videos with a fun purpose. Results show 16 and 17-year-old are the most active on this social network. Spanish and British teenagers create and disseminate videos with similar content. They show is age, not gender, determining variable for their digital productions. It is observed boys abandon video games to give way to a more protagonist self-representation in this social network. Discussion and conclusions: There is a lack of plurality in the type of content created and disseminated on TikTok by both genders and nationalities. It is interesting to note the attenuation of the traditional gender roles that teenagers show in their audio-visual productions on TikTok, which reflect the possible gender-related development into their behavior on social networks. © 2021, University of La Laguna. All rights reserved.
ER  - 

93.
TY  - JOUR
ID  - Nastro202360
DO  - 10.36148/2284-0249-N285
UR  - https://www.scopus.com/inward/record.uri?eid=2-s2.0-85168003274&doi=10.36148%2f2284-0249-N285&partnerID=40&md5=42a5130c8a52fd595fb36e376fc2691d
M1  - Cited by: 1
PY  - 2023
TI  - Challenges in diagnosis: exploring comorbidities and differential diagnosis in a young adult with mild autism spectrum disorder and attenuated psychosis syndrome
IS  - 1-2
VL  - 29
AB  - Autism Spectrum Disorder (ASD) is a neurodevelopmental disorder, and its relationship with schizophrenia has been studied since the early 20th century. Several studies have shown a high prevalence of psychotic episodes in ASD, leading many authors to hypothesize that patients with neurodevelopmental disorders may have a substantial vulnerability to psychosis. In this paper, the authors describe the clinical case of a 19-year-old male showing social withdrawal and subthreshold persecutory ideas undergoing his first psychiatric evaluation. The patient´s psychomotor development was unremarkable except for a slight speech delay. He has always exhibited introverted tendencies and became increasingly reserved during adolescence. Today, he experiences significant anxiety around his peers and prefers remaining indoors, spending most of the time playing on his smartphone or online games. The diagnostic challenge for clinicians lies in distinguishing between co-occurring disorders or determining whether the clinical manifestations are solely due to one of the conditions. © Copyright by Pacini Editore Srl.
KW  - n
KW  - e
KW  - u
KW  - r
KW  - o
KW  - l
KW  - e
KW  - p
KW  - t
KW  - i
KW  - c
KW  -  
KW  - a
KW  - g
KW  - e
KW  - n
KW  - t
KW  - ;
KW  -  
KW  - a
KW  - d
KW  - u
KW  - l
KW  - t
KW  - ;
KW  -  
KW  - a
KW  - n
KW  - g
KW  - e
KW  - r
KW  - ;
KW  -  
KW  - a
KW  - n
KW  - x
KW  - i
KW  - e
KW  - t
KW  - y
KW  -  
KW  - d
KW  - i
KW  - s
KW  - o
KW  - r
KW  - d
KW  - e
KW  - r
KW  - ;
KW  -  
KW  - A
KW  - r
KW  - t
KW  - i
KW  - c
KW  - l
KW  - e
KW  - ;
KW  -  
KW  - a
KW  - t
KW  - t
KW  - e
KW  - n
KW  - u
KW  - a
KW  - t
KW  - e
KW  - d
KW  -  
KW  - p
KW  - o
KW  - s
KW  - i
KW  - t
KW  - i
KW  - v
KW  - e
KW  -  
KW  - s
KW  - y
KW  - m
KW  - p
KW  - t
KW  - o
KW  - m
KW  -  
KW  - s
KW  - c
KW  - a
KW  - l
KW  - e
KW  - ;
KW  -  
KW  - a
KW  - u
KW  - t
KW  - i
KW  - s
KW  - m
KW  - ;
KW  -  
KW  - A
KW  - u
KW  - t
KW  - i
KW  - s
KW  - m
KW  -  
KW  - D
KW  - i
KW  - a
KW  - g
KW  - n
KW  - o
KW  - s
KW  - t
KW  - i
KW  - c
KW  -  
KW  - O
KW  - b
KW  - s
KW  - e
KW  - r
KW  - v
KW  - a
KW  - t
KW  - i
KW  - o
KW  - n
KW  -  
KW  - S
KW  - c
KW  - h
KW  - e
KW  - d
KW  - u
KW  - l
KW  - e
KW  - ;
KW  -  
KW  - c
KW  - a
KW  - s
KW  - e
KW  -  
KW  - r
KW  - e
KW  - p
KW  - o
KW  - r
KW  - t
KW  - ;
KW  -  
KW  - c
KW  - h
KW  - i
KW  - l
KW  - d
KW  - h
KW  - o
KW  - o
KW  - d
KW  - ;
KW  -  
KW  - c
KW  - l
KW  - i
KW  - n
KW  - i
KW  - c
KW  - a
KW  - l
KW  -  
KW  - a
KW  - r
KW  - t
KW  - i
KW  - c
KW  - l
KW  - e
KW  - ;
KW  -  
KW  - c
KW  - l
KW  - i
KW  - n
KW  - i
KW  - c
KW  - a
KW  - l
KW  -  
KW  - a
KW  - s
KW  - s
KW  - e
KW  - s
KW  - s
KW  - m
KW  - e
KW  - n
KW  - t
KW  - ;
KW  -  
KW  - c
KW  - l
KW  - i
KW  - n
KW  - i
KW  - c
KW  - a
KW  - l
KW  -  
KW  - e
KW  - v
KW  - a
KW  - l
KW  - u
KW  - a
KW  - t
KW  - i
KW  - o
KW  - n
KW  - ;
KW  -  
KW  - c
KW  - o
KW  - m
KW  - m
KW  - u
KW  - n
KW  - i
KW  - c
KW  - a
KW  - t
KW  - i
KW  - o
KW  - n
KW  -  
KW  - s
KW  - k
KW  - i
KW  - l
KW  - l
KW  - ;
KW  -  
KW  - c
KW  - o
KW  - m
KW  - o
KW  - r
KW  - b
KW  - i
KW  - d
KW  - i
KW  - t
KW  - y
KW  - ;
KW  -  
KW  - d
KW  - e
KW  - p
KW  - r
KW  - e
KW  - s
KW  - s
KW  - i
KW  - o
KW  - n
KW  - ;
KW  -  
KW  - d
KW  - i
KW  - f
KW  - f
KW  - e
KW  - r
KW  - e
KW  - n
KW  - t
KW  - i
KW  - a
KW  - l
KW  -  
KW  - d
KW  - i
KW  - a
KW  - g
KW  - n
KW  - o
KW  - s
KW  - i
KW  - s
KW  - ;
KW  -  
KW  - d
KW  - i
KW  - s
KW  - t
KW  - r
KW  - e
KW  - s
KW  - s
KW  -  
KW  - s
KW  - y
KW  - n
KW  - d
KW  - r
KW  - o
KW  - m
KW  - e
KW  - ;
KW  -  
KW  - f
KW  - a
KW  - m
KW  - i
KW  - l
KW  - y
KW  -  
KW  - a
KW  - s
KW  - s
KW  - e
KW  - s
KW  - s
KW  - m
KW  - e
KW  - n
KW  - t
KW  - ;
KW  -  
KW  - f
KW  - r
KW  - i
KW  - e
KW  - n
KW  - d
KW  - ;
KW  -  
KW  - g
KW  - e
KW  - s
KW  - t
KW  - u
KW  - r
KW  - e
KW  - ;
KW  -  
KW  - h
KW  - i
KW  - g
KW  - h
KW  -  
KW  - s
KW  - c
KW  - h
KW  - o
KW  - o
KW  - l
KW  - ;
KW  -  
KW  - h
KW  - o
KW  - m
KW  - e
KW  -  
KW  - c
KW  - a
KW  - r
KW  - e
KW  - ;
KW  -  
KW  - h
KW  - u
KW  - m
KW  - a
KW  - n
KW  - ;
KW  -  
KW  - i
KW  - n
KW  - s
KW  - o
KW  - m
KW  - n
KW  - i
KW  - a
KW  - ;
KW  -  
KW  - m
KW  - a
KW  - l
KW  - e
KW  - ;
KW  -  
KW  - m
KW  - e
KW  - n
KW  - t
KW  - a
KW  - l
KW  -  
KW  - h
KW  - e
KW  - a
KW  - l
KW  - t
KW  - h
KW  - ;
KW  -  
KW  - m
KW  - i
KW  - d
KW  - d
KW  - l
KW  - e
KW  -  
KW  - s
KW  - c
KW  - h
KW  - o
KW  - o
KW  - l
KW  - ;
KW  -  
KW  - n
KW  - e
KW  - g
KW  - a
KW  - t
KW  - i
KW  - v
KW  - e
KW  -  
KW  - s
KW  - y
KW  - n
KW  - d
KW  - r
KW  - o
KW  - m
KW  - e
KW  - ;
KW  -  
KW  - o
KW  - n
KW  - l
KW  - i
KW  - n
KW  - e
KW  -  
KW  - g
KW  - a
KW  - m
KW  - e
KW  - ;
KW  -  
KW  - p
KW  - a
KW  - r
KW  - a
KW  - n
KW  - o
KW  - i
KW  - a
KW  - ;
KW  -  
KW  - p
KW  - e
KW  - e
KW  - r
KW  -  
KW  - g
KW  - r
KW  - o
KW  - u
KW  - p
KW  - ;
KW  -  
KW  - p
KW  - e
KW  - r
KW  - s
KW  - e
KW  - c
KW  - u
KW  - t
KW  - o
KW  - r
KW  - y
KW  -  
KW  - d
KW  - e
KW  - l
KW  - u
KW  - s
KW  - i
KW  - o
KW  - n
KW  - ;
KW  -  
KW  - p
KW  - e
KW  - r
KW  - s
KW  - o
KW  - n
KW  - a
KW  - l
KW  -  
KW  - e
KW  - x
KW  - p
KW  - e
KW  - r
KW  - i
KW  - e
KW  - n
KW  - c
KW  - e
KW  - ;
KW  -  
KW  - p
KW  - r
KW  - o
KW  - d
KW  - r
KW  - o
KW  - m
KW  - a
KW  - l
KW  -  
KW  - s
KW  - y
KW  - m
KW  - p
KW  - t
KW  - o
KW  - m
KW  - ;
KW  -  
KW  - p
KW  - s
KW  - y
KW  - c
KW  - h
KW  - o
KW  - m
KW  - o
KW  - t
KW  - o
KW  - r
KW  -  
KW  - d
KW  - e
KW  - v
KW  - e
KW  - l
KW  - o
KW  - p
KW  - m
KW  - e
KW  - n
KW  - t
KW  - ;
KW  -  
KW  - p
KW  - s
KW  - y
KW  - c
KW  - h
KW  - o
KW  - s
KW  - i
KW  - s
KW  - ;
KW  -  
KW  - p
KW  - s
KW  - y
KW  - c
KW  - h
KW  - o
KW  - s
KW  - o
KW  - c
KW  - i
KW  - a
KW  - l
KW  -  
KW  - w
KW  - i
KW  - t
KW  - h
KW  - d
KW  - r
KW  - a
KW  - w
KW  - a
KW  - l
KW  - ;
KW  -  
KW  - r
KW  - e
KW  - s
KW  - i
KW  - d
KW  - e
KW  - n
KW  - t
KW  - i
KW  - a
KW  - l
KW  -  
KW  - a
KW  - r
KW  - e
KW  - a
KW  - ;
KW  -  
KW  - r
KW  - e
KW  - t
KW  - u
KW  - r
KW  - n
KW  -  
KW  - t
KW  - o
KW  -  
KW  - s
KW  - c
KW  - h
KW  - o
KW  - o
KW  - l
KW  - ;
KW  -  
KW  - s
KW  - c
KW  - h
KW  - i
KW  - z
KW  - o
KW  - p
KW  - h
KW  - r
KW  - e
KW  - n
KW  - i
KW  - a
KW  - ;
KW  -  
KW  - s
KW  - c
KW  - h
KW  - o
KW  - o
KW  - l
KW  - ;
KW  -  
KW  - s
KW  - e
KW  - p
KW  - a
KW  - r
KW  - a
KW  - t
KW  - i
KW  - o
KW  - n
KW  -  
KW  - a
KW  - n
KW  - x
KW  - i
KW  - e
KW  - t
KW  - y
KW  - ;
KW  -  
KW  - s
KW  - e
KW  - x
KW  - u
KW  - a
KW  - l
KW  -  
KW  - b
KW  - e
KW  - h
KW  - a
KW  - v
KW  - i
KW  - o
KW  - r
KW  - ;
KW  -  
KW  - s
KW  - o
KW  - c
KW  - i
KW  - a
KW  - l
KW  -  
KW  - i
KW  - n
KW  - t
KW  - e
KW  - r
KW  - a
KW  - c
KW  - t
KW  - i
KW  - o
KW  - n
KW  - ;
KW  -  
KW  - s
KW  - p
KW  - e
KW  - e
KW  - c
KW  - h
KW  - ;
KW  -  
KW  - s
KW  - p
KW  - e
KW  - e
KW  - c
KW  - h
KW  -  
KW  - d
KW  - e
KW  - l
KW  - a
KW  - y
KW  - ;
KW  -  
KW  - s
KW  - t
KW  - r
KW  - u
KW  - c
KW  - t
KW  - u
KW  - r
KW  - e
KW  - d
KW  -  
KW  - i
KW  - n
KW  - t
KW  - e
KW  - r
KW  - v
KW  - i
KW  - e
KW  - w
KW  - ;
KW  -  
KW  - s
KW  - u
KW  - s
KW  - p
KW  - i
KW  - c
KW  - i
KW  - o
KW  - u
KW  - s
KW  - n
KW  - e
KW  - s
KW  - s
KW  - ;
KW  -  
KW  - s
KW  - y
KW  - m
KW  - p
KW  - t
KW  - o
KW  - m
KW  - ;
KW  -  
KW  - s
KW  - y
KW  - m
KW  - p
KW  - t
KW  - o
KW  - m
KW  - a
KW  - t
KW  - o
KW  - l
KW  - o
KW  - g
KW  - y
KW  - ;
KW  -  
KW  - y
KW  - o
KW  - u
KW  - n
KW  - g
KW  -  
KW  - a
KW  - d
KW  - u
KW  - l
KW  - t
ER  - 

94.
TY  - JOUR
ID  - 10.1145/3313831.3376827
DO  - 10.1145/3313831.3376827
UR  - https://doi.org/10.1145/3313831.3376827
PY  - 2020
TI  - Challenges of Designing Consent: Consent Mechanics in Video Games as Models for Interactive User Agency
AB  - This paper argues for a conceptual framework that treats user consent in interactive technologies as a design challenge necessitating careful, culturally-informed consideration. We draw on recent work in HCI as well as queer and feminist theory that understands consent as rooted in negotiating agency in order to frame our exploration of unique difficulties and potential solutions to meaningful opportunities for user consent in the design of computational technologies. Through a critical analysis of three video games that offer different models of consent-each of which communicates different values through its design-we introduce the concept of consent mechanics. Consent mechanics describe designed interactions that allow players to consent to or opt out of in-game experiences, often those related to sexuality or intimacy. Here, we approach video games as windows onto design considerations surrounding interactive technologies more broadly, suggesting crucial questions and tactics for how to design user agency ethically into computational systems.
KW  - c
KW  - o
KW  - n
KW  - s
KW  - e
KW  - n
KW  - t
KW  - ,
KW  -  
KW  - c
KW  - r
KW  - i
KW  - t
KW  - i
KW  - c
KW  - a
KW  - l
KW  -  
KW  - a
KW  - p
KW  - p
KW  - r
KW  - o
KW  - a
KW  - c
KW  - h
KW  - e
KW  - s
KW  - ,
KW  -  
KW  - d
KW  - e
KW  - s
KW  - i
KW  - g
KW  - n
KW  - ,
KW  -  
KW  - e
KW  - t
KW  - h
KW  - i
KW  - c
KW  - s
KW  - ,
KW  -  
KW  - q
KW  - u
KW  - e
KW  - e
KW  - r
KW  - n
KW  - e
KW  - s
KW  - s
KW  - ,
KW  -  
KW  - s
KW  - e
KW  - x
KW  - u
KW  - a
KW  - l
KW  - i
KW  - t
KW  - y
KW  - ,
KW  -  
KW  - v
KW  - i
KW  - d
KW  - e
KW  - o
KW  -  
KW  - g
KW  - a
KW  - m
KW  - e
KW  - s
PB  - Association for Computing Machinery
ER  - 

95.
TY  - JOUR
ID  - 10.1145/3290688.3290748
DO  - 10.1145/3290688.3290748
UR  - https://doi.org/10.1145/3290688.3290748
PY  - 2019
TI  - Challenging AI: Evaluating the Effect of MCTS-Driven Dynamic Difficulty Adjustment on Player Enjoyment
AB  - Providing a challenging Artificial Intelligent opponent is an important aspect of making video games enjoyable and immersive. A game that is too easy, or conversely too hard may frustrate or bore players. Dynamic Difficulty Adjustment is a method that aims at improving the traditional methods of difficulty selection, by providing an opponent that tailors the challenge it presents to players such that it is at an optimal level for them. This research presents a player evaluation of three different Dynamic Difficulty Adjustment approaches using Monte Carlo Tree Search and measures their impact on player enjoyment, realism and perceived level of difficulty. In particular, it investigates the effect that different win/loss ratios, employed by Dynamic Difficulty Adjustment, have on player enjoyment.
KW  - V
KW  - i
KW  - d
KW  - e
KW  - o
KW  -  
KW  - G
KW  - a
KW  - m
KW  - e
KW  - s
KW  - ,
KW  -  
KW  - M
KW  - o
KW  - n
KW  - t
KW  - e
KW  -  
KW  - C
KW  - a
KW  - r
KW  - l
KW  - o
KW  -  
KW  - T
KW  - r
KW  - e
KW  - e
KW  -  
KW  - S
KW  - e
KW  - a
KW  - r
KW  - c
KW  - h
KW  - ,
KW  -  
KW  - D
KW  - y
KW  - n
KW  - a
KW  - m
KW  - i
KW  - c
KW  -  
KW  - D
KW  - i
KW  - f
KW  - f
KW  - i
KW  - c
KW  - u
KW  - l
KW  - t
KW  - y
KW  -  
KW  - A
KW  - d
KW  - j
KW  - u
KW  - s
KW  - t
KW  - m
KW  - e
KW  - n
KW  - t
KW  - ,
KW  -  
KW  - A
KW  - r
KW  - t
KW  - i
KW  - f
KW  - i
KW  - c
KW  - i
KW  - a
KW  - l
KW  -  
KW  - i
KW  - n
KW  - t
KW  - e
KW  - l
KW  - l
KW  - i
KW  - g
KW  - e
KW  - n
KW  - c
KW  - e
PB  - Association for Computing Machinery
ER  - 

96.
TY  - JOUR
ID  - Chang2022
DO  - 10.1016/j.techfore.2021.121219
UR  - https://www.scopus.com/inward/record.uri?eid=2-s2.0-85115407048&doi=10.1016%2fj.techfore.2021.121219&partnerID=40&md5=76f5e5ca54afa2542833b3b80f3d5332
M1  - Cited by: 16
PY  - 2022
TI  - Changes in user experience and satisfaction as media technology evolves: The reciprocal relationship between video games and video game-related media
VL  - 174
AB  - In video game market, there have been diverse user-generated contents related to game information. Users, therefore, can obtain game-related information not only from traditional mass media such as television or radio but also from interpersonal communication media (e.g., social network services) and masspersonal communication media (e.g., real-time streaming services). The purpose of this study is to investigate factors affecting attitudes toward content itself as well as toward alternative media that provide content, and to investigate the moderating effects of different communication types. We predict a complementary relationship between video game and video game-related media using a structural equation model reflecting joint effects between different media. Online communities in interpersonal communication have positive effects on attitudes toward video games and video game-related media due to active interactions among users and the usefulness of shared information. In this study, we confirmed that attitudes toward online communities positively affect actual intentions to play video games, thus indicating that there is complementarity between video games and online communities. © 2021
KW  - H
KW  - u
KW  - m
KW  - a
KW  - n
KW  -  
KW  - c
KW  - o
KW  - m
KW  - p
KW  - u
KW  - t
KW  - e
KW  - r
KW  -  
KW  - i
KW  - n
KW  - t
KW  - e
KW  - r
KW  - a
KW  - c
KW  - t
KW  - i
KW  - o
KW  - n
KW  - ;
KW  -  
KW  - I
KW  - n
KW  - t
KW  - e
KW  - r
KW  - a
KW  - c
KW  - t
KW  - i
KW  - v
KW  - e
KW  -  
KW  - c
KW  - o
KW  - m
KW  - p
KW  - u
KW  - t
KW  - e
KW  - r
KW  -  
KW  - g
KW  - r
KW  - a
KW  - p
KW  - h
KW  - i
KW  - c
KW  - s
KW  - ;
KW  -  
KW  - M
KW  - e
KW  - d
KW  - i
KW  - a
KW  -  
KW  - s
KW  - t
KW  - r
KW  - e
KW  - a
KW  - m
KW  - i
KW  - n
KW  - g
KW  - ;
KW  -  
KW  - O
KW  - n
KW  - l
KW  - i
KW  - n
KW  - e
KW  -  
KW  - s
KW  - y
KW  - s
KW  - t
KW  - e
KW  - m
KW  - s
KW  - ;
KW  -  
KW  - C
KW  - o
KW  - m
KW  - m
KW  - u
KW  - n
KW  - i
KW  - c
KW  - a
KW  - t
KW  - i
KW  - o
KW  - n
KW  -  
KW  - m
KW  - e
KW  - d
KW  - i
KW  - a
KW  - ;
KW  -  
KW  - I
KW  - n
KW  - t
KW  - e
KW  - r
KW  - -
KW  - p
KW  - e
KW  - r
KW  - s
KW  - o
KW  - n
KW  - a
KW  - l
KW  -  
KW  - c
KW  - o
KW  - m
KW  - m
KW  - u
KW  - n
KW  - i
KW  - c
KW  - a
KW  - t
KW  - i
KW  - o
KW  - n
KW  - s
KW  - ;
KW  -  
KW  - L
KW  - i
KW  - v
KW  - e
KW  -  
KW  - s
KW  - t
KW  - r
KW  - e
KW  - a
KW  - m
KW  - i
KW  - n
KW  - g
KW  - ;
KW  -  
KW  - L
KW  - i
KW  - v
KW  - e
KW  -  
KW  - s
KW  - t
KW  - r
KW  - e
KW  - a
KW  - m
KW  - i
KW  - n
KW  - g
KW  -  
KW  - s
KW  - e
KW  - r
KW  - v
KW  - i
KW  - c
KW  - e
KW  - ;
KW  -  
KW  - M
KW  - a
KW  - s
KW  - s
KW  - p
KW  - e
KW  - r
KW  - s
KW  - o
KW  - n
KW  - a
KW  - l
KW  -  
KW  - c
KW  - o
KW  - m
KW  - m
KW  - u
KW  - n
KW  - i
KW  - c
KW  - a
KW  - t
KW  - i
KW  - o
KW  - n
KW  - ;
KW  -  
KW  - N
KW  - e
KW  - w
KW  -  
KW  - m
KW  - e
KW  - d
KW  - i
KW  - a
KW  - ;
KW  -  
KW  - S
KW  - t
KW  - r
KW  - e
KW  - a
KW  - m
KW  - i
KW  - n
KW  - g
KW  -  
KW  - s
KW  - e
KW  - r
KW  - v
KW  - i
KW  - c
KW  - e
KW  - ;
KW  -  
KW  - S
KW  - t
KW  - r
KW  - u
KW  - c
KW  - t
KW  - u
KW  - r
KW  - a
KW  - l
KW  -  
KW  - e
KW  - q
KW  - u
KW  - a
KW  - t
KW  - i
KW  - o
KW  - n
KW  -  
KW  - m
KW  - o
KW  - d
KW  - e
KW  - l
KW  - s
KW  - ;
KW  -  
KW  - V
KW  - i
KW  - d
KW  - e
KW  - o
KW  -  
KW  - g
KW  - a
KW  - m
KW  - e
KW  - -
KW  - r
KW  - e
KW  - l
KW  - a
KW  - t
KW  - e
KW  - d
KW  -  
KW  - m
KW  - e
KW  - d
KW  - i
KW  - u
KW  - m
KW  - ;
KW  -  
KW  - V
KW  - i
KW  - d
KW  - e
KW  - o
KW  - -
KW  - g
KW  - a
KW  - m
KW  - e
KW  - s
KW  - ;
KW  -  
KW  - c
KW  - o
KW  - m
KW  - m
KW  - u
KW  - n
KW  - i
KW  - c
KW  - a
KW  - t
KW  - i
KW  - o
KW  - n
KW  - ;
KW  -  
KW  - m
KW  - a
KW  - s
KW  - s
KW  -  
KW  - m
KW  - e
KW  - d
KW  - i
KW  - a
KW  - ;
KW  -  
KW  - n
KW  - u
KW  - m
KW  - e
KW  - r
KW  - i
KW  - c
KW  - a
KW  - l
KW  -  
KW  - m
KW  - o
KW  - d
KW  - e
KW  - l
KW  - ;
KW  -  
KW  - r
KW  - e
KW  - g
KW  - r
KW  - e
KW  - s
KW  - s
KW  - i
KW  - o
KW  - n
KW  -  
KW  - a
KW  - n
KW  - a
KW  - l
KW  - y
KW  - s
KW  - i
KW  - s
KW  - ;
KW  -  
KW  - s
KW  - o
KW  - c
KW  - i
KW  - a
KW  - l
KW  -  
KW  - m
KW  - e
KW  - d
KW  - i
KW  - a
KW  - ;
KW  -  
KW  - v
KW  - i
KW  - d
KW  - e
KW  - o
KW  - g
KW  - r
KW  - a
KW  - p
KW  - h
KW  - y
KW  - ;
KW  -  
KW  - S
KW  - o
KW  - c
KW  - i
KW  - a
KW  - l
KW  -  
KW  - n
KW  - e
KW  - t
KW  - w
KW  - o
KW  - r
KW  - k
KW  - i
KW  - n
KW  - g
KW  -  
KW  - (
KW  - o
KW  - n
KW  - l
KW  - i
KW  - n
KW  - e
KW  - )
ER  - 

97.
TY  - JOUR
ID  - Pallesen2021
DO  - 10.3389/fpsyt.2021.597615
UR  - https://www.scopus.com/inward/record.uri?eid=2-s2.0-85104976370&doi=10.3389%2ffpsyt.2021.597615&partnerID=40&md5=e1ca15b3822ecc5c72bc891843ee3120
M1  - Cited by: 18; All Open Access, Gold Open Access, Green Open Access
PY  - 2021
TI  - Changes Over Time and Predictors of Online Gambling in Three Norwegian Population Studies 2013–2019
VL  - 12
AB  - Objectives: To investigate changes over time and identify predictors of online gambling among gamblers by using three Norwegian representative samples covering a 6-year (2013–2019) period. We also aimed to identify different characteristics (including video game participation and video gaming problems) of online compared to offline gamblers. Methods: Data from gamblers (N = 15,096) participating in three cross-sectional surveys (2013, 2015, and 2019) based on random sampling from the Norwegian Population Registry were analyzed. Participants were asked how frequently they engaged in online gambling on different platforms (e.g., mobile phone). Data on sociodemographics, games gambled, gambling problems, gaming, and problem gaming were collected and analyzed by logistic regression analyses. Results: Overall, an increase in online gambling from 2013 to 2015 was found (a larger percentage of gamblers reported having gambled online at least once during the last year), and an increase in online gambling from 2015 to 2019 was found (more gamblers reported having gambled online at least once last year and at least once per week). The increase was largest for gambling on mobile phone. Consistent predictors of online gambling (at least once last year and at least once per week) were male gender, high income, being unemployed, being on disability pension, having work assessment allowance, being a homemaker or retiree, number of games gambled, and gambling problems. Conclusions: Online gambling, especially on mobile phones, has increased significantly during the last 6 years in Norway. Hence, gambling availability seems to have grown, which may pose a risk for development of gambling problems. Compared to offline gamblers, online gamblers were more likely to be men, young, not working or studying, gambling on several games, and having gambling problems. Responsible gambling efforts aiming at preventing or minimizing harm related to online gambling should thus target these groups. © Copyright © 2021 Pallesen, Mentzoni, Morken, Engebø, Kaur and Erevik.
KW  - a
KW  - d
KW  - o
KW  - l
KW  - e
KW  - s
KW  - c
KW  - e
KW  - n
KW  - t
KW  - ;
KW  -  
KW  - a
KW  - d
KW  - u
KW  - l
KW  - t
KW  - ;
KW  -  
KW  - a
KW  - g
KW  - e
KW  - d
KW  - ;
KW  -  
KW  - A
KW  - r
KW  - t
KW  - i
KW  - c
KW  - l
KW  - e
KW  - ;
KW  -  
KW  - c
KW  - l
KW  - i
KW  - n
KW  - i
KW  - c
KW  - a
KW  - l
KW  -  
KW  - a
KW  - s
KW  - s
KW  - e
KW  - s
KW  - s
KW  - m
KW  - e
KW  - n
KW  - t
KW  - ;
KW  -  
KW  - c
KW  - r
KW  - o
KW  - s
KW  - s
KW  - -
KW  - s
KW  - e
KW  - c
KW  - t
KW  - i
KW  - o
KW  - n
KW  - a
KW  - l
KW  -  
KW  - s
KW  - t
KW  - u
KW  - d
KW  - y
KW  - ;
KW  -  
KW  - d
KW  - e
KW  - m
KW  - o
KW  - g
KW  - r
KW  - a
KW  - p
KW  - h
KW  - y
KW  - ;
KW  -  
KW  - d
KW  - i
KW  - s
KW  - a
KW  - b
KW  - i
KW  - l
KW  - i
KW  - t
KW  - y
KW  - ;
KW  -  
KW  - d
KW  - i
KW  - s
KW  - e
KW  - a
KW  - s
KW  - e
KW  -  
KW  - r
KW  - e
KW  - g
KW  - i
KW  - s
KW  - t
KW  - r
KW  - y
KW  - ;
KW  -  
KW  - f
KW  - e
KW  - m
KW  - a
KW  - l
KW  - e
KW  - ;
KW  -  
KW  - g
KW  - a
KW  - m
KW  - b
KW  - l
KW  - i
KW  - n
KW  - g
KW  - ;
KW  -  
KW  - h
KW  - e
KW  - a
KW  - l
KW  - t
KW  - h
KW  -  
KW  - s
KW  - u
KW  - r
KW  - v
KW  - e
KW  - y
KW  - ;
KW  -  
KW  - h
KW  - i
KW  - g
KW  - h
KW  - e
KW  - s
KW  - t
KW  -  
KW  - i
KW  - n
KW  - c
KW  - o
KW  - m
KW  - e
KW  -  
KW  - g
KW  - r
KW  - o
KW  - u
KW  - p
KW  - ;
KW  -  
KW  - h
KW  - u
KW  - m
KW  - a
KW  - n
KW  - ;
KW  -  
KW  - m
KW  - a
KW  - l
KW  - e
KW  - ;
KW  -  
KW  - m
KW  - i
KW  - d
KW  - d
KW  - l
KW  - e
KW  -  
KW  - a
KW  - g
KW  - e
KW  - d
KW  - ;
KW  -  
KW  - o
KW  - n
KW  - l
KW  - i
KW  - n
KW  - e
KW  -  
KW  - s
KW  - y
KW  - s
KW  - t
KW  - e
KW  - m
KW  - ;
KW  -  
KW  - p
KW  - a
KW  - t
KW  - h
KW  - o
KW  - l
KW  - o
KW  - g
KW  - i
KW  - c
KW  - a
KW  - l
KW  -  
KW  - g
KW  - a
KW  - m
KW  - b
KW  - l
KW  - i
KW  - n
KW  - g
KW  - ;
KW  -  
KW  - p
KW  - e
KW  - n
KW  - s
KW  - i
KW  - o
KW  - n
KW  - ;
KW  -  
KW  - p
KW  - e
KW  - n
KW  - s
KW  - i
KW  - o
KW  - n
KW  - e
KW  - r
KW  - ;
KW  -  
KW  - p
KW  - o
KW  - p
KW  - u
KW  - l
KW  - a
KW  - t
KW  - i
KW  - o
KW  - n
KW  -  
KW  - r
KW  - e
KW  - s
KW  - e
KW  - a
KW  - r
KW  - c
KW  - h
KW  - ;
KW  -  
KW  - r
KW  - i
KW  - s
KW  - k
KW  -  
KW  - f
KW  - a
KW  - c
KW  - t
KW  - o
KW  - r
KW  - ;
KW  -  
KW  - s
KW  - a
KW  - m
KW  - p
KW  - l
KW  - i
KW  - n
KW  - g
KW  - ;
KW  -  
KW  - s
KW  - e
KW  - x
KW  -  
KW  - d
KW  - i
KW  - f
KW  - f
KW  - e
KW  - r
KW  - e
KW  - n
KW  - c
KW  - e
KW  - ;
KW  -  
KW  - s
KW  - o
KW  - c
KW  - i
KW  - a
KW  - l
KW  -  
KW  - i
KW  - n
KW  - s
KW  - u
KW  - r
KW  - a
KW  - n
KW  - c
KW  - e
KW  - ;
KW  -  
KW  - v
KW  - i
KW  - d
KW  - e
KW  - o
KW  -  
KW  - g
KW  - a
KW  - m
KW  - e
ER  - 

98.
TY  - JOUR
ID  - 10.1145/1371216.1371225
DO  - 10.1145/1371216.1371225
UR  - https://doi.org/10.1145/1371216.1371225
PY  - 2008
TI  - Character play: the use of game characters in multi-player role-playing games across platforms
IS  - 2
VL  - 6
AB  - Avatars are a commonly used mechanism for representing the player within the world of a game. The avatar forms the main point of interaction between the player and the game, and thus the avatar is an important game design feature. Character-based games combine the concept of an avatar with that of a character, enhancing the avatar with specific features that commonly are changeable, and which can be defined within or outside the framework of the game rules. Within digital games, the rules-based features have received comparatively more attention than, for example, the personalities and background histories of game characters. This article presents results from a comprehensive empirical study of the way complex game characters are utilized by players in multiplayer role-playing games across two different media platforms. The results indicate that adult players are capable of comprehending and utilizing game characters with well-defined personalities and backgrounds, as well as rules-based components. Furthermore, that the game format plays a significant role in the pattern of usage of the character elements. This pattern appears directly linked with variations in the way that the different game formats handle player characters and activate or promote the activation of, different forms of character elements. The degree to which different character elements are activated also has implications for the degree of player engagement in the character.
KW  - r
KW  - o
KW  - l
KW  - e
KW  - -
KW  - p
KW  - l
KW  - a
KW  - y
KW  - i
KW  - n
KW  - g
KW  -  
KW  - g
KW  - a
KW  - m
KW  - e
KW  - s
KW  - ,
KW  -  
KW  - p
KW  - e
KW  - r
KW  - s
KW  - o
KW  - n
KW  - a
KW  - l
KW  - i
KW  - t
KW  - y
KW  - ,
KW  -  
KW  - o
KW  - n
KW  - l
KW  - i
KW  - n
KW  - e
KW  -  
KW  - c
KW  - o
KW  - m
KW  - m
KW  - u
KW  - n
KW  - i
KW  - c
KW  - a
KW  - t
KW  - i
KW  - o
KW  - n
KW  - ,
KW  -  
KW  - i
KW  - n
KW  - t
KW  - e
KW  - r
KW  - a
KW  - c
KW  - t
KW  - i
KW  - o
KW  - n
KW  - ,
KW  -  
KW  - c
KW  - h
KW  - a
KW  - r
KW  - a
KW  - c
KW  - t
KW  - e
KW  - r
KW  - s
PB  - Association for Computing Machinery
ER  - 

99.
TY  - JOUR
ID  - 10.1145/1569901.1570013
DO  - 10.1145/1569901.1570013
UR  - https://doi.org/10.1145/1569901.1570013
PY  - 2009
TI  - Cheating for problem solving: a genetic algorithm with social interactions
AB  - We propose a variation of the standard genetic algorithm that incorporates social interaction between the individuals in the population. Our goal is to understand the evolutionary role of social systems and its possible application as a non-genetic new step in evolutionary algorithms. In biological populations, i.e. animals, even human beings and microorganisms, social interactions often affect the fitness of individuals. It is conceivable that the perturbation of the fitness via social interactions is an evolutionary strategy to avoid trapping into local optimum, thus avoiding a fast convergence of the population. We model the social interactions according to Game Theory. The population is, therefore, composed by cooperator and defector individuals whose interactions produce payoffs according to well known game models (prisoner's dilemma, chicken game, and others). Our results on Knapsack problems show, for some game models, a significant performance improvement as compared to a standard genetic algorithm.
KW  - s
KW  - o
KW  - c
KW  - i
KW  - a
KW  - l
KW  -  
KW  - i
KW  - n
KW  - t
KW  - e
KW  - r
KW  - a
KW  - c
KW  - t
KW  - i
KW  - o
KW  - n
KW  - ,
KW  -  
KW  - k
KW  - n
KW  - a
KW  - p
KW  - s
KW  - a
KW  - c
KW  - k
KW  -  
KW  - p
KW  - r
KW  - o
KW  - b
KW  - l
KW  - e
KW  - m
KW  - s
KW  - ,
KW  -  
KW  - g
KW  - e
KW  - n
KW  - e
KW  - t
KW  - i
KW  - c
KW  -  
KW  - a
KW  - l
KW  - g
KW  - o
KW  - r
KW  - i
KW  - t
KW  - h
KW  - m
KW  - s
KW  - ,
KW  -  
KW  - g
KW  - a
KW  - m
KW  - e
KW  -  
KW  - t
KW  - h
KW  - e
KW  - o
KW  - r
KW  - y
PB  - Association for Computing Machinery
ER  - 

100.
TY  - JOUR
ID  - Yu20231887
DO  - 10.1007/s10055-023-00780-5
UR  - https://www.scopus.com/inward/record.uri?eid=2-s2.0-85149947246&doi=10.1007%2fs10055-023-00780-5&partnerID=40&md5=256a93f21724935a7c022ec83d2a80d2
M1  - Cited by: 8; All Open Access, Bronze Open Access, Green Open Access
PY  - 2023
TI  - Cheer for me: effect of non-player character audience feedback on older adult users of virtual reality exergames
IS  - 3
VL  - 27
AB  - The presence of an audience and its feedback could affect people’s performance and experience during an event, especially related to sports such as tennis or boxing. Similarly, in videogames, players’ gameplay could be affected if there is an audience and its feedback in response to players’ performance in the environment. The inclusion of an audience with non-player characters (NPC) is common in videogames in general. However, there is a limited exploration of the use of an NPC audience in virtual reality (VR) exergames, especially focusing on elderly players. To fill this gap, this work examines the effect of an NPC audience and its associated feedback (with/without) on elderly users of VR exergames. In a user study, we used 120 NPC in a virtual audience. Results showed that the presence of the NPC audience with responsive feedback led to higher performance (with a higher success rate of performing gesture actions, more successful combinations of actions (or combos for short) performed, and more opponent’s combos prevented) and better gameplay experience (with higher levels of competence, autonomy, relatedness, immersion, and intuitive controls) of elderly players. Our results can help frame the design and engineering of VR exergames that are targeted at elderly users to help them have an enhanced gameplay experience and improve their health. © 2023, The Author(s), under exclusive licence to Springer-Verlag London Ltd., part of Springer Nature.
KW  - I
KW  - n
KW  - t
KW  - e
KW  - r
KW  - a
KW  - c
KW  - t
KW  - i
KW  - v
KW  - e
KW  -  
KW  - c
KW  - o
KW  - m
KW  - p
KW  - u
KW  - t
KW  - e
KW  - r
KW  -  
KW  - g
KW  - r
KW  - a
KW  - p
KW  - h
KW  - i
KW  - c
KW  - s
KW  - ;
KW  -  
KW  - S
KW  - p
KW  - o
KW  - r
KW  - t
KW  - s
KW  - ;
KW  -  
KW  - V
KW  - i
KW  - r
KW  - t
KW  - u
KW  - a
KW  - l
KW  -  
KW  - r
KW  - e
KW  - a
KW  - l
KW  - i
KW  - t
KW  - y
KW  - ;
KW  -  
KW  - A
KW  - u
KW  - d
KW  - i
KW  - e
KW  - n
KW  - c
KW  - e
KW  -  
KW  - f
KW  - e
KW  - e
KW  - d
KW  - b
KW  - a
KW  - c
KW  - k
KW  - ;
KW  -  
KW  - E
KW  - l
KW  - d
KW  - e
KW  - r
KW  - l
KW  - y
KW  -  
KW  - u
KW  - s
KW  - e
KW  - r
KW  - s
KW  - ;
KW  -  
KW  - E
KW  - x
KW  - e
KW  - r
KW  - g
KW  - a
KW  - m
KW  - e
KW  - s
KW  - ;
KW  -  
KW  - G
KW  - a
KW  - m
KW  - e
KW  - p
KW  - l
KW  - a
KW  - y
KW  - ;
KW  -  
KW  - G
KW  - a
KW  - m
KW  - e
KW  - p
KW  - l
KW  - a
KW  - y
KW  -  
KW  - e
KW  - x
KW  - p
KW  - e
KW  - r
KW  - i
KW  - e
KW  - n
KW  - c
KW  - e
KW  - s
KW  - ;
KW  -  
KW  - M
KW  - -
KW  - E
KW  -  
KW  - e
KW  - f
KW  - f
KW  - e
KW  - c
KW  - t
KW  - ;
KW  -  
KW  - N
KW  - o
KW  - n
KW  - -
KW  - p
KW  - l
KW  - a
KW  - y
KW  - e
KW  - r
KW  -  
KW  - c
KW  - h
KW  - a
KW  - r
KW  - a
KW  - c
KW  - t
KW  - e
KW  - r
KW  - ;
KW  -  
KW  - O
KW  - l
KW  - d
KW  - e
KW  - r
KW  -  
KW  - a
KW  - d
KW  - u
KW  - l
KW  - t
KW  - s
KW  - ;
KW  -  
KW  - P
KW  - e
KW  - r
KW  - f
KW  - o
KW  - r
KW  - m
KW  - a
KW  - n
KW  - c
KW  - e
KW  - ;
KW  -  
KW  - V
KW  - i
KW  - d
KW  - e
KW  - o
KW  - -
KW  - g
KW  - a
KW  - m
KW  - e
KW  - s
KW  - ;
KW  -  
KW  - F
KW  - e
KW  - e
KW  - d
KW  - b
KW  - a
KW  - c
KW  - k
ER  - 

101.
TY  - JOUR
ID  - 10.1145/3459608
DO  - 10.1145/3459608
UR  - https://doi.org/10.1145/3459608
SN  - 1936-7228
PY  - 2021
TI  - C-Hg: A Collaborative Haptic-Gripper Fine Motor Skill Training System for Children with Autism Spectrum Disorder
IS  - 2
VL  - 14
AB  - Computer-assisted systems can provide efficient and engaging ASD intervention environments for children with Autism Spectrum Disorder (ASD). However, most existing computer-assisted systems target only one skill deficit (e.g., social conversation skills) and ignore the importance of other areas, such as motor skills, that could also impact social interaction. This focus on a single domain may hinder the generalizability of learned skills to real-world scenarios, because the targeted teaching strategies do not reflect that real-world tasks often involve more than one skill domain. The work presented in this article seeks to bridge this gap by developing a Collaborative Haptic-gripper virtual skill training system (C-Hg). This system includes individual and collaborative games that provide opportunities for simultaneously practicing both fine motor skills (hand movement and grip control skills) as well as social skills (communication and collaboration) and investigating how they relate to each other. We conducted a usability study with 10 children with ASD and 10 Typically Developing (TD) children (8–12 years), who used C-Hg to play a series of individual and collaborative games requiring differing levels of motor and communication skill. Results revealed that participant performance significantly improved in both individual and collaborative fine motor skill training tasks, including significant improvements in collaborative manipulations between partners. Participants with ASD were found to conduct more collaborative manipulations and initiate more conversations with their partners in the post collaborative tasks, suggesting more active collaboration and communication of participants with ASD in the collaborative tasks. Results support the potential of our C-Hg system for simultaneously improving fine motor and social skills, with implications for impacts of improved fine motor skills on social outcomes.
PB  - Association for Computing Machinery
ER  - 

102.
TY  - JOUR
ID  - Leander2018863
DO  - 10.1007/s10508-017-1144-9
UR  - https://www.scopus.com/inward/record.uri?eid=2-s2.0-85042087611&doi=10.1007%2fs10508-017-1144-9&partnerID=40&md5=8a65bf85f959f5a15c33c7e1f917c239
M1  - Cited by: 11
PY  - 2018
TI  - Children’s Doctor Games and Nudity at Danish Childcare Institutions
IS  - 4
VL  - 47
AB  - This article presents the first Danish study of the acceptance of children’s nudity and sexuality at Danish childcare institutions. The study revealed an important cultural shift in the attitude toward children’s nudity and sexual games, the so-called doctor games. Although these were quite accepted at Danish childcare institutions until the beginning of this century, the study showed that new, pervasive regulations had been established to control the child’s body and its sexuality. A new discourse revealed that fear of child sexual abuse, in particular, had influenced views of children’s sexual games and nudity and that, at times, the child itself was viewed as a potential threat to other children. This marks a new development in Denmark, internationally known for its broadmindedness, and this article discusses the background to this cultural shift in the institutions, and possible implications for the children. © 2018, Springer Science+Business Media, LLC, part of Springer Nature.
KW  - C
KW  - h
KW  - i
KW  - l
KW  - d
KW  - ;
KW  -  
KW  - C
KW  - h
KW  - i
KW  - l
KW  - d
KW  -  
KW  - A
KW  - b
KW  - u
KW  - s
KW  - e
KW  - ,
KW  -  
KW  - S
KW  - e
KW  - x
KW  - u
KW  - a
KW  - l
KW  - ;
KW  -  
KW  - C
KW  - h
KW  - i
KW  - l
KW  - d
KW  -  
KW  - D
KW  - a
KW  - y
KW  -  
KW  - C
KW  - a
KW  - r
KW  - e
KW  -  
KW  - C
KW  - e
KW  - n
KW  - t
KW  - e
KW  - r
KW  - s
KW  - ;
KW  -  
KW  - C
KW  - h
KW  - i
KW  - l
KW  - d
KW  - ,
KW  -  
KW  - P
KW  - r
KW  - e
KW  - s
KW  - c
KW  - h
KW  - o
KW  - o
KW  - l
KW  - ;
KW  -  
KW  - D
KW  - e
KW  - n
KW  - m
KW  - a
KW  - r
KW  - k
KW  - ;
KW  -  
KW  - E
KW  - r
KW  - o
KW  - t
KW  - i
KW  - c
KW  - a
KW  - ;
KW  -  
KW  - F
KW  - e
KW  - m
KW  - a
KW  - l
KW  - e
KW  - ;
KW  -  
KW  - G
KW  - a
KW  - m
KW  - e
KW  - s
KW  - ,
KW  -  
KW  - R
KW  - e
KW  - c
KW  - r
KW  - e
KW  - a
KW  - t
KW  - i
KW  - o
KW  - n
KW  - a
KW  - l
KW  - ;
KW  -  
KW  - H
KW  - u
KW  - m
KW  - a
KW  - n
KW  - s
KW  - ;
KW  -  
KW  - I
KW  - n
KW  - f
KW  - a
KW  - n
KW  - t
KW  - ;
KW  -  
KW  - I
KW  - n
KW  - f
KW  - a
KW  - n
KW  - t
KW  - ,
KW  -  
KW  - N
KW  - e
KW  - w
KW  - b
KW  - o
KW  - r
KW  - n
KW  - ;
KW  -  
KW  - M
KW  - a
KW  - l
KW  - e
KW  - ;
KW  -  
KW  - S
KW  - e
KW  - x
KW  - u
KW  - a
KW  - l
KW  -  
KW  - B
KW  - e
KW  - h
KW  - a
KW  - v
KW  - i
KW  - o
KW  - r
KW  - ;
KW  -  
KW  - a
KW  - r
KW  - t
KW  - i
KW  - c
KW  - l
KW  - e
KW  - ;
KW  -  
KW  - c
KW  - h
KW  - i
KW  - l
KW  - d
KW  - ;
KW  -  
KW  - c
KW  - h
KW  - i
KW  - l
KW  - d
KW  -  
KW  - c
KW  - a
KW  - r
KW  - e
KW  - ;
KW  -  
KW  - c
KW  - h
KW  - i
KW  - l
KW  - d
KW  -  
KW  - s
KW  - e
KW  - x
KW  - u
KW  - a
KW  - l
KW  -  
KW  - a
KW  - b
KW  - u
KW  - s
KW  - e
KW  - ;
KW  -  
KW  - D
KW  - e
KW  - n
KW  - m
KW  - a
KW  - r
KW  - k
KW  - ;
KW  -  
KW  - f
KW  - e
KW  - a
KW  - r
KW  - ;
KW  -  
KW  - h
KW  - u
KW  - m
KW  - a
KW  - n
KW  - ;
KW  -  
KW  - c
KW  - h
KW  - i
KW  - l
KW  - d
KW  -  
KW  - s
KW  - e
KW  - x
KW  - u
KW  - a
KW  - l
KW  -  
KW  - a
KW  - b
KW  - u
KW  - s
KW  - e
KW  - ;
KW  -  
KW  - d
KW  - a
KW  - y
KW  -  
KW  - c
KW  - a
KW  - r
KW  - e
KW  - ;
KW  -  
KW  - e
KW  - r
KW  - o
KW  - t
KW  - i
KW  - c
KW  - a
KW  - ;
KW  -  
KW  - f
KW  - e
KW  - m
KW  - a
KW  - l
KW  - e
KW  - ;
KW  -  
KW  - i
KW  - n
KW  - f
KW  - a
KW  - n
KW  - t
KW  - ;
KW  -  
KW  - m
KW  - a
KW  - l
KW  - e
KW  - ;
KW  -  
KW  - n
KW  - e
KW  - w
KW  - b
KW  - o
KW  - r
KW  - n
KW  - ;
KW  -  
KW  - p
KW  - r
KW  - e
KW  - s
KW  - c
KW  - h
KW  - o
KW  - o
KW  - l
KW  -  
KW  - c
KW  - h
KW  - i
KW  - l
KW  - d
KW  - ;
KW  -  
KW  - p
KW  - s
KW  - y
KW  - c
KW  - h
KW  - o
KW  - l
KW  - o
KW  - g
KW  - y
KW  - ;
KW  -  
KW  - r
KW  - e
KW  - c
KW  - r
KW  - e
KW  - a
KW  - t
KW  - i
KW  - o
KW  - n
KW  - a
KW  - l
KW  -  
KW  - g
KW  - a
KW  - m
KW  - e
KW  - ;
KW  -  
KW  - s
KW  - e
KW  - x
KW  - u
KW  - a
KW  - l
KW  -  
KW  - b
KW  - e
KW  - h
KW  - a
KW  - v
KW  - i
KW  - o
KW  - r
ER  - 

103.
TY  - JOUR
ID  - 10.1145/1518701.1519013
DO  - 10.1145/1518701.1519013
UR  - https://doi.org/10.1145/1518701.1519013
PY  - 2009
TI  - Clinical evaluations and collaborative design: developing new technologies for mental healthcare interventions
AB  - Ethical requirements, severe constraints on access to end users and the necessity of real-world clinical evaluations represent significant challenges to designers of new technologies in mental healthcare (MHC) settings. This paper describes the collaborative approaches, incorporating HCI methods with input for MHC professionals and MHC theory, which were applied in the development of Personal Investigator (PI), a 3D computer game developed to support adolescent mental health interventions. Different stages in the evaluation of PI are discussed and the lessons learned through a multi-site clinical evaluation are presented. This evaluation has provided strong initial evidence that games such as PI offer the potential to improve adolescent engagement in talk-based interventions. It has also provided an insight into factors which should be considered in future designs in the MHC domain, e.g. the need to incorporate high levels of adaptability in future systems. Based on the difficulties encountered and lessons learned critical aims for future research are outlined.
KW  - m
KW  - e
KW  - n
KW  - t
KW  - a
KW  - l
KW  -  
KW  - h
KW  - e
KW  - a
KW  - l
KW  - t
KW  - h
KW  - ,
KW  -  
KW  - c
KW  - o
KW  - m
KW  - p
KW  - u
KW  - t
KW  - e
KW  - r
KW  -  
KW  - g
KW  - a
KW  - m
KW  - i
KW  - n
KW  - g
KW  - ,
KW  -  
KW  - c
KW  - o
KW  - l
KW  - l
KW  - a
KW  - b
KW  - o
KW  - r
KW  - a
KW  - t
KW  - i
KW  - v
KW  - e
KW  -  
KW  - d
KW  - e
KW  - s
KW  - i
KW  - g
KW  - n
KW  - ,
KW  -  
KW  - c
KW  - l
KW  - i
KW  - n
KW  - i
KW  - c
KW  - a
KW  - l
KW  -  
KW  - e
KW  - v
KW  - a
KW  - l
KW  - u
KW  - a
KW  - t
KW  - i
KW  - o
KW  - n
KW  - s
PB  - Association for Computing Machinery
ER  - 

104.
TY  - JOUR
ID  - WOS:001246685100001
DO  - 10.3389/fmicb.2024.1380045
PY  - 2024
TI  - Combining postgraduate research training, public engagement, and primary
school science education-a Superbugs Master (MSc) class
VL  - 15
AB  - Since 2018, the `Superbugs' initiative at Cardiff University (United
Kingdom) has been delivering projects that take a research-driven
approach to public engagement, involving rigorous evaluation of the
methodologies of delivery and the mechanics of communication. The
overall aim of Superbugs is to raise awareness and improve public
knowledge of microbiology, infection and antimicrobial resistance (AMR).
In the present project, four postgraduate students were recruited to
undertake research projects as part of their Master of Science (MSc)
studies. After a period of literature appraisals, the students chose to
focus on the topic of personal and food hygiene and were tasked with
collecting information on effective strategies for educating young
children. Taking advantage of a focus group of primary school teachers,
the students then designed evidence-informed educational activities and
the evaluation strategies by which the impact of these would be
assessed. A pilot delivery of these activities was carried out in a
community setting at a local public library, before final delivery as
part of a school outreach workshop. The MSc students produced three new
elements of educational material; a story book, a treasure hunt and an
interactive card game, primarily built around the concepts of challenge
and gamification. Feedback collected from primary school pupils aged 6-7
years old and teachers indicated that the activities developed were
successful in both being engaging to young people and resulting in an
improved knowledge on the chosen topics. Taken together, we present
evidence that postgraduate research training, underpinned by active and
service learning, represents a valid and effective way of delivering
impactful public engagement. In turn, the experience holds benefit for
the students not only in terms of their academic study and core
scientific skills, but also their wider appreciation and confidence in
being effective engagers and science communicators.
ER  - 

105.
TY  - JOUR
ID  - WOS:000316003100008
DO  - 10.1097/SMJ.0b013e3182882b8f
SN  - 0038-4348
PY  - 2013
TI  - Comparison of Breast-feeding Knowledge, Attitudes, and Beliefs Before
and After Educational Intervention for Rural Appalachian High School
Students
IS  - 3
VL  - 106
AB  - Objectives: Breast-feeding rates in rural and southeastern regions of
the United States are lower than national rates and Healthy People 2020
targets. The objectives of this study were to understand current
breast-feeding knowledge, attitudes, and beliefs among rural southern
Appalachian adolescents and to explore whether a high school educational
intervention designed to address the five tenets (knowledge, attitudes,
intentions, perceived behavioral control, and subjective norms) of the
theory of planned behavior may be effective in increasing future rates
of breast-feeding in this population.
Methods: An educational session including an interactive game was
developed and administered to occupational health science students
during a single class period in two county high schools. A presurvey and
a postsurvey administered 2 weeks after the intervention were completed
by students. Pre- and postsurveys were analyzed using paired t tests and
Cohen d and potential differences based on sex and grade were explored.
Results: Both pre- and postsurveys were completed by 107 students
(78\%). Knowledge, attitudes about breast-feeding benefits, subjective
norms, and intentions significantly improved following the intervention.
Baseline knowledge and attitudes about breast-feeding benefits for
mothers were low and demonstrated the greatest improvement.
Conclusions: Offering breast-feeding education based on the theory of
planned behavior in a single high school class session was effective in
improving student knowledge, attitudes, and beliefs about breastfeeding
and intention to breast-feed.
ER  - 

106.
TY  - JOUR
ID  - Szili2022
DO  - 10.3390/jintelligence10040089
UR  - https://www.scopus.com/inward/record.uri?eid=2-s2.0-85144693963&doi=10.3390%2fjintelligence10040089&partnerID=40&md5=84dfedeb367313dd6cfe206e28fe34b3
M1  - Cited by: 1; All Open Access, Gold Open Access
PY  - 2022
TI  - Computer-Based Development of Reading Skills to Reduce Dropout in Uncertain Times
IS  - 4
VL  - 10
AB  - An adequate level of reading comprehension is a prerequisite for successful learning. Numerous studies have shown that without a solid foundation, there can be severe difficulties in later learning and that failure in the first years of schooling can determine attitudes to learning. In the present study, we present the effect size of an online game-based training program implemented on eDia. The primary goals of the development program are to develop fluency in reading and reading comprehension in Grades 3–4. The content of the program has been developed in accordance with the national core curriculum and the textbooks based on it. Therefore, it can be integrated into both classroom-based lessons and extracurricular activities outside of class. The quasiexperimental research involved 276 students. Propensity score matching was used in examining the effect size of the development program to increase the validity of the results. Through the training program, the development of students in the intervention group accelerated greatly (d =.51), which proved to be even higher in the lowest and average skill groups (d1 = 1.81; d2 =.92) as well as in the disadvantaged student group (d =.72). Latent-change analyses confirmed the sensitivity, relevance, and importance of developing comprehension at 9–10 years of age and the generalizability of the results (χ2 = 421.5; df = 272; p <.05; CFI =.950; TLI =.945; RMSEA =.045 (CI:.036,.153). The study provided evidence that a well-designed online training program is suitable for developing comprehension and overcoming disadvantages, even without the presence of the teacher outside the classroom. © 2022 by the authors.
ER  - 

107.
TY  - JOUR
ID  - Anderson2022323
DO  - 10.1016/j.apmr.2021.09.013
UR  - https://www.scopus.com/inward/record.uri?eid=2-s2.0-85119480707&doi=10.1016%2fj.apmr.2021.09.013&partnerID=40&md5=4179ecd87371febb51d54ca1a3e097f6
M1  - Cited by: 12
PY  - 2022
TI  - Concussion Characteristics and Early Postinjury Outcomes Between College Students and Intercollegiate Athletes
IS  - 2
VL  - 103
AB  - Objective: To describe concussion characteristics among general college students and compare postinjury outcomes to intercollegiate student athletes. Design: Retrospective cohort. Setting: Large university in the Southeast region of the United States. Participants: A total of 179 (N=179) college students’ (female=120; 67.0%; 23.9±3.9 years) and 49 athletes’ (female=28, 57.1%;19.3±1.3 years) medical records were examined. Participants self-reported injury mechanism, health history information, and completed clinical assessments acutely (<7 days postinjury). Main Outcome Measures: Descriptive statistics were calculated for each group. Concussion outcomes between students with and without certain health history diagnoses were assessed using separate t tests. We conducted univariate regression analyses to determine if sex, age, and time from concussion to first clinical assessment were significant predictors of clinical outcomes. Statistically significant variables were included as covariates in a series of 1-way analyses of covariance to identify differences in balance, symptom severity, total symptom presence, and neurocognitive domain performance between students and athletes. Fisher exact tests were used to compare health history information between groups (α<0.05). Results: Among students, 24% reported sustaining a concussion while participating in recreational sports, and 27% of impacts occurred to the back of the head. Students had higher proportions of headache, migraine, anxiety, and depression (P<.05). Students reported greater total symptom presence (P=.006) and performed worse on the computerized neurocognitive test domain score for complex attention (P=.015) relative to athletes. Conclusions: These findings highlight the need for better access to medical care for non– National Collegiate Athletic Association sanctioned athletes because of a large proportion of concussions in the student sample being sustained during sports participation. Identifying common injury mechanisms can provide clinicians with powerful information to improve evaluation and treatment models. © 2021
KW  - A
KW  - t
KW  - h
KW  - l
KW  - e
KW  - t
KW  - e
KW  - s
KW  - ;
KW  -  
KW  - A
KW  - t
KW  - h
KW  - l
KW  - e
KW  - t
KW  - i
KW  - c
KW  -  
KW  - I
KW  - n
KW  - j
KW  - u
KW  - r
KW  - i
KW  - e
KW  - s
KW  - ;
KW  -  
KW  - B
KW  - r
KW  - a
KW  - i
KW  - n
KW  -  
KW  - C
KW  - o
KW  - n
KW  - c
KW  - u
KW  - s
KW  - s
KW  - i
KW  - o
KW  - n
KW  - ;
KW  -  
KW  - F
KW  - e
KW  - m
KW  - a
KW  - l
KW  - e
KW  - ;
KW  -  
KW  - H
KW  - u
KW  - m
KW  - a
KW  - n
KW  - s
KW  - ;
KW  -  
KW  - N
KW  - e
KW  - u
KW  - r
KW  - o
KW  - p
KW  - s
KW  - y
KW  - c
KW  - h
KW  - o
KW  - l
KW  - o
KW  - g
KW  - i
KW  - c
KW  - a
KW  - l
KW  -  
KW  - T
KW  - e
KW  - s
KW  - t
KW  - s
KW  - ;
KW  -  
KW  - R
KW  - e
KW  - t
KW  - r
KW  - o
KW  - s
KW  - p
KW  - e
KW  - c
KW  - t
KW  - i
KW  - v
KW  - e
KW  -  
KW  - S
KW  - t
KW  - u
KW  - d
KW  - i
KW  - e
KW  - s
KW  - ;
KW  -  
KW  - S
KW  - t
KW  - u
KW  - d
KW  - e
KW  - n
KW  - t
KW  - s
KW  - ;
KW  -  
KW  - U
KW  - n
KW  - i
KW  - t
KW  - e
KW  - d
KW  -  
KW  - S
KW  - t
KW  - a
KW  - t
KW  - e
KW  - s
KW  - ;
KW  -  
KW  - a
KW  - d
KW  - u
KW  - l
KW  - t
KW  - ;
KW  -  
KW  - a
KW  - m
KW  - n
KW  - e
KW  - s
KW  - i
KW  - a
KW  - ;
KW  -  
KW  - a
KW  - n
KW  - x
KW  - i
KW  - e
KW  - t
KW  - y
KW  -  
KW  - d
KW  - i
KW  - s
KW  - o
KW  - r
KW  - d
KW  - e
KW  - r
KW  - ;
KW  -  
KW  - A
KW  - r
KW  - t
KW  - i
KW  - c
KW  - l
KW  - e
KW  - ;
KW  -  
KW  - a
KW  - t
KW  - h
KW  - l
KW  - e
KW  - t
KW  - e
KW  - ;
KW  -  
KW  - a
KW  - t
KW  - t
KW  - e
KW  - n
KW  - t
KW  - i
KW  - o
KW  - n
KW  -  
KW  - d
KW  - e
KW  - f
KW  - i
KW  - c
KW  - i
KW  - t
KW  -  
KW  - h
KW  - y
KW  - p
KW  - e
KW  - r
KW  - a
KW  - c
KW  - t
KW  - i
KW  - v
KW  - i
KW  - t
KW  - y
KW  -  
KW  - d
KW  - i
KW  - s
KW  - o
KW  - r
KW  - d
KW  - e
KW  - r
KW  - ;
KW  -  
KW  - B
KW  - a
KW  - l
KW  - a
KW  - n
KW  - c
KW  - e
KW  -  
KW  - E
KW  - r
KW  - r
KW  - o
KW  - r
KW  -  
KW  - S
KW  - c
KW  - o
KW  - r
KW  - i
KW  - n
KW  - g
KW  -  
KW  - S
KW  - y
KW  - s
KW  - t
[truncated: 1,658,167 more chars]
