# Supplementary material for: Pervasive Games for Sexual Health Promotion: Scoping Literature Review
Source: JMIR Serious Games. 2025 Jan 15;13:e58912. doi: 10.2196/58912 (PMC11780293; doi:10.2196/58912)
Supplement: Multimedia Appendix 4 [file games_v13i1e58912_app4.xlsx]

## Sheet: Tabla 2
	Paper Name	Articles	Design						Implementation						Evaluation
			World Rules	Ref	User Interaction	Ref	Aesthetic	Ref	Device	Ref	Inputs	Ref	System Testing	Ref	Population	Ref	Dose	Ref	Follow-up	Ref	Measurement	Ref
	A Design-Led Theory of Change for a Mobile Game App (Go Nisha Go) for Adolescent Girls in India: Multimix Methodology Study	1	Yes	The game mechanics for a DTC platform were designed to optimize decision-making in a fun and educative way. We again used multimix methods to create a choice-based game narrative, creating in-game challenges that addressed complex social norms that adolescent girls face during decision-making, that is, a pull toward following their dreams and aspirations versus a push to conform to expected gende…	yes	Game learning objectives were determined, followed by game elements, to improve decision-making and agency through scenario-based stories with conflicts and challenges. There are opportunities for discovery through mentors (nonplayer characters) and choice architecture that reflects the 4 personas and the variety of choice options.	no	Traditional design and evaluation of health behavior programming implementation does not typically consider the multilayer factors of decision-making that a 3D game can illuminate and simulate. The resultant ToC is design led and serves as a benchmark in the game intervention design and evaluation.	Yes	Smartphone	Yes	Wi-Fi, Chatbots, Touchscreen, 4G LTE and 5G Connectivity	Yes	Multidisciplinary Consultations for Collaborative Consensus The team’s weekly game design and development meetings actively engaged a multidisciplinary global team of game designers; product managers; public health and gender experts; researchers; academia; technical advisors in adolescent health; computer engineers; data analysts; visual and communication designers; marketing, communication, ope…	Yes	2 steps: 1) 103 Indian girls aged 15 - 19 years old 2) 24 Indian girls aged 15 - 19 years old	Yes	12 Sessions	no	Longitudinal Follow up; Data not found	yes	Figure 1
	A Smartphone Game to Prevent HIV Among Young Africans: Protocol for a Randomized Pilot Study of a Mobile Intervention	2	Yes	The mobile intervention is made up of 3 intersecting components: (1) a choose-your-own-adventure game, where players role-play 6 diverse characters, making choices for them that determine the course of their lives, (2) a set of mini games that reinforce knowledge and skills development, and (3) My Story, in which players create an avatar of themselves, set personal goals, and relate the game narr…	yes	Tumaini comprises approximately 12 hours of discrete gameplay and is designed to be replayed so that players can observe the outcomes of different decisions	Yes	Multimedia Appendix 1 Sample Tumaini graphics	Yes	Smartphone	Yes*	3D Audio, Game Controllers (Gamepads, Joysticks, etc.), Touchscreen	no		Yes	Intervention (n = 30, 14 female, 16 male, mean = 12.8; SD = 1) vs Control Group (n = 30, 16 Female, 14 male, mean = 12.6; SD = 1) , aged 11 to 14 years old	Yes	The intervention period lasted 16 days, the maximum length possible during the school holiday period. All 60 participants were contacted by phone to schedule the postintervention visit.	Yes	The follow-up survey, identical to the posttest survey, was administered 6 weeks after the posttest.	Yes	Feasibility-related study metrics were collected on recruitment, enrollment, attrition, safety of participants, and return of phones. Participants’ change in scores on individual items as well as composite measures between baseline (T1) and posttest (T2), and between T1 and follow-up (T3) were calculated and mean changes (T1 to T2, and T1 to T3) compared across study conditions using 2-tailed 2-s…
*	A Smartphone Game to Prevent HIV Among Young Africans (Tumaini): Assessing Intervention and Study Acceptability Among Adolescents and Their Parents in a Randomized Controlled Trial	3	yes	Multimedia Appendix 2 CONSORT-EHEALTH checklist (V 1.6.1) 5-viii)	yes*	Multimedia Appendix 2 CONSORT-EHEALTH checklist (V 1.6.1) 5-viii)	Yes	Multimedia Appendix 1 Sample Tumaini graphics	Yes	Smartphone	Yes*	3D Audio, Game Controllers (Gamepads, Joysticks, etc.), Touchscreen	Yes*		Yes	Intervention (n = 30, 14 female, 16 male, SD = 12.8) vs FGD Group (n = 27, 12 Female, 15 male, SD 12.9) , aged 11 to 14 years old vs parents	Yes	(n=30) were provided with low-cost Android smartphones loaded with the game Tumaini and asked to play for at least 1 hour per day for the duration of the 16-day study	Yes	Immediately postintervention, all 30 participants completed a survey about their experience playing the game, delivered via Audio Computer-Assisted Self-Interview.	Yes	The Technology Acceptance Model’s (TAM) framework for the acceptability of technology-based systems separates acceptability or user acceptance into (1) a system’s usefulness and (2) its ease of use.
*	A randomized controlled efficacy trial of an mHealth HIV prevention intervention for sexual minority young men: MyPEEPS mobile study protocol	4	yes	The content is delivered through a series of games, scenarios and role-plays within 21 mobile activities that are divided into four se quential modules or “PEEPScapades,” which are targeted to younger and less sexually experienced sexual minority young men [18]. All content is accessible for the period between randomization and the 3-month follow-up visit (i.e., content does not expire and can be…	yes*	A running theme throughout the intervention is sexual risk reduc tion and goal-setting through an activity called, “Bottom Line,” in which participants are challenged to articulate how much risk they are willing to accept for different sexual acts (e.g., anal sex, oral sex) and to continually re consider these limits after exposure to the intervention activities (i.e., building knowledge, self-aw…	yes*	Referencia 18: Schnall R, Kuhns LM, Hidalgo MA, Powell D, Thai J, Hirshfield S, Pearson C, Ignacio M, Bruce J, Batey DS, et al. Adaptation of a group-based HIV risk reduction intervention to a mobile app for young sexual minority men. AIDS Educ Prev. 2018;30(6):449–62.	Yes	Smartphone	Yes	Cross-Platform Play, 3D Audio, Touchscreen	Yes*		Yes	700 participants overall, and at least 70 participants of each subgroups of age, racial/ethnicity, and rural-designated areas.	Yes	1 year	Yes	3-, 6-, and 9-months post-baseline. Besides , the comparison group is crossed-over to intervention at the 9-month visit and followed to 12-months post-baseline.	Yes	Items to assess uptake of PrEP, PEP, and HIV testing history are based on those used in prior studies of YMSM [22, 23].
	Efficacy of MyPEEPS Mobile, an HIV Prevention Intervention Using Mobile Technology, on Reducing Sexual Risk Among Same-Sex Attracted Adolescent Males A Randomized Clinical Trial	5	yes	Supplement 1 and 2	Yes	Supplement 1 and 2	Yes	Supplement 1 and 2	Yes	Smartphone, Tablet	Yes	Cross-Platform Play, 3D Audio, Touchscreen	Yes	B.2. Specific Aim 2: Pilot test MyPEEPS Mobile in a sample of 40 YMSM (10 at each study site).	Yes	763 participants was 16.2 (1.4) years	Yes	free access	Yes	Baseline, 3, 6, 9 months	yes	Study Assessments
	A Digital Gaming Intervention to Improve HIV Testing for Adolescents and Young Adults: Protocol for Development and a Pilot Randomized Controlled Trial	6	Yes	Players can create their in-game self using a system that unifies all forms of racial and gender expression into a single avatar, allowing both cisgender and unique transgender and nonbinary characters customized to the player’s specifications	Yes	When the player clicks Let’s Get It On, the player hears romantic music and fireworks burst onto the screen to imply sexual activity, with no graphic content displayed	Yes	Once the look and feel have been finalized, the game production team will implement v2.0, creating base code, audio, and 3D art or animation using the Unity middleware engine	Yes	Smartphone, Tablet	Yes*	Game Controllers (Gamepads, Joysticks, etc.), Touchscreen	Yes	Pilot Testing	Yes	Intervention (n = 150) vs Control Group (n = 150), randomized using the block randomization method designed to ensure groups of equal sample sizes (1:1), in blocks of 6, stratified by age (13-17 years and 18-24 years) and sexual behavior (LGBTQ+ vs heterosexual)	Yes	30 hours of content, free access	Yes	1, 3 and 6 months; 25 of intervention arm, selected to answer a exit interview	Yes	The primary outcome measure for the study is HIV testing. This will be measured as self-reported HIV testing in the past 6 months.
	A Mobile Gaming Intervention to Increase Adherence to Antiretroviral Treatment for Youth Living With HIV: Development Guided by the Information, Motivation, and Behavioral Skills Model	7	yes	The storyboard starts with a short narrative movie that explains that the player is becoming miniaturized in order to enter his or her body and destroy attacking viruses and infections (see Multimedia Appendix 2). Weapons and tools that help the player destroy virus and infections in the body can be earned by taking medications and building an alliance with medical staff. The first level begins o…	Yes	Throughout Battle Viro, multiple messages from doctors, clinicians, and friends are integrated into play as the nanobot/protagonist successfully destroys virus and other opponents (ie, opportunistic infections) (see Multimedia Appendix 6). At the end of each level or each mission, the player’s score (health status and pill count) is shown (see Multimedia Appendix 7). Each level provides new chall…	yes	Multimedia Appendix 1 to 7	Yes	Smartphone	Yes*	Touchscreen, Game Controllers (Gamepads, Joysticks, etc.), Game Streaming Platforms (Twitch, YouTube Gaming), Motion Controllers	no	We worked directly with the development team at Mission Critical Studios to develop Battle Viro using Dr. Nano X as a framework. Adapting our game to promote ART adherence from an already existing game greatly decreased the cost of the project.	Yes	20 adolescents and young adults English Speaking between 14 to 26 years old living with HIV was recruited for qualitative evaluation	Yes	7 day per week	Yes	Postintervention recorded, 45 - 60 minutes	yes	Quantitative feedback was collected using adapted versions of the client service questionnaire (CSQ) and the session evaluation form (SEF). The SEF contains 13 items that assess the feasibility and perceived utility of the game. The CSQ consists of 8 items that assess general satisfaction with the game.
*	A smartphone game to prevent HIV among young Kenyans: Household dynamics of gameplay in a feasibility study	8	yes	The game consists of three intersecting components: (1) an interactive role-playing narrative where the player makes decisions for six diverse adolescent characters; (2) mini-games that train and reinforce skills and knowledge presented during the narrative and (3) ‘My Story’, where the player reflects on his or her goals and strengths and relates the game narrative to his or her own life. The ga…	No	The game consists of three intersecting components: (1) an interactive role-playing narrative where the player makes decisions for six diverse adolescent characters; (2) mini-games that train and reinforce skills and knowledge presented during the narrative and (3) ‘My Story’, where the player reflects on his or her goals and strengths and relates the game narrative to his or her own life. The ga…	No	(no se indica tal cual) Same as previous	Yes	Smartphone	Yes*	3D Audio, Game Controllers (Gamepads, Joysticks, etc.), Touchscreen	No		Yes	Adolescents (survey; n = 30; 14 female, 16 male, 11 - 14 years old), Adolescents (FGDs; n = 27; 12 female, 15 male, 11 - 14 years old), Parents (n = 22, 19 female, 3 male)	Yes	1 hour per day during the 16-day study	Yes	Intervention arm participantes (n = 30) completed a gameplay experience survey at 16 days. Another follow up was answer by FGD a year after initial intervention	yes	Descriptive statistics were computed from survey responses and log files.
	A Web-Based Gaming Approach to Decrease HIV-Related Stigma: Game Development and Mixed Methods Evaluation	9	yes	Internal Grammar of SKLWH	Yes	Internal Grammar of SKLWH	yes	Figures	Yes	Computer, Smartphone, Web	Yes*	3D Audio, Game Controllers (Gamepads, Joysticks, etc.), Touchscreen	no		Yes	140 university students, who were randomly allocated to game and control groups. The trial had the following 4 groups: female game group (36 participants), male game group (36 participants), female control group (34 participants), and male control group (34 participants). After the experimental evaluation, focus group discussions were held with 64 participants, who were invited to form 16 groups.	Yes	Any time	No	Post intervention	Yes	The dependent variable of this research was HIV-related stigma, which involves 3 dimensions: morality stigma, personal interaction stigma, and intimacy stigma. This scale has 12 items, and each item uses a 4-point Likert scale (1, “strongly disagree” to 4, “strongly agree”). This research reduced the scale’s dimensionality via principal component analysis. The Kaiser-Meyer-Olkin value of the fact…
	Barriers and Facilitators to HIV Testing Among Adolescents and Young Adults in Washington, District of Columbia: Formative Research to Inform the Development of an mHealth Intervention	10	yes	The game showed two dating scenarios: one at a house party and one at a skateboard park. DG controlled a character that had the freedom to go wherever they wanted in the 3D environment and talk to other AYA in the game by selecting from a menu of dialogue options. These conversations, combined with the player’s actions, resulted in the player’s character becoming friends, rivals, or dating partne…	Yes	The game showed two dating scenarios: one at a house party and one at a skateboard park. DG controlled a character that had the freedom to go wherever they wanted in the 3D environment and talk to other AYA in the game by selecting from a menu of dialogue options. These conversations, combined with the player’s actions, resulted in the player’s character becoming friends, rivals, or dating partne…	No	3D --environment	Yes*	Not Specified	Yes*	Not Specified	Yes	Table 5	Yes	Demographics and sexual behaviors Heterosexual (n=30)a LGBTQb (n=16)a Total (N=46)a Age (years), mean (SD; range) 17.1 (1.776; 13-23) 18.6 (2.391; 15-24) 17.6 (2.110; 13-24)	Yes	50-120 min	No	not specified	Yes	Survey responses related to demographics, sexual behavior, and risk perception were stratified by self-reported sexual orientation; frequencies and percentages were used to describe categorical variables, whereas mean and range or mean and SD were used to describe continuous variables. To describe acceptability of the game prototype, survey responses were stratified by self-reported sexual orient…
*	Creating a theoretically grounded gaming app to increase adherence to pre-exposure prophylaxis: Lessons from the development of the viral combat mobile phone game	11	yes	The ART adherence game, named BattleViro, has been previously described in the Journal of Medical Internet Research [41].... Characters, actions, and IMB messaging about PrEP were built specifically for ViralCombat; however, we were able to reuse backgrounds, mechanisms of game play and controls, and many sound effects from Dr. Nano X and BattleViro [54,55].	Yes	Throughout gaming, the mission stays the same: kill the virus and build strength through taking medicine, learning information, improving motivation, and engaging with healthy characters to improve adherence to PrEP and build HIV preventative skills.	yes	Multimedia 1 - 8	Yes	Smartphone	Yes*	Game Controllers (Gamepads, Joysticks, etc.), Artificial Intelligence (AI) for NPC behavior, 3D Audio, Real-Time Rendering, Touchscreen	No		Yes	Males aged between 18 and 35 years; 20 YMSM for qualitative interviews to guide game development after institutional review board’s (IRB) approval.	Yes	45 - 60 min	no	no	Yes	Client Service Questionnaire, session evaluation form
	Developing a serious videogame for preteens to motivate HPV vaccination decision making: Land of secret gardens	12	Yes	Table 5. Characteristics of a Videogame for Health - Backstory - Player Rules	Yes	Table 5. Characteristics of a Videogame for Health: Land of Secret Gardens	yes	Figures	Yes	Tablet, Smartphone, Computer	Yes	3D Audio, 4G LTE and 5G Connectivity, Game Controllers (Gamepads, Joysticks, etc.), Touchscreen	Yes	The team refined the game by generating ideas, creating storyboards, beta testing, monitoring, de bugging, evaluating, and updating with new insights. The process incorporated preteen and parent input to make the game relevant and acceptable to users while still commu nicating HPV-related messages.	Yes	Preteens (boys and girls, ages 11-12)	Yes	Unlimited; players can keep playing until they are satisfied with their garden	No	not specified	Yes	Past research was based on constructs from the Self-Determination Theory,16 the Health Belief Model, gamification, and HPV vaccine decision making.
	Development and Feasibility Testing of a Videogame Intervention to Reduce High-Risk Sexual Behavior in Black and Hispanic Adolescents	13	Yes	Table 1. Characteristics of a Videogame for Health	Yes	Table 1. Characteristics of a Videogame for Health	Yes	Figures + Table 1	Yes	Smartphone, Computer, Tablet	Yes	Game Controllers (Gamepads, Joysticks, etc.), Touchscreen, 3D Audio	Yes	Information from the focus groups in Phase 1 was used to create an initial prototype of the videogame, which was then play tested on individual iPads by three focus groups (total participants n=10).	Yes	26 black and Hispanic adolescents (15-17 years old)	Yes	2-3 hours on average	Yes	baseline and 8-week	Yes	We measured intentions regarding sexual decision-making (number of partners, intercourse under the influence of drugs, condom use), risk perceptions, self-efficacy, and sexual knowledge using validated instruments and questions
	Development of a Mobile Game to Influence Behavior Determinants of HIV Service Uptake Among Key Populations in the Philippines: User-Centered Design Process	14	Yes	The gameplay combines match-3 puzzles with turn-based combat; players connect icons on a puzzle board that represent condoms, ARVs, healthy living, health care, and time. Connecting the icons builds up the player’s defense and attack status during the rounds of combat.	Yes	The gameplay is segmented with a series of 8 animated stories about people living with HIV that the player helps by progressing through the game. The difficulty of the levels and the types of enemy units are connected with the story line. For example, if the character in the story line is diagnosed with gonorrhea, an enemy unit representing gonococcus appears during the gameplay. In the game’s fi…	Yes	Figure 5	Yes	Smartphone	Yes*	Game Controllers (Gamepads, Joysticks, etc.), GPS (Global Positioning System), Touchscreen, 4G LTE and 5G Connectivity, 3D Audio	Yes	Phase 2: Prototype Testing Playtesting sessions and FGDs were conducted to assess the acceptability and playability of the beta game build	Yes	40 primary and secondary users, young key populations in the Philippines	Yes	Variable, dependent on player engagement	Yes	Game usage monitored over a 12-month period	Yes	Behavioral intention
	Digital gaming to improve adherence among adolescents and young adults living with HIV: Mixed-Methods study to test feasibility and acceptability	15	Yes	Adherence Warrior Game: Match 3 or more tiles in a row Berry Match: Match 3 or more tiles in a row Cat O’Polt: Walk, Run, Jump	Yes	Adherence Warrior Game: player manages a group of 3 brave adventurers who use weapons and magic to stop the invading monsters. Berry Match: berries will switch places and the 3 matching berries will disappear and new berries descend. Points are awarded for all berries “eaten.” Cat O’Polt: cat travel through the city collecting as many coins as possible while simultaneously avoiding obstacles.	Yes	Adherence Warrior Game: Medieval, 3D, fantasy Cat O’Polt: City, 2.5D, Voxel Berry Match: Not Found	No	Not Specified	Yes*	Not Specified	Yes	The formative portion of this study included 3 phases: phase I, game prototype development and subsequent game revisions; phase II, a focus group discussion (FGD) with treatment providers of AYA; and phase III, a series of FGDs among AYA ages 13 to 24 years living with HIV. In phases II and III, each FGD was conducted by 2 moderators: (1) a clinician researcher to facilitate discussions regarding…	Yes	A total of 12 AYA participated in 6 FGDs; 3 FGDs among participants aged 13 to 17 years and 3 FGDs among participants aged 18 to 24 years.	No	Not specified, one-time intervention with follow-up assessments.	Yes	Preintervention and Postintervention via survey	Yes	5 points Likert Scale to evaluate acceptability of the Wisepill and game prototypes among AYA
	Engaging African American Youth in the Development of a Serious Mobile Game for Sexual Health Education: Mixed Methods Study	16	Yes	Puzzle, Trivia, Quizzes, Arcade The SAAFE game centers on visiting different locations in the virtual world and interacting with other nonplayer characters to build relationships and have intimate encounters.	Yes	7 sexual health–themed storylines, or missions, were developed. Each mission represents a content area with learning objectives. Missions can be played sequentially or randomly. The first storyline New Kid on the Block introduces the player to the game and discusses the use of condoms and dental dams. The second storyline Getting Tested centers on STIs: transmission, health impacts, symptomology,…	yes	Figures	Yes	Tablet	Yes	4G LTE and 5G Connectivity, Artificial Intelligence (AI) for NPC behavior, Touchscreen, Real-Time Rendering, Physics Simulations, Game Controllers (Gamepads, Joysticks, etc.), 3D Audio	Yes	Usability Testing of the Initial Prototype According to a review of usability studies, 20 participants are sufficient to identify at least 95% of existing usability problems for a prototype [23]. Overall, 26 participants completed the SAAFE prototype usability testing and 23 completed the SUS survey. SAAFE’s average SUS score was 77.7, which is higher than the average SUS score of 68 [24]. A SUS …	Yes	86 youths identifying as African American aged between 15 and 21 years participated in this study.	Yes	an hour	Yes	preintervention and postintervention	Yes	System Usability Scale (SUS)
	Epic Allies:Development of a Gaming App to Improve Antiretroviral Therapy Adherence Among Young HIV-Positive Men Who Have Sex With Men	17	Yes	Deck build, Battle, Call Friends, Reminder Messages and tailored feedback Table 1. Initial proposed features of Epic Allies. Table 2. Changes to Epic Allies for Phase Three	Yes	The objective of the Battle is to collect virtual cards used to defeat the monsters in the city of Medopolis. Each day, players fight a new battle to defeat a monster; success or failure depends on the set of three cards they have in their hand. Players can buy and upgrade their cards using points earned by engaging in other parts of the app. Within the Battle, a new social component called the “…	Yes	Figures: Futurist, 2D, Monsters, UFO; Table 1. Initial proposed features of Epic Allies. Table 2. Changes to Epic Allies for Phase Three	Yes	Smartphone	Yes*	Multiplayer Online Gaming, Touchscreen, 3D Audio, Game Controllers (Gamepads, Joysticks, etc.), Artificial Intelligence (AI) for NPC behavior	Yes	Phase Three Development of Full Prototype for Usability Testing Focus group findings informed the development of the full prototype for usability testing. Changes to the features initially conceptualized in Phase One are highlighted in Table 2. The app storyline and screenshots of selected features are included in Textbox 1 and Figures 1-3	Yes	The mean and median age of participants was 23 years (n=7). Six participants identified as black or African American and one identified as white.	Yes	Free Time, daily dose	No	1 day, 21 days and 42 days	Yes	9-question survey adapted from the System Usability Scale [24-27]
	FightHPV: Design and Evaluation of a Mobile Game to Raise Awareness About Human Papillomavirus and Nudge People to Take Action Against Cervical Cancer	18	Yes	"Multimedia Appendix 1 Game mechanics of FightHPV. The player can change characters’ location on the board by selecting the character and (a) rotating it along the ring of hexagons; the rest of the characters in the rotating ring remain in the same relative position to each other; (b) dragging it to one of the three main diagonals of the hexagonal board. To prevent characters being pushed off the…	Yes	Character interactions and their effects appear when the player places characters beside each other (c). Moving Low-Risk HPV next to an Epithelial Cell, causes the latter to turn into a Wart. This effect is determined by the pre-defined game rules, which mimic clinical outcomes following infection with low-risk HPV. The game is considered over if the player cannot solve the puzzle, i.e., cannot c…	Yes	Figures; Flat design, 2D, Educational, Biological and in Table 2. Summary of the changes in the design of FightHPV after each evaluation. Character names are in italics.	Yes	Smartphone, Tablet	Yes	Share on Social Networks (Facebook, Twitter, Instagram, etc), Touchscreen, Wi-Fi, 4G LTE and 5G Connectivity, 3D Audio, Game Controllers (Gamepads, Joysticks, etc.)	Yes	Figure 3. Timeline of the design-development-evaluation loop of FightHPV. Development of FightHPV started in April 2015	Yes	Beta test: (n=40), 30-60 years old, Male and female Employees of the Cancer Registry of Norway Focus group 1: (n=6) 40-60 years old, Female Members of the Norwegian Women's Public Health Association Focus group 2: (n= 23,10 girls, 13 boys) 16-18 years old, Male and female High school students	Yes	Focus group plays 2 hours and discussions lasted 45 to 60 mins	No	not specified	Yes	nonparametric Wilcoxon signed rank test.
	Hot, horny and healthy—online intervention to incentivize HIV and sexually transmitted infections (STI) testing among young Mexican MSM: a feasibility study	19	Yes	Subsection: Web based intervention elements	Yes	Subsection: Web based intervention elements	Yes	Subsection: Web based intervention elements	Yes	Smartphone	Yes*	3D Audio, Game Controllers (Gamepads, Joysticks, etc.), Touchscreen	Yes	Subsection: mplementation: pilot	Yes	Group 1 (n=33) Group 2 (n=28) Total (n=61), All mexican man aged 18-35	Yes	5 weeks	No	no	Yes	i) Acceptability: perception of how appealing, relatable, and suitable each component was for the participant. ii) Demand: quantitatively describes the actual patterns of use of each component, and qualitatively the determinants that led participants to use them or not. iii) Implementation: explores the unplanned obstacles faced by the participants in each component and the extent to which the re…
	Interactive Narrative in a Mobile Health Behavioral Intervention (Tumaini): Theoretical Grounding and Structure of a Smartphone Game to Prevent HIV Among Young Africans	20	Yes	The interactive role-playing narrative is about 3 boys and 3 girls who are aged between 11 and 14 years at the start of the game. Players role-play each of the 6 characters (male and female) as they age over the course of the 3 game levels, passing into or through adolescence. The characters face real-life challenges that the players are likely to face at some stage in their own lives. These incl…	Yes	The game is made up of 18 chapters distributed over 3 levels. The outcomes of the players’decisions find expression in over 40 different potential epilogues across the 6 characters. Major decision points are designed to be meaningful and to drive the story (if incrementally so), increasing players’ sense of agency. The entire game comprises approximately 12 hours of discrete gameplay. It is desig…	Yes	Multimedia Appendix 1 Sample graphics from Tumaini	Yes	Smartphone	Yes*	3D Audio, Game Controllers (Gamepads, Joysticks, etc.), Touchscreen	no	In our 2017 pilot of Tumaini in Western Kenya, we did not measure the psychological process mediators identified in our Theoretical Framework because of concerns around response burden for our preadolescent participants. V	No	Intervention (n = 30, 14 female, 16 male, SD = 12.8) vs Control Group (n = 30, 16 Female, 14 male, SD 12.6) , aged 11 to 14 years old	No	The intervention period lasted 16 days, the maximum length possible during the school holiday period. All 60 participants were contacted by phone to schedule the postintervention visit.	No	The follow-up survey, identical to the posttest survey, was administered 6 weeks after the posttest.	Yes	(1) Knowledge; (2) Attitudes (behaviors, gender, relationships, and stigma); (3) Risk assessment/perception; (4) Perceived social norms; (5) Future orientation; (6) Behavioral intentions; (7) Behavioral skills and related self-efficacy; and (8) Parent-child dialogue and social support.
	Learning AIDS in Singapore: Examining the Effectiveness of HIV/AIDS Efficacy Messages for Adolescents Using ICTs	21	Yes	4.3. Game Design	Yes	4.3. Game Design	No	Not specified	No	Not Specified	No	3D Audio, Game Controllers (Gamepads, Joysticks, etc.), Touchscreen	no	Not Specified	Yes	Students were randomly assigned to two different conditions for the intervention—high threat and high efficacy (n= 70; Condition 1); high threat only (n= 66; Condition 2).	Yes	The following week, participants individually played the multimedia game for 30 minutes	Yes	pre-survey before intervention, post-intevention	Yes	All constructs were measured using multi-item scales a seven-point Likert scale (1 = Strongly Disagree, 7 = Strongly Agree). i) Attitudes and Intentions: Five items were used to measure attitudes (α= .89). Intentions were measured using four items (α= .62). ii) Perceived Threat and Efficacy: Threat was measured using 10 items, with five items each measuring perceived susceptibility and perceived …
	Promoting Healthy Behaviors Through an RPG Videogame: an Elaboration Likelihood Model Based Approach	22	Yes	Subsection: A. Videogame design and implementation	Yes	Subsection: A. Videogame design and implementation	Yes	subsection: Scenarios	Yes	Smartphone	Yes	Touchscreen, 4G LTE and 5G Connectivity, Wi-Fi, Game Controllers (Gamepads, Joysticks, etc.), 3D Audio, Artificial Intelligence (AI) for NPC behavior	No	Not Specified	Yes	48 undergraduate students from the Videogames and Bioinformatics schools of the University of Talca were recruited, but only 37 completed all the procedure. This includes: 73.3% males N=26, 21.6% female N=8 and 5.1% other N=3 between 18 to 26 years of age (with M = 20.69 and SD = 1.910).	Yes	period of 20 - 30 minutes.	No	no	Yes	1) thought favorability (TF); 2) the amount of thinking and 3) thought confidence Bivariate Pearson correlations and a mediation analysis;
	Promoting Sex Education Among Teenagers Through an Interactive Game: Reasons for Success and Implications	23	Yes	Subsection: Game structure	Yes	Subsection: Game structure	Yes	FIG. 3. Screen shots of the five mini-games. Color images available online at www.liebertonline.com/g4h	Yes	Web, Smartphone, Tablet	Yes*	3D Audio, Wi-Fi, Game Controllers (Gamepads, Joysticks, etc.), 4G LTE and 5G Connectivity, Touchscreen, Share on Social Networks (Facebook, Twitter, Instagram, etc)	Yes	Usability tests16,17 with the target users (adolescents) were conducted during different phrases of game develop ment. Heuristic evaluation18 conducted by computer science experts and experienced Web users was also included	Yes	12- 16 years old, chinese	Yes	series of game sessions for 1176 sec ondary school students (12–16 years of age) in six co-ed schools Each game session lasted for approximately an hour	Yes	Pre test and Post test	Yes	Wilcoxon Signed-Rank test 1) Acceptability; 2) Usability; 3) Utility
	Study protocol for an individually randomized control trial for India’s first roleplay‑based mobile game for reproductive health for adolescent girls	24	yes	"Go Nisha Go™ (GNG) is a role-play, simulation game [8], mobile app that follows the life of a young Delhi-based protagonist, Nisha, as she embarks on a journey of self discovery and agency. Played across five levels, the game uses an aspirational [9] travel theme that has Nisha vis iting the Indian cities of Sikkim, Mumbai, Goa, and Hyderabad, while meeting inspirational women (a scien tist, an …	yes	Each level focuses on specific game-based objectives related to menstrual health, fertil ity awareness, contraception, and consent, scaffolded on outcomes related to negotiation, relationship obligation, health knowledge, and confidence. The game is designed to increase knowledge incrementally (and subsequently the confidence and efficacy to make better choices) through strategically placed ‘nudg…	yes	3D/Figures	Yes	Smartphone	Yes	Wi-Fi, Chatbots, Touchscreen, 4G LTE and 5G Connectivity	yes	Pretesting of methods and learnings section	Yes	1950 african adolescent girls separate in 2 control groups Group a) 975 girls: T1: Encouragement "Nudge" Arm vs GRoup b) 975 girls: T0: Control Arm	Yes	10 weeks	Yes	pre-survey before intervention, post-intevention	Yes	Menstrual health management; Contraception Percentage;Agency (decision making, negotiation, and consent)
	Embedded Game Design as a Method for Addressing Social Determinants of Health	25	Yes	"The Test consists of a series of short interactive episodes that represent different parts of the HIV testing process. Each mini-game intermixes on-message content with a different variety of nonfocal content, in an attempt to use game goals, obstacles, and mechanics as an analogy for real-life roadblocks to HIV testing "	Yes	"In The Test, each roadblock is introduced using a text message style dialogue between the player’s character and a nonplayer character, as well as an interac tive mini-game. The first component, the dialogue, consists of short informational exchangesthatintroducethenatureoftheroadblockandoutlineasolutionorcop ing mechanism. The second component, the mini-game, consists of short, approxi mately 3…	yes	Figures	Yes	Smartphone	Yes	3D Audio, Touchscreen, Game Controllers (Gamepads, Joysticks, etc.)	Yes	"Descriptive statistics were used to analyze game usability, feasibility, acceptabil ity, and advocate for continued development and use, and behavioral intentions regarding identifying a clinical site and obtaining HIV testing (frequency, mean, standard deviation). Differences in usability, feasibility, and acceptability were analyzed by participant group and baseline characteristics using Chi-s…	Yes	40 african american YMSM from USA; mean age of 19.2 (SD = 1.98)	Yes	2 weeks	Yes	Pre-survey before intervention, post-intevention	Yes	HIV knowledge, HIV stigma, and HIV testing motivations, intentions, and behaviors.
	The design and implementation of a randomized controlled trial of a risk reduction and human immunodeficiency virus prevention videogame intervention in minority adolescents: PlayForward: Elm City Stories	26	Yes	Table 1. Description of mini-games.	Yes	Table 1. Description of mini-games.	No	Not Specified	Yes	Tablet	Yes	3D Audio, 4G LTE and 5G Connectivity, Game Controllers (Gamepads, Joysticks, etc.), Wi-Fi, Touchscreen	No	Not Specified	Yes	333 adolescents aged 11–14 years from 12 urban after-school, school-based, and summer camp programs were enrolled in the RCT; separated in 2 groups a) PlayForward game (n=166) vs b) Control games (n = 167)	Yes	twice weekly for 60–75 min per session for 6 weeks	Yes	baseline, 3 and 6 weeks, and 3, 6, and 12 months, with ongoing follow-up at 24 months.	Yes	15 different assessment instruments
	The Efficacy of a Smartphone Game to Prevent HIV Among Young Africans: Protocol for a Randomized Controlled Trial in the Context of COVID-19	27	Yes	(1) a central interactive narrative featuring 6 playable characters (3 male, 3 female) whom players guide into and through adolescence, making decisions that have short- and long-term consequences for the characters’lives, relationships, and health; (2) a set of mini-games that tie into the narrative and support and reinforce its core themes; and (3) “My Story,” in which the player sets goals, pl…	No	(1) a central interactive narrative featuring 6 playable characters (3 male, 3 female) whom players guide into and through adolescence, making decisions that have short- and long-term consequences for the characters’lives, relationships, and health; (2) a set of mini-games that tie into the narrative and support and reinforce its core themes; and (3) “My Story,” in which the player sets goals, pl…	No	(no se indica tal cual) Same as previous	Yes	Smartphone	Yes*	3D Audio, Game Controllers (Gamepads, Joysticks, etc.), Touchscreen	yes		Yes	2-arm, individual-randomized controlled trial that enrolled 1004 adolescents aged between 12 years and 15 years	Yes	45 months	Yes	baseline, 12 follow-up surveys. At endline	Yes	The final survey instrument includes 109 questions. No single participant will be exposed to the full 109 items at any one time, due to a combination of skip patterns based on participant gender (eg, “Have you started your menses?”), gate questions (eg, “Have you ever had sexual intercourse, or sex?”), and certain questions only being asked at specific time points (eg, social desirability questio…
	Translating group programmes into online formats: Establishing the acceptability of a parents' sex and relationships communication serious game Health behavior, health promotion and society	28	Yes	Table 1 and Table 3	Yes	Table 1 and Table 3	Yes	Table 1 and Table 3	Yes	Computer, Web	No	Not Specified	No	Not Specified	Yes	180 participants over 18 year olds, parental responsibility for at least one child under 16 (no minimum age set to allow for those seeking to prepare for later conversations), access to the internet and the ability to read and understand English.	Yes	1 hour aprox	Yes	baseline, post intervention, 3 months later	Yes	This socio-cognitive model posits behaviour as a direct function of intention, which itself is derived from Atti tude (ATT; belief in the value of an action), Subjective Norms (SN; beliefs about how others think they should behave) and Perceived Behavioural Control (PBC; confi dence in ability to perform the activity).
	User-Agent Bond in Generalizable Environments: Long-Term Risk-Reduction via Nudged Virtual Choices	29	Yes	animated interactive virtual dating narrative game in which users choose their characters’ skin coloring, hair color, and make clothing choices for their characters that are then aged to create a “virtual future self (VFS)”	Yes	Participants of the SOLVE-IT game, for example, while walking through a series of dating scenarios, may find themselves at different choice points where they need to make virtual choices.	yes*	3D-interactive game designed to reduce risky sexual behaviors among young men who (YMSM) have sex with men3.	Yes*	Not Specified	No	Not Specified	No	Not Specified	Yes	experimental condition (N = 444). 18–24 years of age, mean age of 22.13, with 76.1% identified as white/Caucasian, 12.4% as Latino/Hispanic and 11.5% as Black/African American.	No	Not specified	Yes	baseline, 3 months later	Yes	Risky Behaviors (Unsafe sexual behaviors in real life, virtual sexual behaviors), Video Game Identification (“I could identify with the Virtual Future Self character,” “The virtual future-self character was trustworthy,” and “The virtual future-self character was believable.”)
	Who You Are Can Predict What You Say on a Virtual Date: Traits as Predictors of Communication Patterns of Young Men Who Have Sex With Men	30	Yes*	Not Specified, but it´s a continue from SOLVE Game	Yes*	Not Specified, but it´s a continue from SOLVE Game	yes*	Not Specified, but it´s a continue from SOLVE Game	Yes	Web	No	Additional details about the design and methods of this parent study can be found elsewhere (Christensen et al., 2013).; not specified	No	Not Specified	Yes	The data for this study include a sample of 426 YMSM that represents a hard-to-recruit, national cohort of young men who are at high risk of contracting HIV. This sample comes from a larger sample of participants who were part of a randomized controlled trial examining the SOLVE-IT intervention game to assess changes in risky sexual behavior over time. Because this work’s focus is on conversation…	No	Not specified	No	pre and post intervention	Yes	Attachment styles were measured using the Close Relationship Scale (ECR) (Wei et al., 2007) BIS was measured using the scale created by Carver and White (1994) Virtual communication choices with potential sexual partners were recorded and recoded at each communication point
	* Data obtained from referenced on the main article
		Articles	Design						Implementation						Evaluation									Number	Percentage
			World Rules	Ref	User Interaction	Ref	Aesthetic	Ref	Device	Ref	Inputs	Ref	System Testing	Ref	Population	Ref	Dose	Ref	Follow-up	Ref	Measurement	Ref	All	10	0.333333
		5, 13, 16, 24, 25	Yes	Not Specified, but it´s a continue from SOLVE Game	Yes	Not Specified, but it´s a continue from SOLVE Game	Yes	Not Specified, but it´s a continue from SOLVE Game	Yes	Web	Yes	Additional details about the design and methods of this parent study can be found elsewhere (Christensen et al., 2013).; not specified	Yes	Not Specified	Yes	The data for this study include a sample of 426 YMSM that represents a hard-to-recruit, national cohort of young men who are at high risk of contracting HIV. This sample comes from a larger sample of participants who were part of a randomized controlled trial examining the SOLVE-IT intervention game to assess changes in risky sexual behavior over time. Because this work’s focus is on conversation…	Yes	Not specified	Yes	pre and post intervention	Yes			20	0.666667
		6,14,23	Yes	Players can create their in-game self using a system that unifies all forms of racial and gender expression into a single avatar, allowing both cisgender and unique transgender and nonbinary characters customized to the player’s specifications	Yes	When the player clicks Let’s Get It On, the player hears romantic music and fireworks burst onto the screen to imply sexual activity, with no graphic content displayed	Yes	Once the look and feel have been finalized, the game production team will implement v2.0, creating base code, audio, and 3D art or animation using the Unity middleware engine	Yes	Smartphone, Tablet	Yes*	Game Controllers (Gamepads, Joysticks, etc.), Touchscreen	Yes	Pilot Testing	Yes	Intervention (n = 150) vs Control Group (n = 150), randomized using the block randomization method designed to ensure groups of equal sample sizes (1:1), in blocks of 6, stratified by age (13-17 years and 18-24 years) and sexual behavior (LGBTQ+ vs heterosexual)	Yes	30 hours of content, free access	Yes	1, 3 and 6 months; 25 of intervention arm, selected to answer a exit interview	Yes
		4	yes	The content is delivered through a series of games, scenarios and role-plays within 21 mobile activities that are divided into four se quential modules or “PEEPScapades,” which are targeted to younger and less sexually experienced sexual minority young men [18]. All content is accessible for the period between randomization and the 3-month follow-up visit (i.e., content does not expire and can be…	yes*	A running theme throughout the intervention is sexual risk reduc tion and goal-setting through an activity called, “Bottom Line,” in which participants are challenged to articulate how much risk they are willing to accept for different sexual acts (e.g., anal sex, oral sex) and to continually re consider these limits after exposure to the intervention activities (i.e., building knowledge, self-aw…	yes*	Referencia 18: Schnall R, Kuhns LM, Hidalgo MA, Powell D, Thai J, Hirshfield S, Pearson C, Ignacio M, Bruce J, Batey DS, et al. Adaptation of a group-based HIV risk reduction intervention to a mobile app for young sexual minority men. AIDS Educ Prev. 2018;30(6):449–62.	Yes	Smartphone	Yes	Cross-Platform Play, 3D Audio, Touchscreen	Yes*		Yes	700 participants overall, and at least 70 participants of each subgroups of age, racial/ethnicity, and rural-designated areas.	Yes	1 year	Yes	3-, 6-, and 9-months post-baseline. Besides , the comparison group is crossed-over to intervention at the 9-month visit and followed to 12-months post-baseline.	Yes
		3	Yes	Multimedia Appendix 2 CONSORT-EHEALTH checklist (V 1.6.1) 5-viii)	Yes*	Multimedia Appendix 2 CONSORT-EHEALTH checklist (V 1.6.1) 5-viii)	Yes	Multimedia Appendix 1 Sample Tumaini graphics	Yes	Smartphone	Yes*	3D Audio, Game Controllers (Gamepads, Joysticks, etc.), Touchscreen	Yes*		Yes	Intervention (n = 30, 14 female, 16 male, SD = 12.8) vs FGD Group (n = 27, 12 Female, 15 male, SD 12.9) , aged 11 to 14 years old vs parents	Yes	(n=30) were provided with low-cost Android smartphones loaded with the game Tumaini and asked to play for at least 1 hour per day for the duration of the 16-day study	Yes	Immediately postintervention, all 30 participants completed a survey about their experience playing the game, delivered via Audio Computer-Assisted Self-Interview.	Yes
		12, 18	Yes	Table 5. Characteristics of a Videogame for Health - Backstory - Player Rules	Yes	Table 5. Characteristics of a Videogame for Health: Land of Secret Gardens	yes	Figures	Yes	Tablet, Smartphone, Computer	Yes	3D Audio, 4G LTE and 5G Connectivity, Game Controllers (Gamepads, Joysticks, etc.), Touchscreen	Yes	The team refined the game by generating ideas, creating storyboards, beta testing, monitoring, de bugging, evaluating, and updating with new insights. The process incorporated preteen and parent input to make the game relevant and acceptable to users while still commu nicating HPV-related messages.	Yes	Preteens (boys and girls, ages 11-12)	Yes	Unlimited; players can keep playing until they are satisfied with their garden	No	not specified	Yes
		2.7	Yes	The mobile intervention is made up of 3 intersecting components: (1) a choose-your-own-adventure game, where players role-play 6 diverse characters, making choices for them that determine the course of their lives, (2) a set of mini games that reinforce knowledge and skills development, and (3) My Story, in which players create an avatar of themselves, set personal goals, and relate the game narr…	yes	Tumaini comprises approximately 12 hours of discrete gameplay and is designed to be replayed so that players can observe the outcomes of different decisions	Yes	Multimedia Appendix 1 Sample Tumaini graphics	Yes	Smartphone	Yes*	3D Audio, Game Controllers (Gamepads, Joysticks, etc.), Touchscreen	no		Yes	Intervention (n = 30, 14 female, 16 male, mean = 12.8; SD = 1) vs Control Group (n = 30, 16 Female, 14 male, mean = 12.6; SD = 1) , aged 11 to 14 years old	Yes	The intervention period lasted 16 days, the maximum length possible during the school holiday period. All 60 participants were contacted by phone to schedule the postintervention visit.	Yes	The follow-up survey, identical to the posttest survey, was administered 6 weeks after the posttest.	Yes
		17.19	Yes	Deck build, Battle, Call Friends, Reminder Messages and tailored feedback Table 1. Initial proposed features of Epic Allies. Table 2. Changes to Epic Allies for Phase Three	Yes	The objective of the Battle is to collect virtual cards used to defeat the monsters in the city of Medopolis. Each day, players fight a new battle to defeat a monster; success or failure depends on the set of three cards they have in their hand. Players can buy and upgrade their cards using points earned by engaging in other parts of the app. Within the Battle, a new social component called the “…	Yes	Figures: Futurist, 2D, Monsters, UFO; Table 1. Initial proposed features of Epic Allies. Table 2. Changes to Epic Allies for Phase Three	Yes	Smartphone	Yes*	Multiplayer Online Gaming, Touchscreen, 3D Audio, Game Controllers (Gamepads, Joysticks, etc.), Artificial Intelligence (AI) for NPC behavior	Yes	Phase Three Development of Full Prototype for Usability Testing Focus group findings informed the development of the full prototype for usability testing. Changes to the features initially conceptualized in Phase One are highlighted in Table 2. The app storyline and screenshots of selected features are included in Textbox 1 and Figures 1-3	Yes	The mean and median age of participants was 23 years (n=7). Six participants identified as black or African American and one identified as white.	Yes	Free Time, daily dose	No	1 day, 21 days and 42 days	Yes
		1	Yes	The game mechanics for a DTC platform were designed to optimize decision-making in a fun and educative way. We again used multimix methods to create a choice-based game narrative, creating in-game challenges that addressed complex social norms that adolescent girls face during decision-making, that is, a pull toward following their dreams and aspirations versus a push to conform to expected gende…	yes	Game learning objectives were determined, followed by game elements, to improve decision-making and agency through scenario-based stories with conflicts and challenges. There are opportunities for discovery through mentors (nonplayer characters) and choice architecture that reflects the 4 personas and the variety of choice options.	no	Traditional design and evaluation of health behavior programming implementation does not typically consider the multilayer factors of decision-making that a 3D game can illuminate and simulate. The resultant ToC is design led and serves as a benchmark in the game intervention design and evaluation.	Yes	Smartphone	Yes	Wi-Fi, Chatbots, Touchscreen, 4G LTE and 5G Connectivity	Yes	Multidisciplinary Consultations for Collaborative Consensus The team’s weekly game design and development meetings actively engaged a multidisciplinary global team of game designers; product managers; public health and gender experts; researchers; academia; technical advisors in adolescent health; computer engineers; data analysts; visual and communication designers; marketing, communication, ope…	Yes	2 steps: 1) 103 Indian girls aged 15 - 19 years old 2) 24 Indian girls aged 15 - 19 years old	Yes	12 Sessions	No	Longitudinal Follow up; Data not found	yes
		22	Yes	Subsection: A. Videogame design and implementation	Yes	Subsection: A. Videogame design and implementation	Yes	subsection: Scenarios	Yes	Smartphone	Yes	Touchscreen, 4G LTE and 5G Connectivity, Wi-Fi, Game Controllers (Gamepads, Joysticks, etc.), 3D Audio, Artificial Intelligence (AI) for NPC behavior	No	Not Specified	Yes	48 undergraduate students from the Videogames and Bioinformatics schools of the University of Talca were recruited, but only 37 completed all the procedure. This includes: 73.3% males N=26, 21.6% female N=8 and 5.1% other N=3 between 18 to 26 years of age (with M = 20.69 and SD = 1.910).	Yes	period of 20 - 30 minutes.	No	no	Yes
		26	Yes	Table 1. Description of mini-games.	Yes	Table 1. Description of mini-games.	No	Not Specified	Yes	Tablet	Yes	3D Audio, 4G LTE and 5G Connectivity, Game Controllers (Gamepads, Joysticks, etc.), Wi-Fi, Touchscreen	No	Not Specified	Yes	333 adolescents aged 11–14 years from 12 urban after-school, school-based, and summer camp programs were enrolled in the RCT; separated in 2 groups a) PlayForward game (n=166) vs b) Control games (n = 167)	Yes	twice weekly for 60–75 min per session for 6 weeks	Yes	baseline, 3 and 6 weeks, and 3, 6, and 12 months, with ongoing follow-up at 24 months.	Yes
		28	Yes	Table 1 and Table 3	Yes	Table 1 and Table 3	Yes	Table 1 and Table 3	Yes	Computer, Web	No	Not Specified	No	Not Specified	Yes	180 participants over 18 year olds, parental responsibility for at least one child under 16 (no minimum age set to allow for those seeking to prepare for later conversations), access to the internet and the ability to read and understand English.	Yes	1 hour aprox	Yes	baseline, post intervention, 3 months later	Yes
		9.11	yes	Internal Grammar of SKLWH	Yes	Internal Grammar of SKLWH	yes	Figures	Yes	Computer, Smartphone, Web	Yes*	3D Audio, Game Controllers (Gamepads, Joysticks, etc.), Touchscreen	no		Yes	140 university students, who were randomly allocated to game and control groups. The trial had the following 4 groups: female game group (36 participants), male game group (36 participants), female control group (34 participants), and male control group (34 participants). After the experimental evaluation, focus group discussions were held with 64 participants, who were invited to form 16 groups.	Yes	Any time	No	Post intervention	Yes
		15	Yes	Adherence Warrior Game: Match 3 or more tiles in a row Berry Match: Match 3 or more tiles in a row Cat O’Polt: Walk, Run, Jump	Yes	Adherence Warrior Game: player manages a group of 3 brave adventurers who use weapons and magic to stop the invading monsters. Berry Match: berries will switch places and the 3 matching berries will disappear and new berries descend. Points are awarded for all berries “eaten.” Cat O’Polt: cat travel through the city collecting as many coins as possible while simultaneously avoiding obstacles.	Yes	Adherence Warrior Game: Medieval, 3D, fantasy Cat O’Polt: City, 2.5D, Voxel Berry Match: Not Found	No	Not Specified	Yes*	Not Specified	Yes	The formative portion of this study included 3 phases: phase I, game prototype development and subsequent game revisions; phase II, a focus group discussion (FGD) with treatment providers of AYA; and phase III, a series of FGDs among AYA ages 13 to 24 years living with HIV. In phases II and III, each FGD was conducted by 2 moderators: (1) a clinician researcher to facilitate discussions regarding…	Yes	A total of 12 AYA participated in 6 FGDs; 3 FGDs among participants aged 13 to 17 years and 3 FGDs among participants aged 18 to 24 years.	No	Not specified, one-time intervention with follow-up assessments.	Yes	Preintervention and Postintervention via survey	Yes
		27	Yes	(1) a central interactive narrative featuring 6 playable characters (3 male, 3 female) whom players guide into and through adolescence, making decisions that have short- and long-term consequences for the characters’lives, relationships, and health; (2) a set of mini-games that tie into the narrative and support and reinforce its core themes; and (3) “My Story,” in which the player sets goals, pl…	No	(1) a central interactive narrative featuring 6 playable characters (3 male, 3 female) whom players guide into and through adolescence, making decisions that have short- and long-term consequences for the characters’lives, relationships, and health; (2) a set of mini-games that tie into the narrative and support and reinforce its core themes; and (3) “My Story,” in which the player sets goals, pl…	No	(no se indica tal cual) Same as previous	Yes	Smartphone	Yes*	3D Audio, Game Controllers (Gamepads, Joysticks, etc.), Touchscreen	yes		Yes	2-arm, individual-randomized controlled trial that enrolled 1004 adolescents aged between 12 years and 15 years	Yes	45 months	Yes	baseline, 12 follow-up surveys. At endline	Yes
		10	yes	The game showed two dating scenarios: one at a house party and one at a skateboard park. DG controlled a character that had the freedom to go wherever they wanted in the 3D environment and talk to other AYA in the game by selecting from a menu of dialogue options. These conversations, combined with the player’s actions, resulted in the player’s character becoming friends, rivals, or dating partne…	Yes	The game showed two dating scenarios: one at a house party and one at a skateboard park. DG controlled a character that had the freedom to go wherever they wanted in the 3D environment and talk to other AYA in the game by selecting from a menu of dialogue options. These conversations, combined with the player’s actions, resulted in the player’s character becoming friends, rivals, or dating partne…	No	3D --environment	Yes*	Not Specified	Yes*	Not Specified	Yes	Table 5	Yes	Demographics and sexual behaviors Heterosexual (n=30)a LGBTQb (n=16)a Total (N=46)a Age (years), mean (SD; range) 17.1 (1.776; 13-23) 18.6 (2.391; 15-24) 17.6 (2.110; 13-24)	Yes	50-120 min	No	not specified	Yes
		8	yes	The game consists of three intersecting components: (1) an interactive role-playing narrative where the player makes decisions for six diverse adolescent characters; (2) mini-games that train and reinforce skills and knowledge presented during the narrative and (3) ‘My Story’, where the player reflects on his or her goals and strengths and relates the game narrative to his or her own life. The ga…	No	The game consists of three intersecting components: (1) an interactive role-playing narrative where the player makes decisions for six diverse adolescent characters; (2) mini-games that train and reinforce skills and knowledge presented during the narrative and (3) ‘My Story’, where the player reflects on his or her goals and strengths and relates the game narrative to his or her own life. The ga…	No	(no se indica tal cual) Same as previous	Yes	Smartphone	Yes*	3D Audio, Game Controllers (Gamepads, Joysticks, etc.), Touchscreen	No		Yes	Adolescents (survey; n = 30; 14 female, 16 male, 11 - 14 years old), Adolescents (FGDs; n = 27; 12 female, 15 male, 11 - 14 years old), Parents (n = 22, 19 female, 3 male)	Yes	1 hour per day during the 16-day study	Yes	Intervention arm participantes (n = 30) completed a gameplay experience survey at 16 days. Another follow up was answer by FGD a year after initial intervention	yes
		29	Yes	animated interactive virtual dating narrative game in which users choose their characters’ skin coloring, hair color, and make clothing choices for their characters that are then aged to create a “virtual future self (VFS)”	Yes	Participants of the SOLVE-IT game, for example, while walking through a series of dating scenarios, may find themselves at different choice points where they need to make virtual choices.	yes*	3D-interactive game designed to reduce risky sexual behaviors among young men who (YMSM) have sex with men3.	Yes*	Not Specified	No	Not Specified	No	Not Specified	Yes	experimental condition (N = 444). 18–24 years of age, mean age of 22.13, with 76.1% identified as white/Caucasian, 12.4% as Latino/Hispanic and 11.5% as Black/African American.	No	Not specified	Yes	baseline, 3 months later	Yes
		20	Yes	The interactive role-playing narrative is about 3 boys and 3 girls who are aged between 11 and 14 years at the start of the game. Players role-play each of the 6 characters (male and female) as they age over the course of the 3 game levels, passing into or through adolescence. The characters face real-life challenges that the players are likely to face at some stage in their own lives. These incl…	Yes	The game is made up of 18 chapters distributed over 3 levels. The outcomes of the players’decisions find expression in over 40 different potential epilogues across the 6 characters. Major decision points are designed to be meaningful and to drive the story (if incrementally so), increasing players’ sense of agency. The entire game comprises approximately 12 hours of discrete gameplay. It is desig…	Yes	Multimedia Appendix 1 Sample graphics from Tumaini	Yes	Smartphone	Yes*	3D Audio, Game Controllers (Gamepads, Joysticks, etc.), Touchscreen	no	In our 2017 pilot of Tumaini in Western Kenya, we did not measure the psychological process mediators identified in our Theoretical Framework because of concerns around response burden for our preadolescent participants. V	No	Intervention (n = 30, 14 female, 16 male, SD = 12.8) vs Control Group (n = 30, 16 Female, 14 male, SD 12.6) , aged 11 to 14 years old	No	The intervention period lasted 16 days, the maximum length possible during the school holiday period. All 60 participants were contacted by phone to schedule the postintervention visit.	No	The follow-up survey, identical to the posttest survey, was administered 6 weeks after the posttest.	Yes
		21	Yes	4.3. Game Design	Yes	4.3. Game Design	No	Not specified	No	Not Specified	No	3D Audio, Game Controllers (Gamepads, Joysticks, etc.), Touchscreen	no	Not Specified	Yes	Students were randomly assigned to two different conditions for the intervention—high threat and high efficacy (n= 70; Condition 1); high threat only (n= 66; Condition 2).	Yes	The following week, participants individually played the multimedia game for 30 minutes	Yes	pre-survey before intervention, post-intevention	Yes
		30	Yes*	Not Specified, but it´s a continue from SOLVE Game	Yes*	Not Specified, but it´s a continue from SOLVE Game	yes*	Not Specified, but it´s a continue from SOLVE Game	Yes	Web	No	Additional details about the design and methods of this parent study can be found elsewhere (Christensen et al., 2013).; not specified	No	Not Specified	Yes	The data for this study include a sample of 426 YMSM that represents a hard-to-recruit, national cohort of young men who are at high risk of contracting HIV. This sample comes from a larger sample of participants who were part of a randomized controlled trial examining the SOLVE-IT intervention game to assess changes in risky sexual behavior over time. Because this work’s focus is on conversation…	No	Not specified	No	pre and post intervention	Yes
		Articles	Design								Design (N°)
			World Rules	Ref	User Interaction	Ref	Aesthetic	Ref			Total		Parcial		Poca información		No presenta
		2, 5, 6, 7, 9, 11, 12, 13, 14, 15, 16, 17, 18, 19, 20, 22, 23, 24, 25, 28	Yes	Not Specified, but it´s a continue from SOLVE Game	Yes	Not Specified, but it´s a continue from SOLVE Game	Yes	Not Specified, but it´s a continue from SOLVE Game			24		4		2	2	0
		3	Yes	Multimedia Appendix 2 CONSORT-EHEALTH checklist (V 1.6.1) 5-viii)	Yes*	Multimedia Appendix 2 CONSORT-EHEALTH checklist (V 1.6.1) 5-viii)	Yes	Multimedia Appendix 1 Sample Tumaini graphics			Design (%)
		29	Yes	animated interactive virtual dating narrative game in which users choose their characters’ skin coloring, hair color, and make clothing choices for their characters that are then aged to create a “virtual future self (VFS)”	Yes	Participants of the SOLVE-IT game, for example, while walking through a series of dating scenarios, may find themselves at different choice points where they need to make virtual choices.	yes*	3D-interactive game designed to reduce risky sexual behaviors among young men who (YMSM) have sex with men3.			Total		Parcial		Poca información		No presenta
		4	yes	The content is delivered through a series of games, scenarios and role-plays within 21 mobile activities that are divided into four se quential modules or “PEEPScapades,” which are targeted to younger and less sexually experienced sexual minority young men [18]. All content is accessible for the period between randomization and the 3-month follow-up visit (i.e., content does not expire and can be…	yes*	A running theme throughout the intervention is sexual risk reduc tion and goal-setting through an activity called, “Bottom Line,” in which participants are challenged to articulate how much risk they are willing to accept for different sexual acts (e.g., anal sex, oral sex) and to continually re consider these limits after exposure to the intervention activities (i.e., building knowledge, self-aw…	yes*	Referencia 18: Schnall R, Kuhns LM, Hidalgo MA, Powell D, Thai J, Hirshfield S, Pearson C, Ignacio M, Bruce J, Batey DS, et al. Adaptation of a group-based HIV risk reduction intervention to a mobile app for young sexual minority men. AIDS Educ Prev. 2018;30(6):449–62.			0.8	0	0.133333	0	0.0666667	0.0666667	0
		30	Yes*	Not Specified, but it´s a continue from SOLVE Game	Yes*	Not Specified, but it´s a continue from SOLVE Game	yes*	Not Specified, but it´s a continue from SOLVE Game
		1,10,21,26	Yes	The game mechanics for a DTC platform were designed to optimize decision-making in a fun and educative way. We again used multimix methods to create a choice-based game narrative, creating in-game challenges that addressed complex social norms that adolescent girls face during decision-making, that is, a pull toward following their dreams and aspirations versus a push to conform to expected gende…	yes	Game learning objectives were determined, followed by game elements, to improve decision-making and agency through scenario-based stories with conflicts and challenges. There are opportunities for discovery through mentors (nonplayer characters) and choice architecture that reflects the 4 personas and the variety of choice options.	no
		8.27	yes	The game consists of three intersecting components: (1) an interactive role-playing narrative where the player makes decisions for six diverse adolescent characters; (2) mini-games that train and reinforce skills and knowledge presented during the narrative and (3) ‘My Story’, where the player reflects on his or her goals and strengths and relates the game narrative to his or her own life. The ga…	No	The game consists of three intersecting components: (1) an interactive role-playing narrative where the player makes decisions for six diverse adolescent characters; (2) mini-games that train and reinforce skills and knowledge presented during the narrative and (3) ‘My Story’, where the player reflects on his or her goals and strengths and relates the game narrative to his or her own life. The ga…	No
								Traditional design and evaluation of health behavior programming implementation does not typically consider the multilayer factors of decision-making that a 3D game can illuminate and simulate. The resultant ToC is design led and serves as a benchmark in the game intervention design and evaluation.
		Articles	Implementation								Implementation
			Device		Inputs		System Testing				Total		Parcial		Poca información		No presenta
		1, 5, 12, 13, 16, 18, 24, 25	Yes		Yes		Yes				17		9		3	3	1
		4	Yes		Yes		Yes*				Implementation
		6, 14, 17, 19, 23, 27	Yes		Yes*		Yes				Total		Parcial		Poca información		No presenta
		3	Yes		Yes*		Yes*				0.566667	0	0.3	0	0.1	0.1	0.0333333
		10	Yes*		Yes*		Yes
		22	Yes		Yes		No
		26	Yes		Yes		No
		2, 7, 8, 9, 11, 20	Yes		Yes*		no
		15	No		Yes*		Yes
		28, 30	Yes		No		No
		29	Yes*		No		No
		21	No		No		no
		Articles	Evaluation										Evaluation
			Population		Dose		Follow-up		Measurement				Total		Parcial		Poca información		No presenta
		2, 3, 4, 5, 6, 7, 8, 13, 14, 16, 21, 23, 24, 25, 26, 27, 28	Yes		Yes		Yes		Yes				17		11		2	2	0
		15, 29	Yes		No		Yes		Yes				Evaluation
		1, 9, 10, 11, 12, 17, 18, 19, 22	Yes		Yes		no		yes				Total		Parcial		Poca información		No presenta
		30	Yes		No		No		Yes				0.566667	0	0.366667	0	0.0666667	0.0666667	0
		20	No		No		No		Yes

## Sheet: Copia tabla 2 al documento
Articles	Design			Implementation			Evaluation
	World Rules	User Interaction	Aesthetic	Device	Inputs	System Testing	Population	Dose	Follow-up	Measurement
5, 13, 16, 24, 25	Yes	Yes	Yes	Yes	Yes	Yes	Yes	Yes	Yes	Yes
6,14,23	Yes	Yes	Yes	Yes	Yes*	Yes	Yes	Yes	Yes	Yes
4	yes	yes*	yes*	Yes	Yes	Yes*	Yes	Yes	Yes	Yes
3	Yes	Yes*	Yes	Yes	Yes*	Yes*	Yes	Yes	Yes	Yes
12, 18	Yes	Yes	yes	Yes	Yes	Yes	Yes	Yes	No	Yes
2.7	Yes	yes	Yes	Yes	Yes*	no	Yes	Yes	Yes	Yes
17.19	Yes	Yes	Yes	Yes	Yes*	Yes	Yes	Yes	No	Yes
1	Yes	yes	no	Yes	Yes	Yes	Yes	Yes	No	yes
22	Yes	Yes	Yes	Yes	Yes	No	Yes	Yes	No	Yes
26	Yes	Yes	No	Yes	Yes	No	Yes	Yes	Yes	Yes
28	Yes	Yes	Yes	Yes	No	No	Yes	Yes	Yes	Yes
9.11	yes	Yes	yes	Yes	Yes*	no	Yes	Yes	No	Yes
15	Yes	Yes	Yes	No	Yes*	Yes	Yes	No	Yes	Yes
27	Yes	No	No	Yes	Yes*	yes	Yes	Yes	Yes	Yes
10	yes	Yes	No	Yes*	Yes*	Yes	Yes	Yes	No	Yes
8	yes	No	No	Yes	Yes*	No	Yes	Yes	Yes	yes
29	Yes	Yes	yes*	Yes*	No	No	Yes	No	Yes	Yes
20	Yes	Yes	Yes	Yes	Yes*	no	No	No	No	Yes
21	Yes	Yes	No	No	No	no	Yes	Yes	Yes	Yes
30	Yes*	Yes*	yes*	Yes	No	No	Yes	No	No	Yes

## Sheet: Verificación de Calculo de Dato
	Total	N° Protocols	Only Articles
	30	5	25
	Geographic Distribution of Target Populations in Sexual Health Promotion Research
	Design/Dev Method	Size	Percentage
	Iterative	9	0.3
	User-Centered Design	3	0.1
	Agile Development	3	0.1
	Design Thinking	2	0.0666667
	Participatory Serious Game Develop Model (PSGDM)	1	0.0333333
	Design and Creation	1	0.0333333
	Participatory Design	1	0.0333333
	Embedded Design	1	0.0333333
	Human Centered Design	1	0.0333333
	Not Specified	11	0.366667
	Principal Video Game Genres
	Genres	Size	Percentage
	Role Playing Gaming	21	0.7
	Action	3	0.1
	life-and-dating simulation game	3	0.1
	Puzzle	2	0.0666667
	Minigame compilations	2	0.0666667
	Educational	2	0.0666667
	Casual	1	0.0333333
	Simulation	1	0.0333333
	Strategy	1	0.0333333
	Platformer	1	0.0333333
	Deck Builder	1	0.0333333
	Party Games	1	0.0333333
	Not Specified	1	0.0333333
	Physical Dimensions in Video Games: An Analysis
	Estos datos no están presentados en el data charting, pero están en el charting completo; no los he revisado, pero tampoco fueron modificados
	Devices Used in Interventions
	Genres	Size	Percentage
	Smartphone	24	0.8
	Tablet	9	0.3
	Web	7	0.233333
	Computer	4	0.133333
	Not Specified	2	0.0666667
	Analysis of Inputs and Supporting Technologies in Interventions
	Genres	Size	Percentage
	Touchscreen	26	0.866667
	Game Controllers (Gamepads, Joysticks, etc.)	21	0.7
	Internet connection (Wi-Fi,4G LTE and 5G Connectivity)	8	0.266667
	3D Audio	7	0.233333
	Artificial Intelligence (AI) for NPC behavior	5	0.166667
	GPS	3	0.1
	Share on Social Networks (Facebook, Twitter, Instagram, etc)	2	0.0666667	Añadir al documento
	Chatbots	2	0.0666667	Añadir al documento
	Not Specified	4	0.133333

## Sheet: Data Charting
	Article Data					Game Characteristics					Development Design					Intervention characteristics							Experimental Data
	Name	Year	Database	Journal Name	Paper Type	Name	Topic	Backstory/Objetive	Genre	Tasks	Design / Develop Methodology	Target Audience	Device	Inputs	Behavioural Change Strategies	Research Design	Sample population and location	Country	Age mean	Age SD	Duration of dose	Follow-up	Results	Evaluation	Outcomes
	A Design-Led Theory of Change for a Mobile Game App (Go Nisha Go) for Adolescent Girls in India: Multimix Methodology Study	2023	WoS	JMIR FORMATIVE RESEARCH	Article	Go Nisha Go	Sexual Education	Go Nisha Go uses discovery and play to empower players to become active decision makers in their lives, particularly for improving their sexual and reproductive health (SRH). The 5 episodes cover menstrual health management (MHM), negotiation skills, fertility awareness (FA), consent, contraception, and delay of marriage.	Role Playing Gaming (RPG)	The 5 episodes cover menstrual health management (MHM), negotiation skills, fertility awareness (FA), consent, contraception, and delay of marriage. The core concepts for each episode include negotiation for individual identity and mobility (episode 1); self-care, particularly for MHM (episode 2); consent and negotiation in relationships (episode 3); contraception methods and FA (episode 4); and …	Design Thinking	Adolescents	Smartphone	Internet connection (Wi-Fi,4G LTE and 5G Connectivity), Chatbots, Touchscreen	Game-based learning and goal setting, Bandura's social learning theory, Motivation Theory of Role Modeling, Prensky’s Framework of Learner Engagement, Yale 4Ps Framework for Behavior change, Self-determination Theory of Motivation (SDT), Proteus Effect	Multimix	2 populations separated in two research steps: 1) Semistructured interviews : Indian girls aged 15 - 19 years old (N=103) 2) Co-design workshops: Indian girls aged 15 - 19 years old (N=24)	India	Data not provided, estimated value following Hozo et al Simple Formula (to calculate this value we only consider population 2 because first population don´t play the game, they participated in discussions to determinate emergent themes to game development): Range: [15-19] Median (Assuming normal distribution): (15+19)/2 = 17 Mean: (15 + 34 + 19) / 4 Mean: 17	Data not provided, estimated value following Hozo et al Range/4 (to calculate this value we only consider population 2 because first population don´t play the game, they participated in discussions to determinate emergent themes to game development): Range: [15-19] SD = (19-15)/4 SD = 1	12 Sessions	Not Specified	Preliminary	Qualitative	Positive
	User-Agent Bond in Generalizable Environments: Long-Term Risk-Reduction via Nudged Virtual Choices	2021	WoS	FRONTIERS IN PSYCHOLOGY	Article	Socially Optimized Learning in Virtual Environments (SOLVE)	STI; Sexual Education	Basic Structure. The SOLVE-It game begins with the player “dressing” in his apartment by customizing his character's hair color, eye color, ethnicity/skin tone, T shirt, shoes, and jeans. Before going to a house party, his Virtual Future Self (VFS), an embodied conscience throughout the game, introduces himself. From then on, the player’s goal is to meet a guy, go home with him, and negotiate saf…	Role Playing Gaming (RPG), life-and-dating simulation game	In Level 1 he meets guys at a friends' party, in Level 2 he meets them at a dance club. He can walk up to guys and have a conversation with them, and if things go well, can have a drink or dance with them. The player’s conversational choices are via a menu system. Once the player chooses a partner, the game moves into a critical living room scene, where the player has an interactive negotiation a…	Not Specified	MSM	Web Device was recovered from referenced article.To additional details, check "Christensen, J. L., Miller, C., L., Appleby, P. R., Corsbie-Massay, C., Gustavo Godoy, C., et al. (2013). Reducing shame in a game that predicts HIV risk reduction for young adult MSM: a randomized trial delivered nationally over the web. J. Int. AIDS Soc. 16(3 Suppl. 2):18716. doi: 10.7448/IAS.16. 3.18716"	Not Specified	Theory of planned behaviour, Social cognitive theory (SCT) Behavioural Change Strategies was recovered from referenced article.To additional details, check "Christensen, J. L., Miller, C., L., Appleby, P. R., Corsbie-Massay, C., Gustavo Godoy, C., et al. (2013). Reducing shame in a game that predicts HIV risk reduction for young adult MSM: a randomized trial delivered nationally over the web. J. …	Random Control Trial (RCT)	experimental condition (N = 444). 18–24 years of age, mean age of 22.13, with 76.1% identified as white/Caucasian, 12.4% as Latino/Hispanic and 11.5% as Black/African American.	United States	22.13	Data not provided, estimated value following Hozo et al Range/6 (to calculate this value we consider population of 333 university students): Range: [18-14] SD = (24-18)/6 SD = 1	Not Specified	Short-term, Medium-term (baseline, post intervention, 3 months later)	Significant	Quantitative	Positive
	Hot, horny and healthy—online intervention to incentivize HIV and sexually transmitted infections (STI) testing among young Mexican MSM: a feasibility study	2020	WoS	MHEALTH	Article	Not Specified (Hot, horny and healthy)	Sexual Education	The objective of the game was to negotiate a virtual sexual encounter. Players succeed by figuring out what their partner wanted, asking about serostatus, and selecting safer sex practices such as condom use.	not specified	In order to win the game, the participant had to find the combination of sexual acts sought by his virtual partner while using safer sex practices. At the top of each AVATAR there was a “health bar” and at the bottom a “pleasure bar” that went up or down depending on the sex-acts chosen by the player. There was a bar at the bottom of the sex room that showed information facts regarding HIV, STI, …	Not Specified	MSM	Smartphone	Game Controllers (Gamepads, Joysticks, etc.), Touchscreen Inputs was interpreted based on game description and Supplementary material provided	Social cognitive theory (SCT)	Descriptive research, Interviews, Focus groups; Mixed Methods	61 participants (n=61, mean=25, Range=18-35), all mexican man separated in two groups: Group 1 (n=33; mean=25.7) and Group 2 (n=28; mean=24.1)	Mexico	Group 1: 25,7 Group 2: 24,1 Total: 25	Data not provided, estimated value following Hozo et al Range/4 and considering both groups: Range: [18-35] SD = (35-18)/4 SD = 4,25	5 weeks	Not specified	Preliminary	Mixed Methods	Positive
	A Mobile Gaming Intervention to Increase Adherence to Antiretroviral Treatment for Youth Living With HIV: Development Guided by the Information, Motivation, and Behavioral Skills Model	2018	WoS	JMIR MHEALTH AND UHEALTH	Article	Battle Viro	PrEP; ART	Player is becoming miniaturized in order to enter his or her body and destroy attacking viruses and infections	Action Game	Each level provides new challenges in colorful body organs; however, the mission stays the same: kill the virus and build strength through taking medicine, learning information, improving motivation, and engaging with healthy characters to build skills.	Agile Software Development	AYA	Smartphone	Touchscreen, Game Controllers (Gamepads, Joysticks, etc.) Inputs was interpreted based on game description and Multimedia Appendix provided	Bandura's social learning theory, Information-motivation-behavioral skills (IMB)	Random Control Trial (RCT); Mixed Methods	20 adolescents and young adults English Speaking between 14 to 26 years old living with HIV was recruited for qualitative evaluation	United States	22	Data not provided, estimated value following Hozo et al Range/4: Range: [18-26] SD = (26-18)/4 SD = 2	7 day per week	Pre-Post (Postintervention recorded, 45 - 60 minutes)	Preliminary	Mixed Methods	Positive
	The design and implementation of a randomized controlled trial of a risk reduction and human immunodeficiency virus prevention videogame intervention in minority adolescents: PlayForward: Elm City Stories	2016	WoS	CLINICAL TRIALS	Article	PlayForward: Elm City Stories	Sexual Education; HIV/AIDS	The game involves an interactive world where the player, using an Aspirational Avatar they construct, ‘‘travels’’ through life, facing challenges and making decisions in the context of a series of stories and narratives that bring different risks and benefits.	Role Playing Gaming (RPG)	1) In Me Power: the player develops their Aspirational Avatar, which embodies the player’s future goals and aspirations, thus creating a reflective gameplay experience. 2) Refusal Power: the player must assess risky situations and consider how best to refuse in ways that are not only protective but also preserve the self within the context of social expectations. 3) Know Power: the player uses th…	Iterative	adolescents	Tablet	Game Controllers (Gamepads, Joysticks, etc.),Touchscreen	Bandura's social learning theory, self-efficacy-message framing-delay discounting.	Random Control Trial (RCT)	333 adolescents aged 11–14 years from 12 urban after-school, school-based, and summer camp programs were enrolled in the RCT; separated in 2 groups a) PlayForward game (n=166) vs b) Control games (n = 167)	United States	13	Data not provided, estimated value following Hozo et al Range/6 (to calculate this value we consider population of 333 university students): Range: [11-14] SD = (14-11)/6 SD = 0.5	twice weekly for 60–75 min per session for 6 weeks	Long-term; Short-term, Medim-term, Long-term, extended (baseline, 3 and 6 weeks, and 3, 6, and 12 months, with ongoing follow-up at 24 months.)	Preliminary	Quantitative	Not available
	Interactive Narrative in a Mobile Health Behavioral Intervention (Tumaini): Theoretical Grounding and Structure of a Smartphone Game to Prevent HIV Among Young Africans	2019	WoS	JMIR SERIOUS GAMES	Article	Tumaini	HIV/AIDS	Tumaini is designed to help young adolescents acquire the information, skills, and motivation they need to avoid and reduce sexual risks.	Role Playing Gaming (RPG)	Tumaini is made up of 3 integrated parts: (1) a central interactive narrative featuring 6 playable characters (3 male and 3 female characters) whom players guide into and through adolescence, making decisions that have short and long-term consequences for the characters’ lives, relationships, and health; (2) a set of mini-games that tie into the narrative and support and reinforce its core themes…	Not Specified	adolescents	Smartphone	3D Audio, Game Controllers (Gamepads, Joysticks, etc.), Touchscreen Inputs was recovered from pilot study article referenced (reference 28 in the article). To additional details, check " Sabben G, Akelo V, Mudhune V, Ondeng'e K, Ndivo R, Stephenson R, et al. A smartphone game to prevent HIV among young Africans: protocol for a randomized pilot study of a mobile intervention. JMIR Res Protoc 2019 …	Health Belief Model (HBM), Social cognitive theory (SCT), Theory of planned behaviour	Grounded in Theory	Not available	Kenya	Not available	Not applicable	Not available	Not Specified	Preliminary	Qualitative	Positive
	Creating a theoretically grounded gaming app to increase adherence to pre-exposure prophylaxis: Lessons from the development of the viral combat mobile phone game	2019	WoS	JMIR SERIOUS GAMES	Article	ViralCombat	PrEP; HIV/AIDS; ART	“you have been chosen, due to your smart decisions and healthy choices, to be cloned and shrunken in order to enter your own body to destroy attacking viruses and infections.” The narrator emphasizes that “in order to acquire ammunition and strength, you must take you medication in real life and also pick up pills during play.”	Action Game	Throughout gaming, the mission stays the same: kill the virus and build strength through taking medicine, learning information, improving motivation, and engaging with healthy characters to improve adherence to PrEP and build HIV preventative skills.	Agile Software Development	MSM	Smartphone	Game Controllers (Gamepads, Joysticks, etc.), Artificial Intelligence (AI) for NPC behavior, 3D Audio, Touchscreen Inputs was interpreted based on game description and Multimedia Appendixes provided	Bandura's social learning theory, Information-motivation-behavioral skills (IMB)	Not Specified	Males aged between 18 and 35 years; 20 YMSM for qualitative interviews to guide game development after institutional review board’s (IRB) approval.	United States	26	Data not provided, estimated value following Hozo et al Range/4: Range: [18-35] SD = (35-18)/4 SD = 4,25	45 - 60 min	Not Specified	Preliminary	Qualitative	Positive
	Developing a serious videogame for preteens to motivate HPV vaccination decision making: Land of secret gardens	2018	WoS	GAMES FOR HEALTH JOURNAL	Article	Land of Secret Gardens	HPV	The goal is to plant a lush secret garden and protect the seedlings by treating them with a potion when they sprout to keep them healthy as they mature	Casual Play, Minigame compilations, Strategy, Educational	The mini-games include several versions of ‘‘Find the Hidden Objects in the Garden Shed,’’ (Fig. 2) and a motion game in which falling HPV viruses can be zapped before they hit flowering plants below (Fig. 3).	Iterative	preadolescents	Tablet, Smartphone, Computer	Internet connection (Wi-Fi,4G LTE and 5G Connectivity), Game Controllers (Gamepads, Joysticks, etc.), Touchscreen	Self-determination Theory of Motivation (SDT), Health Belief Model (HBM)	Grounded in Theory, Focus groups, Formative	Preteens (boys and girls, ages 11-12)	United States	Data not provided, estimated value following Hozo et al Simple Formula: Range: [11-12] Median (Assuming normal distribution): (11+12)/2 = 17 Mean: (11 + 23 + 12) / 4 Mean: 11.5	Data not provided, estimated value following Hozo et al Range/4: Range: [11-12] SD = (12-11)/4 SD = 0,25	One-time intervention	Not specified	Preliminary	Qualitative	Positive
	A Web-Based Gaming Approach to Decrease HIV-Related Stigma: Game Development and Mixed Methods Evaluation	2022	Scopus	JMIR SERIOUS GAMES	Article	The Second Kind of Life with HIV" (SKLWH)	HIV/AIDS; Reduce Stigma	This game hopes to publicize that people living with HIV can live a normal life, that is, a second life different from that imagined by the public	Role Playing Gaming (RPG); interactive narrative game	“trunk plots-branch plots-trunk plots,” meaning that the game starts from the same (trunk) plot, enters different branch plots based on different decisions, and goes back to the trunk plot after the branch plots come to an end	Participatory Serious Game Develop Model (PSGDM)	University Students	Computer, Smartphone, Web	3D Audio, Game Controllers (Gamepads, Joysticks, etc.), Touchscreen Inputs was interpreted based on section " Internal Grammar of SKLWH" and Figures provided	Entertainment Overcoming Resistance Model (EORM)	Random Control Trial (RCT), Focus groups; Mixed Methods, Correlational	140 university students, who were randomly allocated to game and control groups. The trial had the following 4 groups: female game group (36 participants), male game group (36 participants), female control group (34 participants), and male control group (34 participants). After the experimental evaluation, focus group discussions were held with 64 participants, who were invited to form 16 groups.	China	20	"Data not provided, estimated value following Hozo et al Range/6 (to calculate this value we consider population of 140 university students): Range: [17-28] SD = (28-17)/6 SD = 1,83	One-time intervention	Not specified	Significant	Mixed Methods	Positive
	A Digital Gaming Intervention to Improve HIV Testing for Adolescents and Young Adults: Protocol for Development and a Pilot Randomized Controlled Trial	2021	WoS	JMIR RESEARCH PROTOCOLS	Protocol	Myy Liife Game Name was recovered from videogame development article referenced (reference 33 in the article). To additional details, check "Wilbourn B, Howell TH, Castel AD, D'Angelo L, Trexler C, Carr R, et al. Development, refinement, and acceptability of digital gaming to improve HIV testing among adolescents and young adults at risk for HIV. Games Health J 2020 Feb 01;9(1):53-63 [FREE Full t…	HIV/AIDS	The game features in-depth dialog for players to explore social interactions for both dating and platonic relationships. Fresh branches of storylines are opened up or shut down based on the player’s choices.	Role Playing Gaming (RPG)	The player’s character can seek to date same-sex partners, opposite-sex partners, both, or neither (Figure 2). The game features in-depth dialog for players to explore social interactions for both dating and platonic relationships. Fresh branches of storylines are opened up or shut down based on the player’s choices. The game directly links both rewards and penalties to the player’s choices, whic…	Not Specified	AYA	Smartphone, Tablet and web	Game Controllers (Gamepads, Joysticks, etc.), Touchscreen, GPS Inputs was recovered from videogame development article referenced (reference 33 in the article). To additional details, check "Wilbourn B, Howell TH, Castel AD, D'Angelo L, Trexler C, Carr R, et al. Development, refinement, and acceptability of digital gaming to improve HIV testing among adolescents and young adults at risk for HIV. …	Health Belief Model (HBM), Social cognitive theory (SCT)	Random Control Trial (RCT); Mixed Methods	Intervention (n = 150) vs Control Group (n = 150), randomized using the block randomization method designed to ensure groups of equal sample sizes (1:1), in blocks of 6, stratified by age (13-17 years and 18-24 years) and sexual behavior (LGBTQ+ vs heterosexual)	United States	Not available	Not available	3 months Free Access is provided through the 3-months study	Short-term; Medium-term (1, 3 and 6 months; 25 of intervention arm, selected to answer a exit interview)	Preliminary	Mixed Methods	Not available
	A randomized controlled efficacy trial of an mHealth HIV prevention intervention for sexual minority young men: MyPEEPS mobile study protocol	2020	WoS	BMC PUBLIC HEALTH	Protocol	MyPEEPS	STI	MyPEEPS Mobile provides educational in formation about HIV and STIs among YMSM, raises awareness about minority stress (e.g., due to sexual identity), and builds skills for condom use, emotion regulation, and negotiating interpersonal and substance related risk.	Role Playing Gaming (RPG)	The content is delivered through a series of games, scenarios and role-plays within 21 mobile activities that are divided into four sequential modules. A running theme throughout the intervention is sexual risk reduction and goal-setting through an activity called, “Bottom Line,” in which participants are challenged to articulate how much risk they are willing to accept for different sexual acts …	Iterative	MSM	Smartphone	Touchscreen	Bandura's social learning theory	Random Control Trial (RCT)	700 participants overall, and at least 70 participants of each year of age (i.e., aged 13, aged 14, etc.) in each of six racial/ethnic groups [i.e., American Indian or Alaskan native, Asian or Asian American, Black or African American, Latinx (of any race), Native Hawaiian or other Pacific Islander, and White]; and among youth living in rural-designated areas.	United States	Not available	Not Available	12-months Free Access is provided through the 12-months study	Pre-Post; Short-term; Medium-term; Long-term; extended (3-, 6-, and 9-months post-baseline. Besides , the comparison group is crossed-over to intervention at the 9-month visit and followed to 12-months post-baseline.)	Preliminary	Quantitative	Not available
	Engaging African American Youth in the Development of a Serious Mobile Game for Sexual Health Education: Mixed Methods Study	2020	WoS	JMIR SERIOUS GAMES	Article	Sexually Active Adolescent–Focused Education (SAAFE)	STI; PrEP; Sexual Education	The SAAFE game centers on visiting different locations in the virtual world and interacting with other nonplayer characters to build relationships and have intimate encounters.	life-and-dating simulation game	7 missions: 1) New Kid on the Block introduces the player to the game and discusses the use of condoms and dental dams. 2) Getting Tested centers on STIs: transmission, health impacts, symptomology, testing modalities, and treatment, and a health care visit is modeled. 3) Making PrEParations discusses the transmission, natural history, and treatment of HIV/AIDS and the use and benefits of pre-exp…	User-centered Design Methods, Agile Software Development	AYA; LGBTQIA	Tablet, Smartphone	Internet connection (Wi-Fi,4G LTE and 5G Connectivity), Artificial Intelligence (AI) for NPC behavior, Touchscreen, Game Controllers (Gamepads, Joysticks, etc.)	Problem solving theory, Social cognitive theory (SCT)	community-based participatory research	86 youths identifying as African American aged between 15 and 21 years participated in this study.	United States	Data not provided, calculated following Weighted Mean formula : 17,91	Data not provided, calculated following Weighted Standard Deviation formula : 1,7	60 min	Short-term (baseline, post-intervention)	Preliminary	Qualitative	Positive
	Development and Feasibility Testing of a Videogame Intervention to Reduce High-Risk Sexual Behavior in Black and Hispanic Adolescents	2018	WoS	GAMES FOR HEALTH JOURNAL	Article	Not Specified (Videogame Intervention to Reduce High-Risk Sexual Behavior in Black and Hispanic Adolescents)	STI; Sexual Education; HIV/AIDS	Become a sex expert, unlock information in the videogame to gain points and gain more dialog options. Unlock ‘‘Achievements’’ in certain categories (see Fig. 1, Intervention Targets).	Role Playing Gaming (RPG), Educational, Simulation	Key videogame components include simulation of decision-making in real life scenarios, and modeling short- and long-term consequences of decisions.	Iterative	adolescents	Smartphone, Computer, Tablet	Touchscreen	Health Belief Model (HBM), Theory of planned behaviour, Social cognitive theory (SCT)	Focus groups	26 black and Hispanic adolescents (15-17 years old)	United States	16	Data not provided, estimated value following Hozo et al Range/4: Range: [15-17] SD = (17-15)/4 SD = 0,5	2-3 hours on average	Pre-Post; Short-term (baseline, post-intervention and 8-week)	Significant	Quantitative	Positive
	Development of a Mobile Game to Influence Behavior Determinants of HIV Service Uptake Among Key Populations in the Philippines: User-Centered Design Process	2019	WoS	JMIR SERIOUS GAMES	Article	Battle in the Blood	STI; ART	Develop a playable and acceptable game for health, engage young key populations, convey health messages effectively	Role Playing Gaming (RPG)	Deliver persuasive health messages and promote health education among young key populations in the Philippines	User-centered Design Methods	MSM	Smartphone	Internet connection (Wi-Fi,4G LTE and 5G Connectivity),Game Controllers (Gamepads, Joysticks, etc.), Touchscreen, GPS Inputs was interpreted based on Game Design Document provided	Integrative model of predictive behaviour and predicted game influence	Formative, Focus Groups	54.01% (1796/3325) of the users reported their age, gender, and gender of sexual partners; of these users, 28.06% (504/1796) reported as being sexually active MSM. Within the sexually active MSM category, 47.8% (241/504) reported their age as between 25 and 34 years, 26.1% (132/504) as between 20 and 24 years, and 7.1% (36/504) as between 10 and 19 years.	Philippine	Data not provided, calculated following Weighted Mean formula : 25,76	Data not provided, calculated following Weighted Standard Deviation formula : 4,9	Variable, dependent on player engagement	extended? Game usage monitored over a 12-month period	Preliminary	Qualitative	Positive
	Barriers and Facilitators to HIV Testing Among Adolescents and Young Adults in Washington, District of Columbia: Formative Research to Inform the Development of an mHealth Intervention	2022	WoS	JMIR FORMATIVE RESEARCH	Article	Myy Liife Game Name was recovered from videogame development article referenced (reference 43 in the article). To additional details, check "Wilbourn B, Howell TH, Castel AD, D'Angelo L, Trexler C, Carr R, et al. Development, refinement, and acceptability of digital gaming to improve HIV testing among adolescents and young adults at risk for HIV. Games Health J 2020 Feb 01;9(1):53-63 [FREE Full t…	HIV/AIDS	The game showed two dating scenarios: one at a house party and one at a skateboard park. DG controlled a character that had the freedom to go wherever they wanted in the 3D environment and talk to other AYA in the game by selecting from a menu of dialogue options. These conversations, combined with the player’s actions, resulted in the player’s character becoming friends, rivals, or dating partne…	Role Playing Gaming (RPG)	Participants played the game as a group by voting on the actions and dialogue options the player character should choose in navigating dating scenarios.	Not Specified	AYA	Smartphone, Tablet and web Devices was recovered from videogame development article referenced (reference 43 in the article). To additional details, check "Wilbourn B, Howell TH, Castel AD, D'Angelo L, Trexler C, Carr R, et al. Development, refinement, and acceptability of digital gaming to improve HIV testing among adolescents and young adults at risk for HIV. Games Health J 2020 Feb 01;9(1):53-…	Game Controllers (Gamepads, Joysticks, etc.), Touchscreen, GPS Inputs was recovered from videogame development article referenced (reference 43 in the article). To additional details, check "Wilbourn B, Howell TH, Castel AD, D'Angelo L, Trexler C, Carr R, et al. Development, refinement, and acceptability of digital gaming to improve HIV testing among adolescents and young adults at risk for HIV. …	Health Belief Model	Formative	Demographics and sexual behaviors Heterosexual (n=30, mean=17.1; SD=1.776; Range=13-23); LGBTQ (n=16; mean=18.6; SD=2.391; Range=5-24); Total (n=46; mean=17.6; SD=2.110; Range=13-24)	United States	Mean presented consider both groups mean = 17.6	SD presented consider both groups SD = 2.110	50-120 min	Not specified	Preliminary	Qualitative	Positive
	Digital gaming to improve adherence among adolescents and young adults living with HIV: Mixed-Methods study to test feasibility and acceptability	2018	WoS	JMIR SERIOUS GAMES	Article	Game1: Adherence Warrior Game; Game2: Berry Match; Game3: Cat O’Polt	STI (All; n = 3); ART (Adherence Warrior Game)	Game1: Adherence Warrior Game: protecting their home village from invading monsters Game2: Berry Match: match as many identical berries as possible. Game3: Cat O’Polt: direct a cat as it travels through the city collecting as many coins as possible while simultaneously avoiding obstacles.	Game1: Adherence Warrior Game: Action Game Puzzle Game, Game2: Berry Match: Puzzle Game, Game3: Cat O’Polt: Platformer	Game1: Adherence Warrior Game: match 3 tiles ASAP, defend your city Game2: Berry Match: match 3 tiles ASAP Game3: Cat O’Polt: survive all time possible	Iterative	AYA	Not Specified	Touchscreen, Game Controllers (Gamepads, Joysticks, etc.), Artificial Intelligence (AI) for NPC behavior, wise pill dispenser Inputs was interpreted based on game description and Figures	Social cognitive theory (SCT)	Formative, Surveys, Focus groups; Mixed Methods	12 participants (n=12, mean=16.6, Range=14-22) separated in 2 groups: 13-17 years old (n=7, mean=14.7; Range=14-16) and 18-24 years old (n = 5, mean = 19,2; Range=18-24)	United States	Mean presented for consider both arms (n=12) 16,6	"Data not provided, estimated value following Hozo et al formula 16 (Assuming normal distribution, first component negated): Range: [14-22] Median (Assuming normal distribution): (14+22)/2 = 18 S^2 = (1/12)*(22-14)^2 S^2 = 64/12 S^2 = 5,33 SD = √S^2 SD = 2,309	Not Specified	Pre-Post (baseline, post-intervention)	Significant	Mixed Methods	Positive
	Epic Allies:Development of a Gaming App to Improve Antiretroviral Therapy Adherence Among Young HIV-Positive Men Who Have Sex With Men	2016	WoS	JMIR SERIOUS GAMES	Article	Epic Allies	STI	The year is 2024, a pharmaceutical plant has just exploded sending poisonous rays throughout the city of Medopolis. Walter, the scientist responsible for the accident, has managed to escape, though not without sustaining some damage. The poison has wreaked havoc in Medopolis and unleashed monsters who are trying to destroy the city. Only you and your superhero allies can help. Walter will be your…	Deck Builder	Collect virtual cards used to defeat the monsters in the city of Medopolis. Each day, players fight a new battle to defeat a monster; success or failure depends on the set of three cards they have in their hand	Iterative	MSM	Smartphone	Multiplayer Online Gaming, Touchscreen, Game Controllers (Gamepads, Joysticks, etc.), Artificial Intelligence (AI) for NPC behavior Inputs was interpreted based on game description and Figures	Information-motivation-behavioral skills (IMB)	Formative, Focus groups, Surveys, Think Aloud	Two population was reported: In Phase two, all participants (n =20) identified as black or African American, with a mean age of 24 years. In Phase three, six participants identified as black or African American and one identified as white (n=7), the mean and median age of participants was 23 years.	United States	Mean consider only Phase Three because previous phases was focused on laboratory environment, meanwhile Phase Three test with real users 23	"Data not provided, estimated value following Hozo et al formula 16: Range: [20-28] Median: 23 S^2 = (1/12)*(((20-(46)+28)^2/4)+(22-14)^2) S^2 = 65/12 S^2 = 5,42 SD = √S^2 SD = 2,33	Not specified	Not specified	Preliminary	Qualitative	Positive
	FightHPV: Design and Evaluation of a Mobile Game to Raise Awareness About Human Papillomavirus and Nudge People to Take Action Against Cervical Cancer	2019	WoS	JMIR SERIOUS GAMES	Article	FightHPV	HPV	The main character is Epithelial cell and the challenge is to unify all the Epithelial cells on the game board by changing their positions swiftly, using as few moves as possible. The other characters interact with each other and with Epithelial cell (Figure 1). At the beginning of each level, the characters appear on concentrically placed hexagons or rings, and the player is instructed to solve …	Puzzles	6 episodes with separate story lines, containing 10 levels each. 1) Epithelial cells: communicate the role of intact/healthy epithelial tissue and introduce the game mechanics to the player. 2) Low-risk HPV: transform normal epithelial cells to warts 3) High-risk HPV: precancerous lesions 4) Prevention: presents the spread of both low- and high-risk HPV through unprotected sexual intercourse. 5)H…	Iterative	women, adolescents	Smartphone, Tablet	Share on Social Networks (Facebook, Twitter, Instagram, etc), Touchscreen, Internet connection (Wi-Fi,4G LTE and 5G Connectivity), Game Controllers (Gamepads, Joysticks, etc.)	Not Specified	Interviews, Focus groups; Mixed Methods	Beta test: (n=40), 30-60 years old, Male and female Employees of the Cancer Registry of Norway Focus group 1: (n=6) 40-60 years old, Female Members of the Norwegian Women's Public Health Association Focus group 2: (n= 23,10 girls, 13 boys) 16-18 years old, Male and female High school students	Norway	Data not provided, Beta test group mean was estimated following Hozo et al recomendation (25<n<=70 use median); FDG 1 and FDG 2 means was estimated following Hozo et al simple formula (5): Beta Test: 45 Focus Group 1: 50 Focus Group 2: 17	Data not provided, Beta test and FDG 2 was estimated following Hozo et al Range/4; FDG 1 was estimated following Hozo et al formula (16): Beta Test: 7,5 Focus Group 1: 5,77 Focus Group 2: 0,5	Focus group plays 2 hours and discussions lasted 45 to 60 mins	Not specified	Significant	Mixed Methods	Positive
	A Smartphone Game to Prevent HIV Among Young Africans: Protocol for a Randomized Pilot Study of a Mobile Intervention	2019	WoS	JMIR RESEARCH PROTOCOLS	Protocol	Tumaini	HIV/AIDS	Tumaini is a narrative-based smartphone game designed to help young Africans protect themselves from HIV. It is designed to increase age and condom use at first sex by increasing knowledge about sexual health and HIV, building risk-avoidance and risk-reduction skills and related self-efficacy, challenging HIV stigma and harmful gender norms and attitudes, fostering future orientation, goal-settin…	Role Playing Gaming (RPG)	The mobile intervention is made up of 3 intersecting components: (1) a choose-your-own-adventure game, where players role-play 6 diverse characters, making choices for them that determine the course of their lives, (2) a set of mini games that reinforce knowledge and skills development, and (3) My Story, in which players create an avatar of themselves, set personal goals, and relate the game narr…	Not Specified	Preadolescents	Smartphone	3D Audio, Game Controllers (Gamepads, Joysticks, etc.), Touchscreen The values was interpreted based on game description and Multimedia Appendix provided	Social cognitive theory (SCT), Theory of possible selves, Entertainment-education Literature, Games for health literature	Random Control Trial (RCT)	Population of each group can be found in "Table 1. Participant demographics at baseline" 60 participantes separated in 2 arms (n=60; 30 female, 30 male, mean=12.7, SD=1): Intervention (n = 30, 14 female, 16 male, mean = 12.8; SD = 1) vs Control Group (n = 30, 16 Female, 14 male, mean = 12.6; SD = 1) , aged 11 to 14 years old	Kenya	Mean presented for consider both arms (n=60) 12,7	SD presented for Age mean consider both arms (n=60) 1	The intervention period lasted 16 days, the maximum length possible during the school holiday period. All 60 participants were contacted by phone to schedule the postintervention visit.	Pre-Post; Short-term (The follow-up survey, identical to the posttest survey, was administered 6 weeks after the posttest.)	Preliminary	Qualitative	Not available
	A Smartphone Game to Prevent HIV Among Young Africans (Tumaini): Assessing Intervention and Study Acceptability Among Adolescents and Their Parents in a Randomized Controlled Trial	2019	WoS	JMIR MHEALTH AND UHEALTH	Article	Tumaini	HIV/AIDS	Tumaini is grounded in narrative and narrative-based applied communication and social behavioral theory and existing evidence-based HIV prevention interventions to promote problem solving, cognitive and behavioral rehearsal, observational learning, and immersion (manuscript under review), and it draws on extensive research on HIV-themed narratives written by young Africans.	Role Playing Gaming (RPG)	The choose-your-own-adventure interactive narrative follows 6 characters, 3 male and 3 female, as they progress through adolescence and face real-life challenges that players are likely to face in their own lives. These challenges include peer pressure, puberty, violence, and decisions about smoking, alcohol, drugs, and sex. Players make decisions for the characters that affect their narrative tr…	Not Specified	Adolescents	Smartphone	3D Audio, Game Controllers (Gamepads, Joysticks, etc.), Touchscreen Inputs was interpreted based on game description and Multimedia Appendix provided	Social cognitive theory (SCT), Theory of possible selves, Entertainment-education Literature, Games for health literature Theories was recovered from Protocol of the intervention (reference 22 in the article). To additional details, check "Sabben G, Akelo V, Mudhune V, Ondeng'e K, Ndivo R, Stephenson R, et al. A smartphone game to prevent HIV among young Africans: protocol for a randomized pilot …	Random Control Trial (RCT)	Population of each group can be found in "Table 1. Participant demographics" Intervention (n = 30, 14 female, 16 male, Age Mean = 12.8, SD = 1) vs FGD Group (n = 27, 12 Female, 15 male, Age Mean = 12.9, SD = 0.9) , aged 11 to 14 years old vs parents	Kenya	12.8	1	(n=30) were provided with low-cost Android smartphones loaded with the game Tumaini and asked to play for at least 1 hour per day for the duration of the 16-day study	Pre-Post (Immediately postintervention, all 30 participants completed a survey about their experience playing the game, delivered via Audio Computer-Assisted Self-Interview.)	Preliminary	Qualitative	Positive
	Learning AIDS in Singapore: Examining the Effectiveness of HIV/AIDS Efficacy Messages for Adolescents Using ICTs	2010	Scopus	KNOWLEDGE MANAGEMENT AND E-LEARNING	Article	Med Detective	HIV/AIDS	Enhanced learning of HIV/AIDS was achieved through story telling. Med Detective was designed after a mystery model allowing players to take on the role of a detective. Extant literature shows that story telling contributes to a sense of immersiveness, enjoyment and curiosity, thus serving as an impetus for the disinterested to learn (Lepper & Henderlong, 2000; Reigeluth & Squire, 1998). Further, …	Role Playing Gaming (RPG)	not specified	Not Specified	adolescents	Not Specified	Not Specified	Extended Parallel Process Model (EPPM)	Evaluative Research, Formative; Mixed Methods	Students were randomly assigned to two different conditions for the intervention—high threat and high efficacy (n= 70; Condition 1); high threat only (n= 66; Condition 2). The gender ratio was even (53.7% males, 46.3% females). The median age was 14 years. The sample was predominantly Chinese (76.3%) followed by Malay (20.7%) and Indians (0.7%). Buddhism was the predominant religion (41.2%), foll…	Singapore	Data not provided, mean was estimated following Hozo et al recomendation (70<n use median) 14	"Data not provided, estimated value following Hozo et al Range/6 (to calculate this value we consider population of 136 university students): Range: [13-16] SD = (16-13)/6 SD = 0.5	The following week, participants individually played the multimedia game for 30 minutes	Short-term (pre-survey before intervention, post-intevention)	Significant	Mixed Methods	Positive
	Promoting Healthy Behaviors Through an RPG Videogame: an Elaboration Likelihood Model Based Approach	2022	Scopus	IEEE TRANSACTIONS ON GAMES	Article	Not Specified (A 2D RPG Intervention for promoting condom use was made)	STI	The videogame begins in a university where the main character must complete student tasks while touring the campus and interacting with her/his peers, solving missions that are contextualized in the elaboration model	Role Playing Gaming (RPG)	Missions: The player has three objectives that he/she needs to achieve to consider the game finished. In each mission, they have been designed to include, within the development of the story, evaluation instruments based on contextualized questions regarding: 1) favorability of thought, 2) the user’s attitudes, and 3) behavioral intention.	Design and Creation	university students	Smartphone	Touchscreen,Internet connection (Wi-Fi,4G LTE and 5G Connectivity), Game Controllers (Gamepads, Joysticks, etc.), Artificial Intelligence (AI) for NPC behavior	Elaboration Likelihood Model	Correlational	48 undergraduate students from the Videogames and Bioinformatics schools of the University of Talca were recruited, but only 37 completed all the procedure. This includes: 73.3% males N=26, 21.6% female N=8 and 5.1% other N=3 between 18 to 26 years of age (with M = 20.69 and SD = 1.910).	Chile	20.69	1.91	period of 20 - 30 minutes.	Not specified	Significant	Quantitative	Positive
	Promoting Sex Education Among Teenagers Through an Interactive Game: Reasons for Success and Implications	2015	WoS	GAMES FOR HEALTH JOURNAL	Article	Making Smart Choices	STI;Sexual Education	Five mini-games offering different scenarios for participants to make decisions using chosen virtual characters. Each mini-game begins with an intro duction to the aims and instructions, followed by one or more scenarios with each of them styled in comic strip–like animations. In each scenario, the player is given a few choices and is required to choose his or her desired response to the specific…	Role Playing Gaming (RPG)	Mini-game 1: ‘‘Love Q&A.’’ The goal is to gain a better self-understanding for establishing a healthy love relationship. _x0002_ Mini-game 2: ‘‘Intimacy Photo.’’ The goal is to set and maintain intimate boundaries and respect the feelings of others. _x0002_ Mini-game 3: ‘‘Escape from Sexual Impulse.’’ The goal is to understand sexual impulse and considerations prior to engaging in sexual behavior…	Participatory Design	adolescents	Web, Smartphone, Tablet	Game Controllers (Gamepads, Joysticks, etc.), Internet connection (Wi-Fi,4G LTE and 5G Connectivity), Touchscreen, Share on Social Networks (Facebook, Twitter, Instagram, etc) Inputs was interpreted based on game description and Figures	Not Specified	Participatory Research	12- 16 years old, chinese (n = 1176)	China	Data not provided, mean was estimated following Hozo et al recomendation (70<n use median); As median wasn´t provided, we assume normal distribution mean=14	"Data not provided, estimated value following Hozo et al Range/6 (to calculate this value we consider population of 1176 university students): Range: [12-16] SD = (16-12)/6 SD = 0.66	series of game sessions for 1176 secondary school students (12–16 years of age) in six co-ed schools Each game session lasted for approximately an hour	Short-term (baseline, post-intervention)	Significant	Quantitative	Positive
	Study protocol for an individually randomized control trial for India’s first roleplay‑based mobile game for reproductive health for adolescent girls	2023	WoS	REPRODUCTIVE HEALTH	Protocol	Go Nisha Go	Sexual Education	Improving sexual and reproductive health (SRH) of girls in India	Role Playing Gaming (RPG)	Played across five levels, the game uses an aspirational travel theme that has Nisha visiting the Indian cities of Sikkim, Mumbai, Goa, and Hyderabad, while meeting inspirational women (a scientist, an influencer, a nurse, and a police officer), as part of her internship for a web series production. Hindi is the spoken language of the game and Hinglish (Hindi language written in Latin script) is …	Human Centered Design, Design Thinking Design Thinking was recovered from framework of Go Nisha Go (reference 10 in the article). To additional details, check "Shankar L, Dixit A, Howard S. A design-led theory of change for a mobile game app (Go Nisha Go) for adolescent girls in India: multimix methodology study. JMIR Form Res. 2023;7:e43085."	adolescents	Smartphone	Wi-Fi, Chatbots, Touchscreen, Internet connection (Wi-Fi,4G LTE and 5G Connectivity)	Fogg's behavioural model, Integrated Model of Behaviour Change	Random Control Trial (RCT); Mixed Methods	1950 african adolescent girls separate in 2 control groups Group a) 975 girls: T1: Encouragement "Nudge" Arm vs GRoup b) 975 girls: T0: Control Arm	India	Not available	Not available	10 weeks	Short-term (pre-survey before intervention, post-intevention)	Preliminary	Mixed Methods	Not available
	Embedded Game Design as a Method for Addressing Social Determinants of Health	2018	WoS	AMERICAN JOURNAL OF SEXUALITY EDUCATION	Article	The Test	Sexual Education; HIV/AIDS; Reduce Stigma	The Test consists of a series of short interactive episodes that represent different parts of the HIV testing process. Each mini-game intermixes on-message content with a different variety of nonfocal content, in an attempt to use game goals, obstacles, and mechanics as an analogy for real-life roadblocks to HIV testing	Party Games, Minigame compilations	This initial prototype focused on four challenges: (a) lack of urgency about HIV testing, (b) lack of knowledge about insurance coverage of an HIV test, (c) fear of possible homophobia among physicians and staff, and (d) feelings of disconnection within a weak social network.	Embedded Design	MSM	Smartphone	Touchscreen, Game Controllers (Gamepads, Joysticks, etc.)	Social Ecological Model (SEM)	Preliminary Research, Focus Group; Mixed Methods	40 african american YMSM from USA; mean age of 19.2 (SD = 1.98)	United States	19.2	1.98	2 weeks	Short-term (Pre-survey before intervention, post-intevention)	Significant	Mixed Methods	Positive
	Efficacy of MyPEEPS Mobile, an HIV Prevention Intervention Using Mobile Technology, on Reducing Sexual Risk Among Same-Sex Attracted Adolescent Males A Randomized Clinical Trial	2022	Scopus	JAMA network open	Article	MyPEEPS	STI	MyPEEPS Mobile provides educational information about HIV and STIs, raises awareness about minority stress, and builds skills for condom use, emotion regulation, communication between participants, their families, and potential partners.The learning process was facilitated through stories of 4 “peeps” (Philip, Nico, Artemio, and Tommy) who were composites of young MSM participating in the develop…	Role Playing Gaming (RPG)	A running theme throughout the intervention is sexual risk reduction and goal-setting through an activity called BottomLine in which participants set goals and are prompted to reconsider or refine these goals after exposure to intervention activities (ie, building knowledge, self-awareness, and self-efficacy). Content is delivered through games, scenarios, and role-plays within 21 mobile activiti…	User-centered Design Methods; iterative	MSM	Smartphone, Tablet	Touchscreen	Bandura's social learning theory	Randomized Clinical Trial (RCT)	763 participants was 16.2 (1.4) years	United States	16.2	1.4	12-months Free Access is provided through the 12-months study	Pre-Post; Short-term; Medium-term; Long-term (Baseline, 3, 6, 9 months)	Significant	Quantitative	Positive
	The Efficacy of a Smartphone Game to Prevent HIV Among Young Africans: Protocol for a Randomized Controlled Trial in the Context of COVID-19	2022	WoS	JMIR RESEARCH PROTOCOLS	Protocol	Tumaini	HIV/AIDS	Tumaini is a narrative-based smartphone game designed to help young Africans protect themselves from HIV.	Role Playing Gaming (RPG)	Tumaini is made up of 3 integrated parts: (1) a central interactive narrative featuring 6 playable characters (3 male, 3 female) whom players guide into and through adolescence, making decisions that have short- and long-term consequences for the characters’lives, relationships, and health; (2) a set of mini-games that tie into the narrative and support and reinforce its core themes; and (3) “My …	Not Specified	adolescents	Smartphone	3D Audio, Game Controllers (Gamepads, Joysticks, etc.), Touchscreen Inputs was recovered from pilot study article referenced (reference 26 in the article). To additional details, check " Sabben G, Akelo V, Mudhune V, Ondeng'e K, Ndivo R, Stephenson R, et al. A smartphone game to prevent HIV among young Africans: protocol for a randomized pilot study of a mobile intervention. JMIR Res Protoc 2019 …	Not Specified	Random Control Trial (RCT); Mixed Methods	2-arm, individual-randomized controlled trial that enrolled 1004 adolescents aged between 12 years and 15 years	Kenya	Not Available	Not Available	45 months	Short-term; extended (baseline, 12 follow-up surveys. At endline)	Preliminary	Mixed Methods	Not available
	Translating group programmes into online formats: Establishing the acceptability of a parents' sex and relationships communication serious game	2015	Scopus	BMC PUBLIC HEALTH	Article	“What Should We Tell the Children?”	Sexual Education	five scenarios plus a quiz were identified for conversion covering the skills of responding effectively to child queries, initiating difficult conversations and building openness in communication for future discus sions	Role Playing Gaming (RPG)	Scenario 1: Child asks parent to explain a documentary in which lions are mating (Story replaced with TV programme to make visual and home-based). Scenario 2: Parent finds variety of items (e.g., sexualised magazine, social media messages) in child’s room (Box changed to virtual bedroom) Scenario 3: Child asks parents about same sex relationships Scenario 5: Child discusses emerging feelings for …	Iterative	AYA	Computer, Web	Not Specified	Theory of planned behaviour	Mixed Methods	180 participants over 18 year olds, parental responsibility for at least one child under 16 (no minimum age set to allow for those seeking to prepare for later conversations), access to the internet and the ability to read and understand English.	United Kingdom	35.89	10.05	1 hour aprox	Short-term; Short-term (baseline, post intervention, 3 months later)	Significant	Mixed Methods	Positive
	A smartphone game to prevent HIV among young Kenyans: Household dynamics of gameplay in a feasibility study	2019	WoS	HEALTH EDUCATION JOURNAL	Article	Tumaini	HIV/AIDS	Tumaini is a smartphone-based game designed to increase age and condom use at first sex among young Africans. It seeks to achieve these goals by increasing knowledge about sexual health and HIV; building risk-avoidance and risk-reduction skills and related self-efficacy; challenging HIV stigma and harmful gender norms and attitudes; fostering future orientation, goal setting and planning and prom…	Role Playing Gaming (RPG)	The game consists of three intersecting components: (1) an interactive role-playing narrative where the player makes decisions for six diverse adolescent characters; (2) mini-games that train and reinforce skills and knowledge presented during the narrative and (3) ‘My Story’, where the player reflects on his or her goals and strengths and relates the game narrative to his or her own life.	Not Specified	Adolescents	Smartphone	3D Audio, Game Controllers (Gamepads, Joysticks, etc.), Touchscreen Inputs was interpreted based on game description and Multimedia Appendix provided	Social cognitive theory (SCT), Theory of possible selves, Entertainment-education Literature, Games for health literature Inputs was recovered from videogame development article referenced). To additional details, check "Winskell K, Sabben G, Akelo V, et al. (2018b) A smartphone game-based intervention (Tumaini) to prevent HIV among young Africans: Pilot randomized controlled trial. JMIR mHealth …	Random Control Trial (RCT)	Adolescents (survey; n = 30; 14 female, 16 male, 11 - 14 years old), Adolescents (FGDs; n = 27; 12 female, 15 male, 11 - 14 years old), Parents (n = 22, 19 female, 3 male)	Kenya	We only consider first population because second population is a subgroup of the group: mean=12.8	We only consider population 1 because second population is a subgroup of total: SD=1	1 hour per day during the 16-day study	Pre-Post; extended? Intervention arm participants (n = 30) completed a gameplay experience survey at 16 days. Another follow up was answer by FGD a year after initial intervention All intervention arm participants (n = 30) completed a gameplay experience survey immediately following the intervention period. The survey asked with whom they had shared and discussed the game. Intervention arm partic…	Preliminary	Qualitative	Positive
	Who You Are Can Predict What You Say on a Virtual Date: Traits as Predictors of Communication Patterns of Young Men Who Have Sex With Men	2022	WoS	INTERNATIONAL JOURNAL OF COMMUNICATION	Article	SOLVE-IT	STI; Sexual Education	Basic Structure. The SOLVE-It game begins with the player “dressing” in his apartment by customizing his character's hair color, eye color, ethnicity/skin tone, T shirt, shoes, and jeans. Before going to a house party, his Virtual Future Self (VFS), an embodied conscience throughout the game, introduces himself. From then on, the player’s goal is to meet a guy, go home with him, and negotiate saf…	Role Playing Gaming (RPG), life-and-dating simulation game	In Level 1 he meets guys at a friends' party, in Level 2 he meets them at a dance club. He can walk up to guys and have a conversation with them, and if things go well, can have a drink or dance with them. The player’s conversational choices are via a menu system. Once the player chooses a partner, the game moves into a critical living room scene, where the player has an interactive negotiation a…	Not Specified	MSM	Web	Not specified	Theory of planned behaviour, Social cognitive theory (SCT) Behavioural Change Strategies was recovered from referenced article.To additional details, check "Christensen, J. L., Miller, C., L., Appleby, P. R., Corsbie-Massay, C., Gustavo Godoy, C., et al. (2013). Reducing shame in a game that predicts HIV risk reduction for young adult MSM: a randomized trial delivered nationally over the web. J. …	Not Specified	The data for this study include a sample of 426 YMSM that represents a hard-to-recruit, national cohort of young men who are at high risk of contracting HIV. This sample comes from a larger sample of participants who were part of a randomized controlled trial examining the SOLVE-IT intervention game to assess changes in risky sexual behavior over time. Because this work’s focus is on conversation…	United States	Data not provided, mean was estimated following Hozo et al recomendation (70<n use median); As median wasn´t provided, we assume normal distribution Range:[18-24] Median:(18+24)/2 Mean:21	Data not provided, estimated value following Hozo et al Range/6 (to calculate this value we consider population of 426 university students): Range: [18-14] SD = (24-18)/6 SD = 1	Not specified	Not specified	Significant	Quantitative	Positive

## Sheet: Hoja 11
	Total	N° Protocols	Only Articles
	30	5	25
	Geographic Distribution of Target Populations in Sexual Health Promotion Research
	Country	Size	Percentage
	Chile	1	0.0333333
	China	2	0.0666667
	India	2	0.0666667
	Kenya	5	0.166667
	Mexico	1	0.0333333
	Norway	1	0.0333333
	Philipines	1	0.0333333	Añadir al doc
	Singapore	1	0.0333333
	United Kingdom	1	0.0333333
	United States	15	0.5
	Audience Targeting in Sexual Health Promotion Research
	Target Audience	Total	Not Availables	Total Percentage	Availables	Availables Percentage	Availables Mean	Availables SD
	Adolescents	11	3	0.366667	8	0.266667	14.575	0.7075
	MSM	9	1	0.3	8	0.266667	22.2862	2.63875
	AYA	6	1	0.2	5	0.166667	21.94	3.6338
	Preadolescents	2	0	0.0666667	2	0.0666667	12.1	0.625
	University Students	2	0	0.0666667	2	0.0666667	20.345	1.87
	Women	1	0	0.0333333	1	0.0333333	47.5	6.635
	LGBTQIA	1	0	0.0333333	1	0.0333333	-	-
	Research Dimensions for Sexual Health Promotion Through Pervasive Video Games
	Research Dimensions	Total	Percentage
	STI	11	0.366667
	Sexual Health Education	10	0.333333
	HIV/AIDS	13	0.433333
	PrEP	3	0.1
	HPV	2	0.0666667
	Reduce Stigma	2	0.0666667
	ART	4	0.133333
	Evolution in Time
	No hay estadísticas revisar

## Sheet: Hoja 12
	Total	N° Protocols	Only Articles
	30	5	25
	Identification of Theories in the Design Stage
	Design/Dev Method	Size	Percentage
	Not specified	3	0.1
	Social cognitive theory (SCT)	11	0.366667
	Bandura's social learning theory	6	0.2
	Health Belief Model	5	0.166667
	Theory of planned behaviour	5	0.166667
	Theory of possible selves	3	0.1
	Entertainment-education Literature	3	0.1
	Games for health literature	3	0.1
	Information-motivation-behavioral skills (IMB)	3	0.1
	Self-determination Theory of Motivation (SDT)	2	0.0666667
	Elaboration Likelihood Model	1	0.0333333
	Entertainment Overcoming Resistance Model (EORM)	1	0.0333333
	Extended Parallel Process Model (EPPM)	1	0.0333333
	Fogg's behavioural model	1	0.0333333
	Game-based learning and goal setting	1	0.0333333
	Integrated Model of Behaviour Change	1	0.0333333
	Integrative model of predictive behaviour and predicted game influence	1	0.0333333
	Motivation Theory of Role Modeling	1	0.0333333
	Prensky’s Framework of Learner Engagement	1	0.0333333
	Problem solving theory	1	0.0333333
	self-efficacy-message framing-delay discounting.	1	0.0333333
	Yale 4Ps Framework for Behavior change	1	0.0333333
	Proteus Effect	1	0.0333333	Añadir
	Impact of Theory-Based Techniques in the Evaluation Stage
	No presenta estadisticas

## Sheet: Calculo Mean y SD Paper 16
	Edad (xi)	Frecuencia (wi)	x_i - Media	(x_i - Media)^2	wi*(x_i - Media)^2		Media Ponderada	Varianza	Desviación Estandar
	15	5	-2.90741	8.45302	42.2651		17.9074	2.89883	1.7026
	16	7	-1.90741	3.6382	25.4674
	17	10	-0.907407	0.823388	8.23388
	18	14	0.0925926	0.00857339	0.120027
	19	6	1.09259	1.19376	7.16255
	20	8	2.09259	4.37894	35.0316
	21	4	3.09259	9.56413	38.2565

## Sheet: Calculo Mean y SD Paper 14
	Edad (xi)	Frecuencia (wi)	x_i - Media	(x_i - Media)^2	wi*(x_i - Media)^2		Media Ponderada	Varianza	Desviación Estandar
	29.5	241	3.74083	13.9938	3372.51		25.7592	23.9646	4.89537
	22	132	-3.75917	14.1313	1865.34
	14.5	36	-11.2592	126.769	4563.68
	Group	Average Age	Frec
	241 participants between 25 - 34	29.5	241
	132 participants between 20 - 24	22	132
	36 participants between 10 - 19	14.5	36

## Sheet: Estadisticos
	Estimating the mean and variance from the median, range, and the size of a sample | BMC Medical Research Methodology | Full Text

## Sheet: Calculo Mean y SD Paper 28
	Edad (xi)	Frecuencia (wi)	x_i - Media	(x_i - Media)^2	wi*(x_i - Media)^2		Media Ponderada	Varianza	Desviación Estandar
	19	18	-16.8927	285.362	5136.51		35.8927	101.101	10.0549
	23	15	-12.8927	166.221	2493.31
	28	15	-7.89266	62.294	934.41
	33	37	-2.89266	8.36746	309.596
	38	34	2.10734	4.4409	150.991
	43	29	7.10734	50.5143	1464.92
	48	15	12.1073	146.588	2198.82
	53	12	17.1073	292.661	3511.93
	65	2	29.1073	847.238	1694.48
